# Supplementary material for: Time of day is associated with paradoxical reductions in global signal fluctuation and functional connectivity
Source: PLoS Biol. 2020 Feb 18;18(2):e3000602. doi: 10.1371/journal.pbio.3000602 (PMC7028250; doi:10.1371/journal.pbio.3000602)
Supplement: S1 Data — (XLSX) [file pbio.3000602.s011.xlsx]

## Sheet: Table_of_contents
Sheet	Figures	Session	X-axis	Y-axis
1	Fig 1A and S1A, S4A, S8A, S9A Figs	Session 1	Time of day	GS fluctuation
2	Fig 1B and S1B, S4B, S8B, S9B Figs	Session 2	Time of day	GS fluctuation
3	Fig 1C and S1C, S4C, S8C, S9C Figs	Session 2 - Session 1	Time of day delta	GS fluctuation delta
4	Fig 3A and S1D, S4A S8D, S9D Figs	Session 1	Time of day	RV SD
5	S1E, S3A, S4B, S8E, S9E Figs	Session 2	Time of day	RV SD
6	Fig 3B and S1F, S4C, S8F, S9F Figs	Session 2 - Session 1	Time of day delta	RV SD delta
7	Fig 3D and S1G, S4D, S8G, S9G Figs	Session 1	Time of day	GS fluctuation controlled for RV SD
8	S3C, S1H, S4E, S8H, S9H Figs	Session 2	Time of day	GS fluctuation controlled for RV SD
9	Fig 3E and S1I, S4F, S8I, S9I Figs	Session 2 - Session 1	Time of day delta	GS fluctuation delta controlled for RV SD delta
10	Fig 1D	Session 1 (Run 1 & Run 2)	Time of day (3-hour windows)	GS fluctuation
11	Fig 3C	Session 1 (Run 1 & Run 2)	Time of day (3-hour windows)	RV SD
12	S3B Fig	Session 2 (Run 1 & Run 2)	Time of day (3-hour windows)	RV SD
13	Fig 3F	Session 1 (Run 1 & Run 2)	Time of day (3-hour windows)	GS fluctuation controlled for RV SD
14	S3D Fig	Session 2 (Run 1 & Run 2)	Time of day (3-hour windows)	GS fluctuation controlled for RV SD
15	S10A-B Fig	Session 1 (Run 1 & Run 2)	HR mean	HR RMSSD
16	S10C-D Fig	Session 2 (Run 1 & Run 2)	HR mean	HR RMSSD

## Sheet: 1
time_of_day_in_seconds	GS_fluctuation
66666	0.164294
72737	0.109655
49647	0.325955
48880	0.170568
59554	0.14444
61452	0.369588
38133	0.184717
39302	0.120943
49838	0.24154
59158	0.335151
70715	0.292988
69461	0.270192
44769	0.184664
66797	0.0985307
59836	0.137905
54920	0.202559
69497	0.319864
52910	0.113358
54411	0.198318
73865	0.136969
67789	0.204585
60410	0.212381
68730	0.143781
45204	0.203988
57320	0.190353
41004	0.129414
56766	0.153926
71017	0.11934
65815	0.248323
44096	0.214936
51639	0.48929
39058	0.12238
39386	0.185771
63587	0.204595
42267	0.142571
43156	0.365414
53653	0.238686
45103	0.279254
46930	0.163536
51038	0.26651
69515	0.272679
73364	0.166665
37030	0.17346
64390	0.283741
71361	0.355584
48715	0.15439
40616	0.257654
43347	0.207785
45059	0.111172
53613	0.106217
74569	0.114524
45229	0.350773
68851	0.18761
43277	0.176299
46569	0.129709
38762	0.360876
58905	0.285639
74424	0.142511
46869	0.13882
55956	0.198787
41533	0.137094
43795	0.205357
46773	0.16114
36854	0.204647
61961	0.20388
42928	0.281618
69819	0.200811
60605	0.208852
53098	0.146326
57862	0.126488
43352	0.193866
64648	0.180626
68209	0.261292
64271	0.134018
35797	0.224775
71836	0.228947
58421	0.19613
59452	0.152061
45272	0.28454
62178	0.111572
54850	0.195634
39964	0.125608
66980	0.0909292
60453	0.228272
56420	0.15937
64863	0.104539
42622	0.155347
65509	0.159163
38934	0.226126
47984	0.199953
44707	0.132986
61480	0.129116
41104	0.237621
50838	0.13078
54714	0.250017
54106	0.195697
48927	0.261997
44774	0.138343
49984	0.228862
41354	0.201854
51946	0.137708
59596	0.126643
55358	0.148795
64970	0.161248
59609	0.33008
37600	0.257389
40673	0.215989
49054	0.250313
43667	0.103941
60743	0.166884
36866	0.288939
41156	0.207332
51835	0.202564
64187	0.112485
51199	0.249133
59719	0.264699
45422	0.217385
37791	0.139062
39394	0.363619
34523	0.111136
28147	0.203842
44724	0.20487
39673	0.346299
48046	0.143045
46258	0.186079
36031	0.232583
35967	0.21575
56403	0.234252
40175	0.170726
50311	0.153156
72383	0.207049
48540	0.219317
64798	0.205981
69438	0.232957
60557	0.242262
39406	0.32213
47056	0.232666
46344	0.136441
53849	0.167789
46518	0.137754
31768	0.226233
44041	0.282796
75995	0.167953
55202	0.224028
60111	0.147296
44665	0.315845
40779	0.153715
40050	0.497787
41130	0.322677
43267	0.24274
36075	0.23349
70101	0.168795
40379	0.140744
53087	0.244034
54871	0.182707
41710	0.272637
46091	0.242931
42491	0.21286
67257	0.124724
66455	0.220347
44778	0.247171
56870	0.353312
47679	0.150707
58785	0.11777
50896	0.198581
56433	0.289889
55913	0.202444
56513	0.190476
27063	0.114425
46611	0.265159
74123	0.316396
69249	0.166058
65616	0.307288
36870	0.134459
60465	0.118999
58804	0.195662
46637	0.309679
67276	0.430254
56837	0.155384
39396	0.151983
41208	0.306316
44301	0.127305
63018	0.148722
68453	0.172777
36164	0.183266
43866	0.134371
61597	0.305887
41106	0.294549
54933	0.216202
65337	0.153083
60511	0.199646
44113	0.325487
69431	0.201163
67000	0.229909
65547	0.22672
52870	0.144755
36075	0.201837
53659	0.126588
42073	0.193073
59689	0.188627
53761	0.275652
60188	0.11692
49409	0.25648
43359	0.130945
67485	0.148926
69562	0.115499
42121	0.177788
59072	0.118198
42706	0.232274
44631	0.123978
44726	0.137448
46054	0.154274
60346	0.0877388
69820	0.219272
65089	0.139512
56907	0.119965
64644	0.155129
60312	0.165516
59798	0.144799
46859	0.2015
40610	0.187053
67690	0.212301
44618	0.174488
65712	0.210732
38589	0.27263
39265	0.138258
30704	0.137299
50936	0.104923
56445	0.137604
67122	0.189803
44430	0.206399
45575	0.219456
44793	0.216308
61869	0.216768
71496	0.126733
63279	0.135667
54332	0.154985
60454	0.154807
58408	0.2445
45766	0.247187
50009	0.172527
47188	0.198712
73254	0.168471
38331	0.202846
44461	0.131209
39261	0.158226
42099	0.142573
59573	0.137607
46318	0.27993
46287	0.158461
57737	0.272372
47694	0.13675
44076	0.358472
44896	0.244923
52511	0.142269
39543	0.30995
46072	0.257432
66583	0.128231
45258	0.169347
73524	0.139179
42074	0.158105
46588	0.110089
68305	0.167651
41488	0.2636
70614	0.148273
44682	0.22281
53734	0.0934577
39932	0.187614
62824	0.181953
52653	0.224407
52158	0.167862
66586	0.213969
57054	0.250628
52013	0.10586
63626	0.307378
47769	0.22234
49201	0.143628
67687	0.206777
72699	0.152981
68159	0.133145
49698	0.247911
65251	0.167952
37723	0.195211
53106	0.227558
54659	0.129707
38142	0.294692
47283	0.30729
69420	0.106179
49750	0.210041
44060	0.168556
45273	0.264254
37165	0.1305
52933	0.216434
40943	0.164352
54172	0.310445
37264	0.147143
54979	0.123683
67254	0.179767
63841	0.151607
59621	0.157461
61153	0.246931
41611	0.169724
63084	0.134227
47144	0.368398
36193	0.104446
42117	0.157051
64288	0.144548
37774	0.149766
69735	0.145019
65407	0.237716
67217	0.12237
64509	0.237824
51767	0.141475
50204	0.202042
57190	0.261153
56795	0.155354
42559	0.115743
40002	0.309637
45157	0.335763
47224	0.180494
53946	0.222172
54433	0.264729
36526	0.313929
47166	0.229262
39427	0.12751
61087	0.218819
65199	0.151004
57216	0.15006
54451	0.171957
60322	0.215093
61178	0.334189
47849	0.114338
38011	0.116724
43432	0.185536
49240	0.21775
50015	0.207249
55310	0.230294
39961	0.159068
39970	0.354115
44262	0.203812
61137	0.110153
43586	0.125696
41265	0.155005
43813	0.221982
43015	0.216901
43563	0.238353
70180	0.153542
43577	0.307761
48131	0.170136
60308	0.170403
51392	0.140705
45328	0.158687
45147	0.254507
45152	0.398077
42225	0.19465
50269	0.169848
65429	0.123478
37738	0.268471
50943	0.3381
40154	0.230469
42391	0.150845
37438	0.178259
54223	0.143585
31173	0.232912
60693	0.159209
80142	0.16498
51414	0.165075
40574	0.250389
70685	0.143613
47797	0.155389
63848	0.313108
44589	0.269007
70219	0.171556
66555	0.124207
43231	0.186369
39514	0.229967
40234	0.161259
55004	0.243321
45989	0.127491
58321	0.305902
50692	0.167387
59116	0.205898
67752	0.193822
43511	0.237319
66477	0.138027
52303	0.310483
44387	0.195449
32380	0.264592
37483	0.254287
60748	0.145677
54952	0.155935
60177	0.0949101
39051	0.165118
53439	0.139535
50322	0.184573
44038	0.283163
39364	0.165289
45369	0.174748
58186	0.20411
40539	0.188023
50724	0.190507
35984	0.193962
57362	0.246351
41112	0.14877
54456	0.121011
66632	0.111874
57222	0.249802
52926	0.140971
54553	0.180876
53892	0.0947276
48120	0.130809
36843	0.219622
48346	0.240062
64671	0.083749
44368	0.131495
50485	0.22053
46562	0.265654
42402	0.394051
41345	0.171794
35638	0.243344
46113	0.154699
56029	0.216521
60146	0.224944
38816	0.330896
41118	0.167412
52078	0.254225
39079	0.163306
37572	0.146869
62023	0.166043
54130	0.128628
40479	0.195228
40687	0.184723
45612	0.334956
53286	0.236891
52364	0.370144
50723	0.245213
47522	0.170341
74537	0.109414
41391	0.367786
45105	0.125319
64295	0.191751
39734	0.162253
48015	0.294884
47810	0.136394
59209	0.225296
41016	0.217857
48695	0.0911689
55890	0.111023
60615	0.207443
45937	0.166127
38252	0.136346
57963	0.306742
40080	0.118265
41631	0.371896
53228	0.246402
43194	0.213219
65429	0.133763
39249	0.202048
63283	0.142753
43510	0.326092
57088	0.177084
61470	0.180647
57075	0.108914
65408	0.147609
61771	0.18676
46864	0.175049
68266	0.217796
44521	0.222679
44580	0.188975
68453	0.152825
36022	0.261235
36037	0.208708
70939	0.155352
61349	0.27326
65481	0.279804
56175	0.163679
65072	0.16695
41426	0.214875
61734	0.117612
56230	0.251835
67287	0.177434
46144	0.183984
40521	0.288764
66362	0.192492
57097	0.137783
45708	0.34022
43197	0.330735
60644	0.12394
67716	0.159765
53682	0.168016
40475	0.407843
41649	0.207765
57284	0.143621
71207	0.163663
50609	0.234258
44316	0.154777
57926	0.13676
38552	0.356247
68968	0.226633
36534	0.219659
35707	0.171315
68566	0.15021
41530	0.139771
46695	0.102413
46967	0.137699
44491	0.254724
45074	0.183208
47428	0.163385
42431	0.17819
63433	0.113609
53621	0.13306
51711	0.124357
39105	0.244577
64421	0.148289
72150	0.138183
53565	0.274654
59861	0.184977
41579	0.172
47387	0.234953
37094	0.299821
38173	0.203882
56623	0.326445
75417	0.0998007
74485	0.121857
57486	0.229298
64766	0.17001
49196	0.111278
72471	0.154447
42456	0.26744
62098	0.161763
44920	0.273336
44226	0.166192
64390	0.13301
56007	0.131475
55683	0.295537
54111	0.254345
39064	0.229274
58598	0.234694
44976	0.141564
38784	0.140719
51316	0.258634
52962	0.262565
60252	0.221076
47222	0.216333
43774	0.164896
46335	0.221972
40270	0.357039
61682	0.151281
38545	0.157373
55945	0.223777
62986	0.148766
71199	0.245805
65438	0.266248
55817	0.180194
40209	0.177516
50831	0.211405
51625	0.197876
46017	0.162905
53175	0.174195
62797	0.121289
69101	0.109969
48636	0.345778
44535	0.205941
50237	0.138029
49076	0.141119
69970	0.144201
46864	0.23401
59245	0.208691
61309	0.134822
69860	0.148394
48763	0.288828
49067	0.150687
58960	0.142669
70666	0.241588
45091	0.137078
44941	0.182915
74197	0.231302
61766	0.149338
55357	0.159964
67549	0.120524
35125	0.123383
55018	0.215529
42656	0.283238
55351	0.167381
47119	0.257943
38135	0.143309
36836	0.169308
65599	0.26188
67904	0.109292
55457	0.196937
54363	0.224513
56227	0.172985
57891	0.126139
51150	0.189519
65589	0.120682
44200	0.126051
58688	0.219493
51100	0.192086
45744	0.171527
56343	0.16651
37232	0.122919
71679	0.111416
59854	0.123338
63772	0.147588
46183	0.2742
40193	0.138346
69825	0.154525
38776	0.252886
40664	0.225904
52490	0.130806
48866	0.222895
66462	0.266291
55203	0.143628
41513	0.27589
63256	0.123802
49103	0.197945
47349	0.100417
65359	0.217041
74552	0.165836
70490	0.18555
73514	0.197735
58704	0.29078
47248	0.307082
41523	0.297085
35161	0.0973303
45128	0.130453
58300	0.119205
40757	0.178469
42059	0.203824
71317	0.132632
37154	0.179729
44574	0.207717
41184	0.246864
67971	0.370084
36103	0.119559
47052	0.19582
42070	0.162821
46980	0.31223
45808	0.128638
43474	0.340845
39727	0.260868
54100	0.265828
38905	0.218202
56914	0.16757
42255	0.216691
67499	0.110436
48506	0.159497
40929	0.148263
35978	0.40112
45381	0.129195
65662	0.179765
59662	0.264092
64741	0.138752
64254	0.280517
49872	0.169562
47460	0.271251
65198	0.187354
63904	0.179321
42370	0.381833
45039	0.338255
40641	0.140113
61144	0.1406
56068	0.246571
65731	0.166214
46142	0.450672
34789	0.140026
45190	0.210688
60785	0.254166
70824	0.245083
48949	0.202498
51460	0.268209
39644	0.319306
46216	0.127857
56821	0.226171
57219	0.202545
43779	0.13767
66449	0.163642
67298	0.160633
46353	0.163432
36384	0.237069
50682	0.195854
44844	0.19726
61568	0.194201
48294	0.137213
42056	0.0926664
57268	0.098876
44842	0.102452
75177	0.194519
64923	0.111384
40117	0.145188
46225	0.134908
56943	0.215625
44921	0.107855
63617	0.254756
68925	0.137313
40689	0.226075
67038	0.119071
53507	0.250086
45016	0.17572
33192	0.156659
42530	0.374581
41861	0.20229
40419	0.305635
41849	0.361098
43673	0.274638
37564	0.140026
68591	0.107451
41967	0.121845
45765	0.230083
65885	0.134522
62154	0.332672
39533	0.230589
34685	0.200639
55435	0.316521
56923	0.128167
67964	0.134189
50305	0.415891
55412	0.173785
36102	0.212353
39703	0.18947
44833	0.1358
67606	0.356585
68137	0.340401
39888	0.211272
56004	0.115689
56481	0.139592
60210	0.122024
63076	0.369405
41978	0.149949
71358	0.149833
44452	0.11199
72565	0.184051
41279	0.112633
45061	0.0938687
55844	0.179196
43559	0.154034
61721	0.264237
49109	0.198772
64757	0.129035
64735	0.122291
44872	0.0809281
44597	0.347488
51135	0.232652
42027	0.258261
67396	0.210846
56427	0.143012
45258	0.147406
43280	0.228875
35665	0.129312
49962	0.13032
42293	0.246325
40898	0.140032
64887	0.391472
57806	0.219007
36266	0.157168
40182	0.223479
66479	0.232878
39615	0.122586
62123	0.120491
74897	0.131085
49502	0.253993
53976	0.12301
41360	0.141513
58163	0.14611
73589	0.117539
39844	0.209555
66433	0.138494
57114	0.17047
76316	0.127575
40746	0.36239
56486	0.274105
64715	0.281102
39553	0.169284
56045	0.181931
72083	0.121205
49041	0.202819
53953	0.180804
55260	0.250278
44319	0.217294
55299	0.135005
48199	0.152535
53094	0.196704
33189	0.111041
55390	0.190352
67266	0.108378
57710	0.172906
38975	0.22695
64207	0.125203
71293	0.261423
72318	0.127103
50672	0.232271
45501	0.197917
39522	0.128324
49958	0.222388
66496	0.245222
61482	0.214778
48286	0.22133
37189	0.275772
58254	0.216884
57548	0.217623
41219	0.126155
54723	0.227832
69526	0.270572
47984	0.191617
59547	0.156461
43083	0.210206
55794	0.189665
38852	0.22624
51644	0.158176
50465	0.197436
41501	0.332434
67546	0.190835
61798	0.283673
37954	0.105982
52971	0.206137
39372	0.114547
55700	0.149304
40309	0.220396
45780	0.243101
34824	0.149547
49226	0.16709
49496	0.308686
59716	0.0978802
47666	0.252746
46973	0.160538
45428	0.243838
64691	0.162926
44446	0.274149
65344	0.228131
35170	0.208587
64944	0.141869
46120	0.189604
46026	0.366745
47015	0.206961
51123	0.170441
44566	0.345325
45475	0.134091
48635	0.124897
65227	0.163971
44221	0.251828
38815	0.141942
48175	0.163573
41135	0.281632
40903	0.162705
46724	0.186004
42894	0.166114
44954	0.221424
66418	0.259814
45840	0.375752
48985	0.205073
40586	0.229983
42599	0.275644
57456	0.259711
40594	0.3303
49908	0.113687
73084	0.187063
56786	0.338549
70299	0.160789
65291	0.151436
70270	0.199527
35634	0.1278
39044	0.225885
59095	0.152284
50945	0.107143
45854	0.290429
58266	0.247002
64457	0.164969
49662	0.15287
58893	0.174612
49751	0.140643
46785	0.144628
49107	0.143111
74075	0.248121
70060	0.180855
54541	0.288962
46163	0.222907
62209	0.123911
36129	0.170946
54656	0.218397
64220	0.128889
43401	0.316329
74479	0.106152
51659	0.153325
68034	0.160547
45200	0.166267
69618	0.126406
52119	0.180359
46052	0.205631
42095	0.137161
50008	0.256605
63584	0.183704
54644	0.157812
37620	0.332459
64214	0.146198
63424	0.144619
47908	0.12158
40052	0.214763
39447	0.225443
40565	0.188009
45677	0.274303
64091	0.181533
75982	0.328801
73056	0.112591
66388	0.126282
58241	0.11649
55305	0.194391
60518	0.278683
66216	0.125369
65888	0.21494
53245	0.401884
74976	0.164391
56497	0.122017
44290	0.217468
46462	0.269163
36676	0.245794
46814	0.369743
48881	0.137413
57092	0.179872
42296	0.164109
42259	0.277389
58111	0.154579
36211	0.303607
55019	0.184157
35006	0.394492
68521	0.150166
40476	0.296361
65882	0.175181
41047	0.148227
39467	0.284675
55068	0.340112
61491	0.15469
48649	0.368156
47654	0.260464
45574	0.220337
39256	0.156947
46237	0.165056
54216	0.141782
47311	0.198162
44821	0.200487
71137	0.101573
41522	0.324754
51915	0.187383

## Sheet: 2
time_of_day_in_seconds	GS_fluctuation
61150	0.185523
63692	0.133026
44906	0.315776
42938	0.178191
60349	0.149245
58379	0.34399
35716	0.181587
42022	0.167263
75396	0.213052
37534	0.0906946
36249	0.119346
59527	0.119437
50201	0.171431
77352	0.280418
56318	0.0889113
60225	0.157937
43657	0.165119
45976	0.26277
55799	0.119201
45733	0.167932
59610	0.132368
40768	0.153617
57353	0.198575
66780	0.118612
53906	0.321189
48828	0.161397
46884	0.481654
37510	0.157572
35613	0.208078
41692	0.213573
45904	0.182978
61513	0.320235
66901	0.227307
37580	0.209871
46342	0.204327
35221	0.322876
45144	0.126056
70062	0.190729
35569	0.231499
44233	0.315986
73494	0.289791
46010	0.127194
33396	0.214935
39746	0.108861
52919	0.127197
72032	0.112636
48080	0.301617
36594	0.159052
43637	0.156501
33209	0.409771
43753	0.366746
71951	0.241551
40178	0.136079
39835	0.233758
56496	0.168079
47869	0.206674
69238	0.141039
69166	0.145151
60246	0.206833
60655	0.131551
50007	0.386236
69694	0.146155
44381	0.18646
64438	0.26488
57719	0.149209
32309	0.143522
46738	0.370464
51697	0.110796
49041	0.182667
43514	0.169759
69069	0.143548
66383	0.201151
59209	0.176423
32171	0.119196
68036	0.181097
62741	0.134793
41295	0.338058
70162	0.203353
41478	0.187696
46216	0.24372
62535	0.169251
51286	0.173971
60745	0.134557
39999	0.113655
40885	0.241592
46321	0.182614
40160	0.146321
55681	0.166442
57354	0.155562
56264	0.127906
60498	0.199402
38764	0.341273
41366	0.189973
41516	0.141099
64930	0.1284
49033	0.157331
46643	0.178361
58487	0.166421
65944	0.095783
61883	0.169832
63061	0.167088
43404	0.114417
46836	0.243187
41346	0.366973
35126	0.23902
46831	0.252653
44533	0.179153
39549	0.358293
39747	0.169064
43156	0.176911
40894	0.275111
36777	0.13975
70570	0.235664
48730	0.221147
71535	0.205228
36551	0.389602
40355	0.336029
41014	0.119314
36708	0.217482
45266	0.16785
45356	0.200084
40284	0.298333
68618	0.226727
48047	0.228819
45002	0.171031
40021	0.293554
49153	0.223232
43026	0.171393
47146	0.149628
31839	0.154063
69805	0.17704
39867	0.161591
44390	0.21895
49401	0.272144
46927	0.253971
41581	0.228517
40070	0.292407
43391	0.203583
56571	0.274754
60178	0.142667
41199	0.22629
58317	0.165415
48176	0.249235
45398	0.221219
56235	0.235862
54223	0.177098
41581	0.103506
39327	0.155298
59884	0.264958
62544	0.253095
67060	0.291839
47489	0.169311
63574	0.121258
67808	0.278052
42067	0.376321
63368	0.312961
43793	0.175195
41173	0.343148
46641	0.115542
51224	0.146306
36460	0.107084
69142	0.211707
36196	0.228627
40524	0.279441
69162	0.128072
53420	0.159107
38649	0.327572
57707	0.291067
69632	0.275531
64312	0.196097
51431	0.159905
46530	0.188219
51635	0.142778
49372	0.180609
43861	0.171853
41091	0.211035
41781	0.286029
40466	0.15124
40665	0.123311
63696	0.144523
66833	0.128293
41015	0.221043
44421	0.154527
40157	0.13166
40604	0.177007
40380	0.135401
69363	0.107604
45005	0.237726
55523	0.102182
61956	0.193499
54949	0.131589
58710	0.16434
37229	0.179692
38770	0.365766
43465	0.183434
60481	0.149504
35550	0.23654
30892	0.150533
44209	0.110021
38897	0.154946
32303	0.27568
47365	0.20509
36570	0.263776
44223	0.265342
61281	0.189653
40088	0.122324
55770	0.161071
68499	0.14705
46117	0.242217
59978	0.191559
42461	0.22031
47650	0.201094
70945	0.134384
44240	0.147349
39975	0.134647
68107	0.150172
71162	0.174537
39889	0.23269
69603	0.174751
72619	0.130192
46294	0.390397
45108	0.269254
36095	0.252302
40287	0.402701
39190	0.251228
72916	0.112803
47522	0.130102
48191	0.184246
38715	0.289334
48410	0.174221
42541	0.216328
54568	0.128042
41585	0.182054
33714	0.185262
39678	0.139429
41536	0.179136
40765	0.172143
42980	0.177705
46120	0.128277
46335	0.25621
32680	0.258899
39431	0.174241
46349	0.145559
42616	0.305183
47376	0.269015
35358	0.258479
62717	0.139425
37069	0.167069
56382	0.170144
56712	0.264289
59773	0.312163
61001	0.163756
40842	0.323716
47621	0.240272
42022	0.277801
45327	0.259033
44072	0.18426
42584	0.185566
43341	0.154166
40681	0.173564
40673	0.358053
36719	0.126976
57330	0.103596
58994	0.172567
62734	0.160354
60593	0.129312
56475	0.200489
42381	0.230712
57479	0.177326
42917	0.144974
36645	0.243244
48799	0.288114
38116	0.147792
45341	0.203179
53550	0.304635
57336	0.110767
42179	0.28826
47730	0.200618
55791	0.150489
32656	0.396241
38956	0.15511
49065	0.421905
39877	0.116982
58600	0.241385
42045	0.204704
58323	0.130232
46722	0.0971615
57633	0.168019
41413	0.293997
47998	0.121891
66418	0.105312
45687	0.210875
44083	0.295353
53723	0.187622
51130	0.192205
35903	0.170667
40667	0.296133
43801	0.216054
59227	0.132359
40718	0.233268
45024	0.204899
39834	0.347074
53308	0.238729
63641	0.188924
40050	0.355952
45340	0.179408
73747	0.140222
44109	0.164191
46052	0.148049
41428	0.167335
43017	0.146942
57330	0.122582
53489	0.160169
44360	0.297975
47856	0.119023
40739	0.179732
35979	0.275562
49223	0.320565
63185	0.140158
53922	0.158629
37215	0.131763
46574	0.257284
50085	0.117326
36754	0.161214
57310	0.130855
61752	0.357825
42764	0.250828
69725	0.13819
40265	0.229255
35625	0.3079
38286	0.167572
57427	0.333885
49461	0.111233
55898	0.326234
40376	0.195046
45846	0.219416
41553	0.165901
59585	0.338743
36421	0.145
40605	0.374907
39726	0.146522
32069	0.235595
35335	0.224488
48434	0.201468
56495	0.153057
67454	0.123487
35209	0.162408
65840	0.151614
41310	0.163502
41215	0.274704
38346	0.154509
72575	0.133549
57953	0.134472
39979	0.176248
50739	0.278218
35264	0.128092
40858	0.287253
43720	0.228707
55865	0.161375
60677	0.104231
40572	0.258648
58748	0.136233
36075	0.150963
44216	0.262439
46928	0.19716
60822	0.0904952
66221	0.132826
44389	0.280211
42921	0.335748
40319	0.179357
34937	0.350656
46382	0.266261
62981	0.191285
63056	0.265509
52691	0.358224
64784	0.119931
56194	0.272558
38480	0.108331
64652	0.12671
44749	0.168847
42395	0.16627
45423	0.228795
45926	0.33056
56523	0.265655
48059	0.387029
45182	0.306551
37256	0.121108
60791	0.327352
40447	0.136381
58149	0.131508
45340	0.165745
40781	0.356668
55135	0.137365
41637	0.107761
60834	0.280554
39352	0.151061
47160	0.0937338
36005	0.266509
75875	0.159044
49967	0.150992
40579	0.173147
67398	0.233612
45733	0.120108
47284	0.258325
63779	0.130334
56221	0.298077
56414	0.200419
67907	0.14762
43354	0.229983
51804	0.152441
39917	0.264641
41254	0.169933
43483	0.327979
37189	0.131436
41564	0.109825
58660	0.179588
48189	0.18164
50715	0.196402
45077	0.248935
53821	0.159784
36094	0.334716
40740	0.131822
69163	0.16801
57553	0.254653
58351	0.262486
45564	0.15673
64257	0.15684
62401	0.212666
41943	0.107123
48614	0.130329
69275	0.234549
68428	0.174541
36947	0.279603
66389	0.202502
36171	0.177208
43439	0.213853
40204	0.415936
58537	0.119295
54745	0.301623
55452	0.225344
65816	0.320198
30717	0.190789
59558	0.206087
67211	0.187879
59609	0.278541
42438	0.156482
41640	0.190021
63425	0.147475
61891	0.199416
60645	0.209244
42132	0.19814
70595	0.147917
49660	0.144496
43988	0.129866
45081	0.183037
39139	0.153911
46257	0.238917
49165	0.122004
42936	0.14081
64541	0.101821
37127	0.125076
57919	0.189887
62426	0.123916
68001	0.141236
55395	0.277982
40880	0.288029
37310	0.267199
63389	0.174892
37443	0.244656
36840	0.280511
47027	0.267991
36565	0.185029
63040	0.122372
57042	0.180065
53348	0.172925
59148	0.414655
45639	0.106074
67862	0.208252
43103	0.114771
65124	0.105721
40331	0.302841
32900	0.339315
64320	0.122336
50490	0.127475
58073	0.180055
60739	0.308223
35999	0.155278
62750	0.312685
40167	0.311758
45146	0.217815
35576	0.222699
47862	0.221718
40388	0.265976
39005	0.215351
49470	0.20781
45892	0.33902
49206	0.114508
41409	0.124207
57966	0.255326
58530	0.120423
45488	0.306911
66533	0.328318
51203	0.302432
58737	0.161838
35977	0.344707
46913	0.184063
59214	0.285546
41390	0.117973
57249	0.11205
63878	0.117965
66053	0.118701
59947	0.160649
50246	0.223378
56708	0.154401
64385	0.134812
50464	0.175796
38891	0.213392
62828	0.162765
41994	0.215748
67290	0.173128
56410	0.289405
65105	0.180173
39719	0.226171
49192	0.121001
65991	0.164946
69123	0.242051
40052	0.16042
68130	0.117328
64860	0.114171
35239	0.175972
54769	0.18358
67788	0.22799
55179	0.222941
45667	0.139869
43452	0.196545
39350	0.139511
51420	0.240405
55539	0.111439
59600	0.256596
58378	0.228811
39882	0.209968
47585	0.153044
70916	0.157346
34694	0.122906
36364	0.265221
36008	0.216447
40391	0.142734
42895	0.162004
31690	0.196386
53798	0.277912
64488	0.152985
44989	0.184252
61612	0.135726
35527	0.129948
41089	0.181163
57196	0.237357
36551	0.15377
40455	0.249612
66310	0.125505
45880	0.2544
39685	0.262594
57510	0.246452
41269	0.130003
45341	0.138607
55606	0.0914228
55754	0.195259
66858	0.139898
69742	0.177903
67418	0.272507
57413	0.353008
35522	0.200813
42188	0.120674
59341	0.26645
52601	0.107957
47578	0.223588
47200	0.224767
36200	0.135813
45194	0.168483
40595	0.256523
56363	0.28735
41037	0.115257
57573	0.137913
49058	0.157569
48238	0.241056
61849	0.246228
44052	0.210038
52275	0.153176
46336	0.26099
58084	0.137077
36092	0.251882
36430	0.151243
44754	0.215753
76888	0.129831
56857	0.280806
40797	0.143817
60331	0.17474
39750	0.179511
39680	0.204212
38356	0.246243
72364	0.233676
42542	0.140383
55933	0.353586
37131	0.278187
40592	0.101579
66023	0.173435
67120	0.234496
63819	0.170464
42510	0.183877
32022	0.138494
62041	0.104218
47767	0.299411
57692	0.144599
45906	0.132699
48167	0.27068
41659	0.119691
59600	0.172279
36647	0.2797
59905	0.121128
44783	0.226796
40192	0.1778
57509	0.173924
48289	0.199361
40476	0.279538
45348	0.151465
36388	0.208145
60013	0.153958
46496	0.122912
42115	0.0871186
47630	0.399186
58667	0.113959
71440	0.170389
68849	0.133267
37685	0.299763
35820	0.17417
38156	0.208689
56240	0.192884
72995	0.120256
45467	0.215984
68151	0.140425
42620	0.227133
39805	0.140323
43194	0.360654
41530	0.268273
63753	0.250949
40660	0.29347
35494	0.372305
71677	0.123903
41467	0.249369
48275	0.191828
40756	0.125967
52990	0.206034
48520	0.117233
67945	0.33824
59274	0.160391
55470	0.160923
32833	0.189907
41769	0.256482
56325	0.134315
40835	0.203316
63970	0.284046
49902	0.233597
38835	0.366951
61492	0.255553
65067	0.341843
46066	0.204007
35317	0.133214
52910	0.106731
36089	0.11723
58207	0.250048
38233	0.164903
66256	0.129232
67665	0.134646
40202	0.118668
46587	0.126727
60946	0.177012
49564	0.234771
54380	0.199412
41672	0.343137
40170	0.229358
54675	0.284085
48872	0.0921041
46438	0.266116
48351	0.197964
39608	0.264139
36525	0.235474
36168	0.127987
40100	0.189562
32855	0.304077
40135	0.177184
45196	0.217375
36464	0.294692
57145	0.198583
59341	0.285574
42811	0.177094
40088	0.239645
31851	0.234095
67808	0.112218
45627	0.181156
45187	0.199759
62549	0.1054
55242	0.105766
57019	0.126314
57406	0.116699
42147	0.31645
68649	0.148958
41545	0.23836
36867	0.216167
40192	0.196677
57877	0.22524
69405	0.231538
43065	0.209184
57211	0.146325
52899	0.140155
61356	0.100755
55395	0.250518
38599	0.223245
54317	0.192496
44844	0.287828
66002	0.132464
39943	0.157128
65308	0.0985715
53047	0.233338
68465	0.124087
59492	0.129111
56878	0.246802
53428	0.125399
66918	0.133043
48819	0.30603
45437	0.369595
34547	0.136932
59541	0.183564
63596	0.15911
44588	0.18944
52712	0.151965
39924	0.320255
48315	0.231291
59827	0.129808
40462	0.16907
60932	0.17852
41662	0.341541
36388	0.14382
39872	0.129426
42689	0.216001
40099	0.229631
37716	0.234578
44365	0.207008
50052	0.173637
69370	0.301877
41157	0.292586
40016	0.203126
41154	0.104234
58972	0.173084
39363	0.130039
57223	0.155559
41728	0.259605
46809	0.193978
40576	0.150626
39325	0.204777
44827	0.301535
66328	0.0934271
35471	0.222413
39373	0.214113
44805	0.305444
61000	0.229957
68717	0.162585
44806	0.165285
33558	0.212626
40991	0.481533
64667	0.171606
62685	0.184869
61569	0.134062
44846	0.141949
39268	0.273327
46041	0.126353
44354	0.12317
66729	0.194195
39324	0.272642
43470	0.12653
41992	0.155304
39388	0.163825
75397	0.114823
68489	0.195404
42543	0.328966
54597	0.253337
45130	0.325489
38649	0.166124
61005	0.145492
48860	0.109924
61989	0.262825
33414	0.326132
71813	0.173817
39444	0.127659
57038	0.127016
54086	0.215397
49015	0.131882
40473	0.293595
42294	0.15957
40233	0.213461
45372	0.112968
51408	0.17639
50668	0.136851
41725	0.148768
44747	0.1365
74237	0.147676
57689	0.208323
45019	0.316265
62529	0.11913
52637	0.115528
50530	0.115322
46798	0.320654
75108	0.0956891
47291	0.221933
57973	0.229784
42458	0.142753
44955	0.0929419
40789	0.203279
45601	0.187771
54655	0.0989999
57094	0.195181
67312	0.210146
39863	0.241153
62065	0.170018
34208	0.212925
50888	0.264531
57808	0.153759
51576	0.11496
44850	0.122027
44100	0.181535
39243	0.21982
45191	0.217469
45465	0.202685
44805	0.18637
69999	0.147132
56265	0.166464
64455	0.170264
46587	0.165114
56887	0.231398
56590	0.259168
46622	0.213352
56131	0.220203
66270	0.266722
56836	0.107344
39969	0.160509
39207	0.315119
64895	0.22703
43760	0.272841
46024	0.169975
63920	0.102396
39983	0.183098
55204	0.110332
38974	0.207722
55411	0.157617
35031	0.392164
64933	0.217557
40830	0.363793
44010	0.184874
45727	0.367319
39845	0.183891
52424	0.373598
35138	0.20333
32268	0.31281
48109	0.260612
58030	0.182824
55716	0.175611
40017	0.19904
45968	0.319972
76101	0.117319
40989	0.167118
46960	0.195529

## Sheet: 3
time_of_day_in_seconds_delta	GS_fluctuation_delta
-5516	0.0212297
-9045	0.0233712
-4741	-0.0101796
-5941	0.00762351
795	0.00480594
-3073	-0.0255983
-2417	-0.00312993
-7815	-0.0742774
4681	-0.079936
-7234	-0.0939693
-30548	0.0208149
-308	-0.0184676
-4719	-0.031128
7854	-0.0394458
3408	-0.0244462
5813	-0.0403808
-30207	0.0281495
-14433	0.050389
-12931	-0.0245804
529	-0.0360563
2290	-0.0579852
-236	0.0242037
587	0.0446491
-4237	-0.000728035
-11909	0.0728658
4732	-0.0535391
-4755	-0.00763556
-1547	0.0351916
-3773	0.0223071
-21895	0.00897875
3636	0.0404072
18357	-0.0451788
13247	-0.0113791
-7523	-0.0693833
-588	0.0407907
-15817	0.056366
-3302	0.0240638
-1460	0.058039
-20157	0.0322458
2133	-0.0657931
-2705	-0.0271969
-9950	0.00714926
-5313	-0.00231161
-694	0.0209797
-2537	-0.00188748
2851	-0.0491568
-32257	-0.0285572
360	-0.0197976
-5553	0.0488948
-15152	0.0811063
-2473	0.0990392
-15778	-0.0627075
-3959	0.0284019
19641	-0.0365686
-14091	0.00279382
26310	-0.140579
-653	-0.0556595
-359	-0.00201886
2793	0.00506344
6654	0.19237
5423	0.0121361
8584	-0.0383146
-7397	0.0359329
-702	-0.0469206
-27143	-0.00853868
1466	0.0859245
-10481	-0.000776362
-5809	-0.0129663
3549	0.0441516
2088	0.0526183
5930	-0.0271206
2789	0.0170528
-32692	0.0146566
25414	0.0257495
-2768	-0.0243698
2361	0.111932
25455	0.0703672
-20002	0.0585805
5111	0.00609869
11697	0.0384711
-3428	-0.0760463
11817	-0.12744
-4774	-0.0246886
-9098	0.0127306
4967	-0.01924
-11786	0.0086131
-3915	0.0397985
906	-0.0208883
889	-0.130678
1164	0.0838841
693	-0.0260151
-2151	0.0371585
4187	-0.0384841
12167	-0.131608
5487	-0.0289708
6652	-0.0361436
1757	-0.016702
2164	-0.0948669
-2017	-0.102968
9045	0.104125
1952	0.00335399
603	0.127884
18684	0.048811
-190	-0.0257168
-124	0.0119943
-8299	0.0260197
-3102	-0.00916821
-15508	0.040859
-13534	-0.0134061
-1812	0.0286148
-16068	0.0151656
10978	-0.0370344
-2854	0.0674725
-6701	0.103363
-5330	-0.017127
-17141	0.0496935
-1252	0.0300968
13587	-0.0261483
-3757	0.0155369
-7377	0.0587744
-7155	0.00479198
-15108	0.0237351
-4644	-0.0222901
8374	0.0695171
1896	-0.151284
3879	-0.0931117
-4236	-0.0794274
-296	0.00824556
-512	0.0208472
-8697	-0.0250846
-5470	0.0894367
5217	-0.018666
-4510	-0.0144144
-2420	0.0795472
-23866	0.0788586
-9884	0.054407
15400	-0.104504
-15671	-0.127022
-468	0.0476449
-2720	0.050654
-11034	-0.06867
321	0.0334175
-2290	-0.0133786
14518	-0.0109193
-7284	-0.109861
-14238	-0.0514385
-6705	0.087037
1444	-0.0154492
10619	0.034852
3109	0.00225929
9004	0.0823899
-4570	0.0666417
-3908	-0.117292
-13044	0.0198119
-35	0.0368317
2339	-0.0117627
-11794	-0.0024152
295	-0.076182
7545	-0.0941796
-4909	-0.0659214
-14408	0.0632389
3825	-0.0250112
-7091	-0.0405384
-5464	0.00208488
-11723	0.0899046
2632	0.0456224
-1234	-0.0306221
-1439	0.0151499
10455	-0.0136186
-2024	0.01619
7299	-0.0124645
-9900	-0.103799
-19096	0.0941159
-7628	0.0295497
-2893	0.0202948
-28897	0.00781135
21575	-0.0332652
7761	0.0100956
-1691	-0.0112303
-209	0.0305493
-4569	-0.0057881
-5449	0.0227328
-457	-0.111668
-20084	0.0982134
-1384	-0.0177828
-2688	0.0383706
-5363	-0.033927
-1087	0.0195412
-9630	-0.0218073
-1840	0.178713
-1153	0.00894583
-5231	-0.0612276
-3039	-0.0360892
188	0.0132335
-6727	0.00509758
-17548	0.0173414
-34819	0.0858776
2934	-0.00130976
-9005	0.04432
-570	0.0490347
-588	-0.0271152
-23191	-0.0133431
1437	0.00608599
8045	-0.00775697
-12290	-0.00228281
14211	-0.0556286
-7547	0.0477827
461	0.0023814
-2309	-0.0340869
5908	-0.0554962
-4486	0.0034387
28845	-0.00805429
24843	-0.105393
-6398	0.0742291
11865	-0.0976215
24925	-0.00655798
2218	0.0319249
212	0.0243307
-16416	0.110033
744	0.092751
-6881	-0.00620372
6333	-0.0154282
2264	-0.0392444
-25333	0.0450671
6336	0.0161162
7980	0.0179529
-26719	0.0144026
-7774	-0.078338
-30936	-0.00884404
-12197	0.0856783
832	-0.0154715
-19843	-0.00424772
-20251	0.0422412
-17623	-0.0763869
-5663	0.0396988
-21010	-0.00219484
-393	0.0466755
-32329	0.0517029
-9982	-0.0135561
-31090	0.0339239
-8869	0.00219241
18989	0.0690778
6667	0.0846045
6342	0.034049
2700	0.0290243
338	-0.0670177
-27397	0.171622
-4423	0.0489916
12	0.0157037
-2689	-0.0786882
6176	0.0236658
-262	0.00921189
-13499	0.0476075
-544	-0.0201666
2351	-0.0200872
-4847	0.0209597
3113	0.00289352
-559	-0.11762
-6609	0.0662624
-4763	-0.137686
-6809	0.0327775
-26818	-4.52518e-05
-30572	0.120875
-15709	0.0502892
-13650	0.00631669
-4862	0.00113681
-3640	0.0434823
14777	-0.00497602
-2978	-0.0475025
506	0.0201244
1845	-0.0716826
-21777	0.131512
2429	-0.158819
1899	0.192643
450	-0.0105282
-2486	0.0225658
-23154	0.0537002
1107	-0.0198282
-7728	-0.0747957
-2689	-0.0470749
-19765	-0.0401916
149	0.00755291
28407	-0.0114115
2254	0.0253382
-5157	0.0776026
3707	-0.0196263
-4180	-0.0380887
-4058	0.0115999
696	-0.0579827
-17335	0.105901
15641	0.00666341
-547	0.0782629
1211	-0.0170832
-3181	0.130172
9744	0.000375938
-6539	0.035382
-3527	0.0481907
-2790	0.00927213
13439	-0.0301811
-7283	0.0234865
723	-0.0106384
-3718	-0.0871716
-2134	-0.251135
15105	-0.0720686
-11939	0.0366909
-6583	-0.0401249
7702	-0.111446
-1652	0.0288869
-1459	0.0973035
18050	0.0876535
2492	-0.0190504
-26220	-0.00635097
-14199	-0.033312
6000	0.00689469
-20600	-0.0262864
9513	-0.0245335
-2095	0.0447165
-1824	-0.0181796
-493	-0.0333656
-2966	0.0428867
-3889	0.077933
-1947	0.00631235
2423	0.0905641
3471	-0.0162587
-2422	0.0203324
-10315	0.0276585
-13269	0.0135176
-26199	-0.0279207
16073	0.101424
-30055	0.0069728
-11698	0.0644243
-4661	-0.0489272
-310	-0.0289968
-2147	-0.0297992
-12314	0.0557912
1543	-0.00287841
7277	0.0285774
-3841	-0.00271055
12401	0.0120788
-9012	-0.0210715
-2823	-0.00845867
-1018	-0.0107795
27206	-0.0411988
-233	-0.0696384
-559	-0.011775
15	0.0877111
-720	-0.0658702
-16503	0.0409021
2607	0.079937
1409	0.0403641
-5955	-0.00764311
-16650	0.00884655
4856	0.0415052
-12045	0.0201542
7373	0.0428175
-1418	-0.0429017
-3849	0.00674625
-2173	0.014557
519	-0.0583038
-1025	0.00756348
-701	0.107312
269	0.111562
6951	-0.0252364
2910	0.0405649
13875	0.0273273
23666	-0.0474815
4115	0.0183328
-599	-0.0549756
27080	-0.0201591
-9381	0.0402188
1916	-0.0289572
4736	0.0440716
314	-0.00439548
3236	0.0287642
-4305	0.0168848
-5540	0.0613384
-37281	0.0116937
19400	-0.0404343
-4658	0.0110621
-6146	-0.0602428
5606	0.00349176
-7234	0.0617836
7325	0.000970845
1624	0.0552581
-1664	-0.0667968
-1535	0.00256489
-19884	0.155487
15260	-0.0483989
4030	-0.0151353
2327	0.0368016
9435	-0.0731299
5653	0.00184265
5652	-0.113571
2992	0.0516748
160	0.0167638
-13625	0.0186775
668	0.0625938
-22029	0.0271798
-27	0.00188731
-24281	-0.0492111
-15511	0.000911031
-3111	-0.00717154
1325	0.00659121
-17550	-0.0213935
496	0.0599608
-14632	0.00695928
72	0.0734816
4703	-0.0768859
-1776	0.0126579
-3796	-0.0186067
-7130	-0.0173184
-10610	-0.00694856
-815	-0.01011
20975	-0.00220982
-7616	-0.121506
1988	0.0571142
22284	-0.00944373
-3574	-0.00916068
27	0.0100101
-20926	0.039425
-2269	-0.126367
-2993	0.0852004
-2107	-0.00464478
-12971	0.141858
1770	0.0573278
25341	-0.0876453
-10931	-0.0169755
2274	0.062466
-3996	0.0242152
8999	0.0442827
-15488	0.0197222
3088	-0.166226
-5543	-0.0791587
24111	-0.0104157
6425	0.0268252
2029	-0.00229256
8129	0.00472431
-2707	0.0274528
-1886	0.0453378
-5352	-0.100812
1183	0.0557097
1737	-0.0413817
504	-0.0373798
1108	-0.0117879
-16494	-0.00798439
6208	0.0655298
-1995	-0.0243722
-4149	0.00305266
1830	0.00332759
-18981	0.103052
-4268	0.0951995
16002	-0.0600619
348	-0.0551652
-1333	0.0766289
-9595	-0.0584541
-38852	0.0852288
-11445	0.000515547
-443	-0.0492328
-5618	0.244645
-3557	-0.00520462
-4608	0.0538043
647	-0.152669
3026	-0.0560417
-4588	0.0295046
-11326	0.173123
-70	-0.0106735
-5517	-0.00399991
2389	-0.115481
6627	0.0538773
-3065	-0.0739958
-18430	0.0770641
170	0.0762511
-3208	0.0819801
-3454	-0.0369163
-12574	0.00341117
-21246	-0.00572536
5695	0.0429141
-443	0.117048
-12475	-0.0367725
2863	-0.0331659
2584	-0.103354
-17497	0.158144
-4666	0.082513
-14235	0.0361838
2920	-0.0183561
-4232	0.167191
-3918	-0.0273416
7588	0.0876693
-4627	-0.0449315
4074	-0.0621451
1081	-0.0033234
-3048	0.00873161
15412	-0.0452921
9	0.0853489
7632	0.0132825
-5585	-0.00938973
3600	-0.0582137
-20354	0.00470075
1518	0.0279424
-2569	0.0247336
7647	0.000576839
6145	0.0375041
-30947	-0.0154175
4101	-0.0160772
21050	-0.0179694
-5074	0.0107494
-21714	0.0110821
12773	-0.0426362
-2689	-0.00635298
114	0.0525894
-249	-0.0319481
25131	-0.0552485
-171	0.0555598
-1452	-0.118075
5317	0.0532363
2514	-0.0297977
-14178	-0.021475
-12365	0.00214699
4143	0.0596589
4014	0.00429755
-16345	0.0369832
-10306	0.0269047
5327	0.0366639
-9505	-0.00314457
-22324	0.045728
-15092	0.0243614
-5353	-0.0287937
-13448	-0.00450634
-5542	0.0734668
-7191	0.0415697
-2160	-0.0118618
-10656	-0.144252
896	0.0428171
-12629	0.0828322
-2225	-0.099116
-209	0.0237079
13820	-0.00530073
-20582	-0.0118909
-15518	0.118966
15996	-0.0294386
-21987	0.00620152
-3762	-0.0593379
8257	-0.00899434
-9605	-0.0217821
-7694	-0.0259388
-748	-0.00764714
-6096	0.0747723
-1291	0.0622281
-6001	-0.0962726
-2940	-0.00977908
1041	0.147245
6821	0.045119
5141	0.0209438
-35117	0.00318141
620	-0.0392348
-588	0.00965918
-11608	-0.0827337
4934	-0.00430253
10520	-0.0579069
6987	-0.00525174
1258	-0.0711744
18375	-0.0946173
4324	-0.05083
-1825	-0.112652
7431	0.042788
1170	-0.0304931
-6163	0.0351902
-31069	0.0408068
-3751	0.0562558
35958	-0.0184316
20879	-0.120314
-4584	0.0146226
668	-0.0893524
-24991	0.0407583
-10192	0.0346506
-9104	-0.0250083
7166	0.0463219
-21362	-0.0389379
13563	-0.0282474
-7908	-0.0600681
-49	-0.038534
4878	0.0328346
11052	-0.0120758
-1912	0.00424962
-3631	-0.266795
-2767	-0.00153234
16850	-0.10647
-13017	0.0452447
-13132	-0.100484
-3043	-0.0697986
8523	-0.0486255
-4556	-0.00816631
2779	-0.0538928
-20572	0.0771549
1004	0.0891268
-26257	0.0141581
-9789	0.0132912
1936	0.0359288
4092	0.0424687
-5334	-0.0443887
-8456	0.010885
-1555	-0.0402431
-1797	-0.0143004
58	-0.00554783
-9638	0.30031
13825	0.0115061
-3736	-0.0241305
3926	0.0218834
-2432	0.154575
-10405	0.0392618
-18787	-0.00693555
-7376	-0.0618713
4070	-0.0170568
4777	-0.0100905
1113	0.0213535
-2395	0.0514135
6613	-0.0163364
663	-0.0139267
-331	0.0659829
240	-0.0121651
-8179	0.0976669
34113	-0.0161238
-20316	0.084377
-1211	0.00412215
7225	-0.0240494
-17365	-0.0172887
5791	0.00556816
15937	-0.0696659
-1852	-0.0107311
-13666	-0.0600389
-598	0.00614811
-27128	0.0691274
13665	-0.131845
13800	0.0212437
-868	0.177481
-6114	-0.101032
-3070	0.00144196
6178	-0.00726436
-20687	0.0175252
-3571	-0.0328613
-24121	-0.00479387
-4869	-0.119356
-3744	0.0149546
-5102	-0.0206005
-4899	-0.0494045
-1077	0.00603461
1526	0.0328581
5102	-0.0021841
6005	0.0807375
-20049	0.0788998
-8939	0.0305858
-10082	0.15505
3999	0.011176
1841	-0.0813718
-2784	-0.0346878
-2419	0.00587794
-30871	0.024628
-20259	-0.0150252
-5157	0.0421554
-10425	0.0752022
4470	0.047872
-4766	0.0870548
-5829	0.0483671
16247	0.0585508
-5546	-0.105898
-14994	-0.0419131
3822	0.0824769
-8331	0.0106154
-20851	-0.0517216
5572	0.0771726
426	-0.0150914
1266	-0.0172444
15658	-0.0151997
-756	-0.0294114
-4940	0.0314186
1700	0.0288053
-29566	0.0776728
-554	-0.165713
1391	-0.0488641
4690	-0.0495635
3512	0.0399002
1166	-0.0356057
3857	-0.0626645
7403	-0.0800498
135	0.000239487
-5720	0.00595136
-982	0.057491
17803	-0.0200711
-13151	-0.0395758
32119	-0.0124697
-2343	0.0429859
1199	0.0157095
1781	-0.0437946
17902	0.0198521
-10779	0.000195813
-5400	0.00594084
-1853	0.0737594
-64	0.171678
-4974	0.0086076
9582	-0.0388236
-2899	-0.086111
4425	-0.0693651
2734	0.0444834
-9939	0.0144069
2279	-0.0878148
-757	0.0429151
6208	-0.0493125
-27864	0.0709692
-11596	-0.0477973
-19674	-0.0270357
-2984	0.0194256
-18078	0.0449124
5512	-0.0192326
-1591	0.0154617
18905	0.104441
-344	-0.0398481
-27530	0.0122918
3200	-0.00174812
6000	-0.033053
-9	0.0154918
1523	0.006255
1418	0.0392092
1029	-0.0491227
5752	0.00107906
-9901	0.0376874
-4669	-0.00715152
6612	-0.00445308
-12194	-0.0303326
-7600	0.0535748
-623	0.0616054
4025	-0.000340843
359	-0.108864
-1612	0.00403904
-277	0.0297374
16564	-0.00473447
14553	-0.0728997
-6276	-0.0284923
-5298	-0.0719979
565	-0.00773768
-4281	-0.00172751
1502	0.0302241
-4896	0.0208143
-4705	-0.0370434
-4731	-0.0307002
-3505	-0.00228916
30443	-0.106601
2071	-0.0644099
-3297	-0.0467863
5612	0.0482635
4544	0.0955058
-3950	-0.10952
3549	-0.114219
-1048	-0.00376252
-11094	0.0757619
-23371	-0.0124176
1514	0.0130278
-25847	-0.0237772
21404	-0.000784211
-5009	0.0631129
-1929	0.0247389
-5381	0.00316571
-15972	-0.0874321
-4290	-0.0399024
-7485	0.00177793
917	-0.0037918
-5060	0.00413948
-4360	-0.00661116
162	-0.100445
-12370	0.0274679
-9521	0.0273032
320	-0.00478078
-2018	-0.102869
-13689	-0.0135676
3397	0.00432507
629	-0.010463
-4368	0.0686078
-10061	0.0692368
-2742	-0.023514
-24663	-0.0334643
-11330	0.0229208
-451	-0.0178598
12560	-0.0381606
7086	-0.0614236
3728	0.0264419
7421	0.012206
13268	-0.0679278
-6405	0.00756115
-11848	-0.0296589
-3058	0.000447512
4048	-0.033228
-204	-0.00562304
4626	0.0294596
-212	-0.071618
-19286	0.00483647
-5983	-0.181669
-16790	0.0538725
-1933	0.0439815
-11653	0.0486243
1582	0.037007
-3928	-0.0195153
-19594	0.0879834
2886	-0.18168
-8706	0.102331
338	-0.0146722
-4320	-0.0569597
-7255	0.0459561
28219	-0.0187634
-3053	-0.0969016
-11068	-0.00989726
21624	-0.061713
-2275	-0.0942907
-2907	-0.044247
2762	-0.095885
391	-0.0265403
24	-0.00232771
-3588	0.0673913
354	0.0674317
-21872	0.00969255
-9341	0.0272073
-21646	0.0292012
3775	0.00544212
-12516	-0.0571342
-13306	0.0924725
8853	0.103665
11793	0.0177674
1499	0.033829
-7294	0.000878077
1147	0.119485
4963	0.015746
-533	-0.157636
-4954	0.00814641

## Sheet: 4
time_of_day_in_seconds	RV_SD
66666	0.150959
72737	0.0926555
48880	0.168399
59554	0.128167
38133	0.173388
39302	0.100552
70715	0.165323
69461	0.173495
44769	0.190641
66797	0.10106
59836	0.128644
69497	0.17843
52910	0.0894857
73865	0.142768
60410	0.187826
45204	0.215899
57320	0.219483
71017	0.168273
44096	0.180667
63587	0.115271
42267	0.150935
43156	0.308796
45103	0.36504
46930	0.208622
51038	0.275189
69515	0.193312
73364	0.202607
37030	0.238377
40616	0.33651
43347	0.195777
45059	0.121394
53613	0.155474
74569	0.109831
43277	0.12815
38762	0.261615
74424	0.112816
55956	0.150485
41533	0.0924233
43795	0.226719
46773	0.147468
36854	0.164738
61961	0.115415
42928	0.218716
69819	0.153805
60605	0.371793
53098	0.150683
57862	0.107496
43352	0.131107
64648	0.176574
64271	0.195614
35797	0.19354
71836	0.18929
59452	0.131959
45272	0.0996612
54850	0.218664
39964	0.0929458
66980	0.116121
56420	0.187254
64863	0.112995
42622	0.148454
65509	0.14134
38934	0.166375
61480	0.0886097
41104	0.160287
50838	0.101499
54714	0.331423
54106	0.280009
44774	0.206408
49984	0.324566
41354	0.226697
51946	0.161813
59596	0.101605
55358	0.107153
64970	0.15559
59609	0.236366
37600	0.200808
49054	0.181788
43667	0.0932894
60743	0.153308
36866	0.406557
64187	0.118116
45422	0.144317
37791	0.0577407
39394	0.265394
28147	0.304813
44724	0.117672
39673	0.247654
48046	0.267497
35967	0.159321
50311	0.180998
48540	0.231626
69438	0.224062
60557	0.228942
39406	0.292729
47056	0.253885
53849	0.103992
46518	0.146237
31768	0.221701
44041	0.155137
55202	0.174081
60111	0.137261
43267	0.209649
36075	0.155213
70101	0.174799
40379	0.182397
53087	0.293072
54871	0.190809
41710	0.325121
46091	0.263269
67257	0.110048
66455	0.217724
56870	0.187417
47679	0.10381
58785	0.140293
50896	0.248745
56433	0.199737
55913	0.17296
56513	0.218866
27063	0.112789
69249	0.107597
65616	0.192522
36870	0.0935456
60465	0.179265
58804	0.171544
67276	0.276249
56837	0.186976
39396	0.115021
41208	0.170642
44301	0.0904638
63018	0.393366
68453	0.235979
43866	0.266256
54933	0.149043
65337	0.157277
69431	0.218381
67000	0.199071
65547	0.201112
52870	0.117365
36075	0.24222
53659	0.152169
42073	0.112311
59689	0.184292
53761	0.227115
60188	0.110701
49409	0.157144
43359	0.125561
67485	0.120454
69562	0.215473
42121	0.177855
59072	0.192504
44631	0.112181
46054	0.110476
60346	0.106652
69820	0.161497
65089	0.136867
56907	0.0900889
64644	0.112114
60312	0.150502
59798	0.139307
46859	0.164397
40610	0.252399
44618	0.165605
65712	0.235055
38589	0.264833
39265	0.246153
50936	0.178324
56445	0.124341
67122	0.16879
44430	0.108846
45575	0.221819
44793	0.131945
61869	0.17187
71496	0.0977368
63279	0.119482
54332	0.162771
60454	0.149277
45766	0.196857
50009	0.183216
44461	0.155734
39261	0.129407
42099	0.161231
59573	0.126634
46318	0.23973
46287	0.160211
44076	0.166219
44896	0.249811
52511	0.145391
39543	0.260048
66583	0.166914
45258	0.208145
73524	0.167339
42074	0.247153
46588	0.0646558
68305	0.14976
70614	0.172402
44682	0.17285
53734	0.141982
62824	0.14647
52653	0.310868
52158	0.213953
66586	0.139635
57054	0.251315
52013	0.103774
63626	0.269888
49201	0.128319
67687	0.179781
72699	0.141628
68159	0.14439
49698	0.155602
65251	0.32065
53106	0.175206
54659	0.186653
69420	0.0871545
49750	0.226427
44060	0.234348
37165	0.0981902
52933	0.209745
54172	0.235354
37264	0.169421
54979	0.134079
63841	0.112076
59621	0.137273
61153	0.152544
41611	0.126303
63084	0.170167
47144	0.301037
36193	0.105238
42117	0.226406
64288	0.124732
37774	0.0917434
69735	0.141432
65407	0.232544
64509	0.174293
51767	0.116646
50204	0.203587
57190	0.16616
56795	0.129721
42559	0.145086
40002	0.257916
45157	0.28829
47224	0.204293
53946	0.167964
54433	0.195092
47166	0.207906
39427	0.11125
61087	0.241102
65199	0.250648
57216	0.11561
54451	0.261471
47849	0.107672
38011	0.0915253
43432	0.186579
49240	0.139361
55310	0.093456
39961	0.129068
39970	0.264079
61137	0.106077
43586	0.134903
41265	0.16385
43813	0.166632
43015	0.149811
43563	0.162325
70180	0.172698
43577	0.17269
48131	0.177266
60308	0.155508
45328	0.104283
45147	0.217837
45152	0.252925
42225	0.114355
50269	0.164065
65429	0.0811652
37738	0.185478
50943	0.0891667
40154	0.2331
42391	0.153526
37438	0.114745
60693	0.16513
80142	0.112317
51414	0.166858
40574	0.315921
70685	0.0917294
47797	0.256262
70219	0.129777
66555	0.13852
43231	0.154854
39514	0.1918
40234	0.209004
55004	0.254377
45989	0.199209
58321	0.247874
50692	0.175215
59116	0.323424
67752	0.204251
43511	0.186893
44387	0.123264
60748	0.13719
54952	0.170931
60177	0.0937059
39051	0.0965284
53439	0.133236
50322	0.193844
44038	0.306986
39364	0.144277
45369	0.193075
58186	0.167987
40539	0.183014
50724	0.178802
35984	0.173116
57362	0.170834
41112	0.168803
54456	0.120027
66632	0.0799003
57222	0.235091
52926	0.132672
54553	0.140021
53892	0.16606
48120	0.108629
36843	0.154166
44368	0.125971
46562	0.240343
42402	0.368425
35638	0.190123
46113	0.197198
56029	0.17191
60146	0.140134
52078	0.254269
39079	0.142247
37572	0.124428
62023	0.255302
54130	0.16722
40479	0.231331
40687	0.144869
45612	0.179823
53286	0.213639
52364	0.289375
74537	0.0949216
41391	0.439521
45105	0.107742
39734	0.217143
48015	0.265138
47810	0.133931
59209	0.165144
41016	0.105774
48695	0.0984644
55890	0.110154
45937	0.0901719
57963	0.378234
40080	0.134116
41631	0.381943
53228	0.131936
65429	0.14164
63283	0.125218
43510	0.271632
57088	0.18501
61470	0.155925
57075	0.0943782
65408	0.136448
46864	0.133846
68266	0.16051
44521	0.194501
44580	0.122888
68453	0.187065
36022	0.16387
36037	0.182922
61349	0.220392
65481	0.330227
56175	0.123821
41426	0.205977
61734	0.188378
56230	0.232644
67287	0.171809
46144	0.238155
40521	0.267255
66362	0.120296
57097	0.107056
45708	0.260645
43197	0.224789
60644	0.110529
67716	0.185776
53682	0.161991
40475	0.236222
41649	0.178589
57284	0.0922509
71207	0.181162
44316	0.133514
57926	0.106623
38552	0.253373
36534	0.182407
35707	0.157855
68566	0.135018
41530	0.141688
45074	0.281403
47428	0.0944838
42431	0.194856
53621	0.102434
51711	0.106846
39105	0.186263
64421	0.137103
53565	0.180509
59861	0.325818
41579	0.145039
47387	0.188782
37094	0.194436
38173	0.123069
56623	0.154129
75417	0.140983
74485	0.0892742
49196	0.111981
72471	0.132361
42456	0.16705
44226	0.158253
64390	0.183145
56007	0.119578
55683	0.147217
54111	0.139434
39064	0.216046
58598	0.179844
44976	0.12013
38784	0.127511
51316	0.319788
52962	0.187414
60252	0.358773
47222	0.0998988
43774	0.123887
46335	0.153749
40270	0.234549
61682	0.0832453
38545	0.13187
55945	0.158313
62986	0.0982652
71199	0.190212
65438	0.16016
55817	0.274328
40209	0.110335
50831	0.238834
46017	0.19467
62797	0.159055
69101	0.125265
48636	0.274944
44535	0.184286
50237	0.0966914
49076	0.182068
69970	0.203216
46864	0.164264
61309	0.110645
48763	0.110521
49067	0.10986
58960	0.121444
70666	0.129366
45091	0.154352
44941	0.148137
74197	0.342726
61766	0.182484
55357	0.110399
67549	0.133398
35125	0.121336
42656	0.250482
55351	0.167082
47119	0.283095
38135	0.1463
65599	0.13817
55457	0.173057
54363	0.189856
56227	0.218141
57891	0.0909501
65589	0.0725263
58688	0.181042
51100	0.236553
45744	0.15435
56343	0.0863529
37232	0.208686
71679	0.162997
59854	0.122017
46183	0.144924
40193	0.149493
69825	0.137064
40664	0.200692
52490	0.102464
48866	0.130151
66462	0.21445
55203	0.176312
41513	0.262599
63256	0.0952391
49103	0.170079
47349	0.105135
65359	0.118592
74552	0.224995
70490	0.263554
73514	0.142582
47248	0.298592
45128	0.103589
58300	0.147334
40757	0.181652
37154	0.207043
44574	0.13989
41184	0.293163
67971	0.198562
36103	0.141085
47052	0.24216
42070	0.15289
46980	0.119846
45808	0.0969655
39727	0.130538
54100	0.340784
38905	0.189797
56914	0.117765
42255	0.2239
67499	0.099069
48506	0.181868
40929	0.223504
35978	0.307201
45381	0.123861
65662	0.249571
59662	0.204171
64741	0.146169
49872	0.124551
65198	0.175331
63904	0.203414
45039	0.203076
61144	0.141286
56068	0.192543
65731	0.0502549
46142	0.173745
34789	0.167551
60785	0.218063
70824	0.140367
39644	0.253969
46216	0.124816
56821	0.272946
57219	0.107699
43779	0.148461
66449	0.128353
67298	0.133906
44844	0.294149
61568	0.105916
48294	0.086276
42056	0.0942467
57268	0.116523
44842	0.112512
75177	0.215304
64923	0.0954104
40117	0.148764
44921	0.174022
63617	0.221883
68925	0.127285
40689	0.187929
67038	0.117276
33192	0.105623
42530	0.130646
41861	0.227735
40419	0.384775
41849	0.257596
43673	0.290246
37564	0.176768
45765	0.178106
65885	0.10875
39533	0.173325
34685	0.116855
55435	0.1924
56923	0.130715
67964	0.109757
50305	0.317635
55412	0.122631
36102	0.156046
39703	0.110936
44833	0.108406
67606	0.293209
39888	0.258833
56004	0.062197
56481	0.105617
60210	0.192441
63076	0.237907
41978	0.117341
71358	0.128154
44452	0.0888212
72565	0.150555
41279	0.152966
45061	0.0637686
55844	0.23923
43559	0.292738
61721	0.187999
64757	0.0788586
64735	0.122451
44597	0.180581
42027	0.259478
67396	0.14512
56427	0.0800474
45258	0.139346
43280	0.224452
35665	0.101759
42293	0.175614
57806	0.135876
36266	0.111376
40182	0.211136
66479	0.176316
62123	0.205907
74897	0.155247
53976	0.114677
41360	0.133394
73589	0.0985424
39844	0.20312
66433	0.249051
76316	0.119776
40746	0.279999
56486	0.254285
64715	0.192378
39553	0.129545
56045	0.271908
72083	0.0933685
44319	0.184709
48199	0.144752
33189	0.250225
55390	0.160579
57710	0.139343
38975	0.200625
64207	0.17206
72318	0.12041
50672	0.210191
45501	0.134778
39522	0.11769
49958	0.137546
66496	0.265794
61482	0.188716
58254	0.180798
57548	0.141931
41219	0.104927
47984	0.160171
59547	0.179835
43083	0.148344
55794	0.166655
38852	0.33353
50465	0.267866
67546	0.279698
61798	0.239885
37954	0.148927
52971	0.121702
39372	0.124355
55700	0.158354
40309	0.191587
45780	0.196465
34824	0.127178
49226	0.126741
59716	0.0947284
47666	0.1996
46973	0.124855
45428	0.356106
64691	0.115998
44446	0.189874
65344	0.207184
35170	0.178308
64944	0.102839
46120	0.219363
46026	0.215599
47015	0.109222
51123	0.222476
45475	0.0969284
48635	0.102176
65227	0.134384
44221	0.246583
38815	0.077038
48175	0.0861346
41135	0.196987
40903	0.17146
46724	0.0964092
42894	0.126685
45840	0.129512
48985	0.225837
40586	0.264638
42599	0.10978
57456	0.174488
49908	0.08023
73084	0.178285
56786	0.18944
70299	0.225159
65291	0.173166
70270	0.249717
35634	0.142509
39044	0.212881
59095	0.118258
50945	0.132632
45854	0.189687
58266	0.251749
64457	0.171487
49662	0.157535
58893	0.150699
46785	0.0999303
49107	0.16855
74075	0.161806
70060	0.134764
54541	0.191454
46163	0.324117
62209	0.0999111
36129	0.139059
54656	0.122621
64220	0.0900949
43401	0.202224
74479	0.0985183
51659	0.216393
45200	0.145989
69618	0.0782512
46052	0.148736
42095	0.145696
50008	0.302446
63584	0.195366
54644	0.132643
37620	0.199355
64214	0.127305
63424	0.233907
40052	0.231587
39447	0.188606
64091	0.231611
75982	0.158622
73056	0.0942172
66388	0.113717
58241	0.173133
55305	0.16185
60518	0.219139
66216	0.120507
65888	0.262526
53245	0.200083
74976	0.177884
56497	0.0683325
44290	0.28172
46814	0.24209
48881	0.111161
57092	0.191291
42296	0.116226
35006	0.298883
41047	0.115289
39467	0.240603
55068	0.292793
61491	0.162324
47654	0.203732
45574	0.135436
39256	0.188935
46237	0.135815
47311	0.128238
44821	0.133896
71137	0.102343
41522	0.241162

## Sheet: 5
time_of_day_in_seconds	RV_SD
61150	0.15474
63692	0.0810258
42938	0.277684
60349	0.152068
35716	0.134411
42022	0.145695
37534	0.0822516
36249	0.138994
59527	0.115576
77352	0.164328
60225	0.151336
43657	0.146215
45976	0.256165
55799	0.105399
45733	0.205151
59610	0.148031
40768	0.138298
48828	0.147662
35613	0.210832
41692	0.100865
45904	0.27676
61513	0.384378
66901	0.218219
37580	0.292629
46342	0.205304
35221	0.286371
45144	0.188902
35569	0.222887
73494	0.272472
33396	0.271596
39746	0.135613
52919	0.173455
72032	0.176267
48080	0.280989
36594	0.179332
43637	0.101275
33209	0.295078
71951	0.155719
40178	0.183027
39835	0.193775
56496	0.0941575
47869	0.109152
69238	0.100214
69166	0.084226
60655	0.0982864
64438	0.152421
32309	0.0849812
46738	0.123636
51697	0.130964
49041	0.267863
43514	0.112707
69069	0.141772
66383	0.193781
59209	0.152175
32171	0.118876
68036	0.106109
62741	0.170699
41295	0.130085
70162	0.260387
41478	0.133435
46216	0.183703
62535	0.160594
51286	0.388129
60745	0.140332
39999	0.203834
46321	0.165428
40160	0.105568
55681	0.123125
57354	0.0883666
56264	0.118059
60498	0.149645
38764	0.222123
41516	0.171755
64930	0.172017
46643	0.339309
65944	0.121114
43404	0.0672278
46836	0.142275
46831	0.29354
39549	0.241077
39747	0.371215
43156	0.136806
40894	0.31687
36777	0.141524
71535	0.19272
40355	0.292385
36708	0.190391
45266	0.10852
45356	0.291623
40284	0.215204
48047	0.181603
45002	0.176103
49153	0.137805
47146	0.109291
31839	0.127666
39867	0.17291
44390	0.31211
49401	0.226646
41581	0.173174
43391	0.148087
60178	0.144507
41199	0.132733
58317	0.144674
48176	0.231712
56235	0.139117
54223	0.199589
41581	0.122739
59884	0.203913
62544	0.130312
67060	0.188703
47489	0.11203
63574	0.20971
67808	0.300024
63368	0.190347
43793	0.120303
41173	0.235212
46641	0.0895654
36460	0.0778563
69142	0.247449
40524	0.175772
69162	0.161748
57707	0.18036
69632	0.181368
64312	0.181721
51431	0.195771
46530	0.209746
51635	0.134648
49372	0.128376
43861	0.175606
41091	0.158792
41781	0.16207
40466	0.135706
40665	0.174036
63696	0.16003
66833	0.132316
41015	0.221572
44421	0.127346
40604	0.153067
40380	0.167647
69363	0.0752388
45005	0.220428
55523	0.0930519
61956	0.267571
58710	0.187464
37229	0.183308
38770	0.277625
43465	0.18732
60481	0.177101
35550	0.208292
30892	0.127177
44209	0.134402
38897	0.200394
32303	0.202966
47365	0.102173
36570	0.277499
44223	0.180982
61281	0.201897
40088	0.0890084
55770	0.170157
68499	0.0956148
59978	0.192523
42461	0.358061
70945	0.141484
44240	0.232567
39975	0.165092
68107	0.119428
39889	0.222148
72619	0.170053
46294	0.152112
45108	0.321501
36095	0.300618
40287	0.250144
72916	0.198156
47522	0.12628
48191	0.207105
48410	0.315899
42541	0.305679
54568	0.216526
39678	0.178409
42980	0.107483
46335	0.168641
39431	0.159208
46349	0.179041
35358	0.144549
62717	0.119536
37069	0.135207
56382	0.269995
56712	0.189902
42022	0.123256
45327	0.224979
44072	0.171711
42584	0.159457
43341	0.157476
40673	0.194574
36719	0.204192
57330	0.104705
58994	0.115403
62734	0.157642
60593	0.175512
56475	0.291542
42381	0.437252
57479	0.111047
42917	0.0957261
36645	0.227015
48799	0.279684
45341	0.197076
53550	0.203997
57336	0.142068
42179	0.230867
47730	0.171531
32656	0.287805
39877	0.124379
58600	0.24125
42045	0.349812
58323	0.0978101
46722	0.15561
57633	0.124675
47998	0.117812
66418	0.0934706
45687	0.232509
35903	0.130082
40667	0.335259
43801	0.213146
59227	0.135544
40718	0.23756
45024	0.16372
39834	0.182813
53308	0.161261
63641	0.214574
40050	0.266193
45340	0.183536
73747	0.130851
46052	0.107304
41428	0.154251
43017	0.143173
57330	0.100147
53489	0.0944592
44360	0.137984
47856	0.0901185
40739	0.182229
35979	0.125319
63185	0.125818
53922	0.148183
37215	0.11285
46574	0.320081
50085	0.138416
36754	0.167575
57310	0.192256
61752	0.247435
69725	0.176403
40265	0.255712
35625	0.217178
38286	0.223252
57427	0.224468
55898	0.226623
40376	0.162881
45846	0.266255
41553	0.183875
59585	0.223235
39726	0.111529
32069	0.191785
48434	0.146131
56495	0.163413
35209	0.101726
65840	0.160293
41310	0.235197
41215	0.242433
38346	0.132414
72575	0.120455
57953	0.135679
39979	0.139071
50739	0.252352
35264	0.117519
40858	0.166701
43720	0.355819
55865	0.176826
60677	0.0816136
40572	0.264277
58748	0.152562
36075	0.115283
60822	0.104354
34937	0.254752
46382	0.310316
62981	0.177568
63056	0.118987
52691	0.299813
64784	0.121077
38480	0.156211
64652	0.135977
44749	0.158155
42395	0.17596
45423	0.203822
45926	0.243153
56523	0.164341
48059	0.263877
37256	0.122749
60791	0.429774
40447	0.0948714
45340	0.212962
40781	0.232589
55135	0.12483
60834	0.157069
39352	0.0879265
47160	0.118394
36005	0.188662
75875	0.242047
49967	0.128109
67398	0.235565
45733	0.126919
47284	0.270695
63779	0.0982463
56221	0.163971
56414	0.286166
67907	0.123824
43483	0.254363
37189	0.152418
41564	0.108968
48189	0.152891
50715	0.143111
45077	0.155801
53821	0.122225
36094	0.171355
40740	0.116625
45564	0.117872
64257	0.24226
41943	0.12482
48614	0.14576
69275	0.248764
68428	0.173891
36947	0.241212
66389	0.136438
36171	0.152077
43439	0.24449
40204	0.149533
58537	0.18423
54745	0.196209
55452	0.175944
65816	0.14569
30717	0.151966
59558	0.101932
67211	0.195925
42438	0.108233
41640	0.248314
63425	0.169731
61891	0.241336
60645	0.239626
42132	0.183223
70595	0.133664
49660	0.188679
39139	0.141398
46257	0.335799
49165	0.0834949
42936	0.172028
64541	0.105956
37127	0.125694
57919	0.239108
62426	0.0802229
68001	0.394064
40880	0.260363
37310	0.204095
37443	0.377106
36840	0.221605
47027	0.128203
36565	0.277921
63040	0.124405
57042	0.168052
53348	0.149375
59148	0.15267
45639	0.116083
67862	0.145232
43103	0.0960595
65124	0.088668
32900	0.348524
64320	0.114619
50490	0.134305
35999	0.100423
62750	0.305514
40167	0.171075
45146	0.180308
35576	0.189295
40388	0.201887
39005	0.284298
49470	0.154393
49206	0.0824319
41409	0.164272
57966	0.24118
58530	0.119544
45488	0.251154
51203	0.218148
35977	0.167138
59214	0.223075
41390	0.302239
63878	0.144984
66053	0.118374
59947	0.20018
50246	0.110244
56708	0.13611
64385	0.133317
50464	0.131181
62828	0.135803
67290	0.145192
56410	0.124287
65105	0.143556
39719	0.10097
49192	0.130507
65991	0.118711
40052	0.176404
68130	0.0929338
64860	0.130011
35239	0.126869
54769	0.177486
67788	0.236763
45667	0.163315
43452	0.215021
51420	0.115601
58378	0.221458
39882	0.258247
47585	0.0770941
70916	0.137661
34694	0.281182
36364	0.179294
36008	0.298003
40391	0.120157
53798	0.216251
64488	0.187889
44989	0.196105
35527	0.161621
41089	0.192403
57196	0.235492
36551	0.185593
40455	0.16645
66310	0.145306
45880	0.209733
39685	0.17214
57510	0.306873
41269	0.103086
45341	0.0985785
55606	0.0933781
55754	0.15546
66858	0.202211
69742	0.38666
57413	0.28519
35522	0.225687
42188	0.0892402
47578	0.264767
45194	0.118443
41037	0.126644
57573	0.151644
49058	0.107519
48238	0.123414
61849	0.166809
44052	0.112741
52275	0.168727
46336	0.262399
58084	0.0863547
36092	0.332172
44754	0.184229
56857	0.270395
40797	0.164035
60331	0.124969
39750	0.18259
39680	0.146338
38356	0.231968
72364	0.236475
42542	0.178365
37131	0.163029
66023	0.19919
67120	0.204014
63819	0.14674
32022	0.146579
47767	0.279723
57692	0.108635
45906	0.125151
48167	0.20922
41659	0.11044
59600	0.12463
59905	0.143599
44783	0.309288
57509	0.163561
48289	0.173727
40476	0.271088
36388	0.257029
46496	0.1341
42115	0.101874
47630	0.180416
58667	0.220962
71440	0.125767
68849	0.118574
38156	0.154734
56240	0.162528
72995	0.107197
45467	0.195898
68151	0.128657
39805	0.12413
43194	0.149235
41530	0.196186
63753	0.124794
40660	0.249168
35494	0.278991
71677	0.14584
48275	0.179308
48520	0.0976402
67945	0.254504
59274	0.145389
55470	0.145976
32833	0.121128
41769	0.185804
56325	0.151437
40835	0.159192
63970	0.20315
49902	0.220109
65067	0.252408
35317	0.0766509
52910	0.0842849
36089	0.186774
58207	0.174105
38233	0.190155
66256	0.128888
67665	0.145166
40202	0.109234
46587	0.104261
60946	0.20143
49564	0.30607
54380	0.114191
41672	0.146258
54675	0.129661
46438	0.124894
39608	0.29024
36525	0.229612
36168	0.0663301
32855	0.217767
40135	0.133134
45196	0.249402
36464	0.204
57145	0.182047
59341	0.22637
42811	0.197797
40088	0.1163
31851	0.176845
67808	0.137574
45627	0.189129
62549	0.0811942
57019	0.153312
57406	0.155624
41545	0.284037
40192	0.159719
57877	0.162267
69405	0.157902
43065	0.236863
57211	0.151104
52899	0.112862
61356	0.116015
54317	0.154802
66002	0.138891
65308	0.121757
53047	0.198672
59492	0.104009
56878	0.255612
66918	0.137194
48819	0.388107
45437	0.166456
34547	0.0998846
59541	0.117476
63596	0.152092
44588	0.135183
48315	0.197502
59827	0.131369
40462	0.115126
60932	0.32865
36388	0.103283
39872	0.143684
42689	0.177836
40099	0.137088
37716	0.131329
44365	0.28746
69370	0.216828
40016	0.200825
41154	0.0791451
58972	0.187337
39363	0.0874094
57223	0.139246
46809	0.13973
40576	0.167242
66328	0.0717571
39373	0.145169
61000	0.228062
68717	0.109541
44806	0.117537
33558	0.15252
64667	0.100264
62685	0.126895
61569	0.0862637
44846	0.19715
39268	0.202616
46041	0.0876697
44354	0.139525
66729	0.174988
39324	0.153642
43470	0.0922564
41992	0.106639
39388	0.20639
75397	0.145003
68489	0.124953
42543	0.145551
54597	0.20228
45130	0.260796
38649	0.0854393
61005	0.216518
48860	0.0973645
61989	0.162192
33414	0.229581
71813	0.131145
39444	0.161347
57038	0.133987
54086	0.16424
49015	0.108465
40473	0.215474
42294	0.217126
40233	0.197456
45372	0.0777374
51408	0.167237
41725	0.0965847
44747	0.194076
74237	0.230428
57689	0.217436
45019	0.238103
62529	0.10154
52637	0.0878072
50530	0.106333
75108	0.168683
47291	0.19552
42458	0.127196
44955	0.0883242
40789	0.206364
45601	0.118854
54655	0.157067
57094	0.38258
67312	0.146021
39863	0.186334
62065	0.142958
34208	0.327578
57808	0.116911
44100	0.142028
39243	0.191866
45465	0.279121
44805	0.283655
56265	0.129801
46587	0.147488
56887	0.151651
46622	0.20634
56836	0.084922
39969	0.276733
64895	0.203561
43760	0.243986
46024	0.163812
63920	0.0866147
38974	0.232925
55411	0.166213
35031	0.318923
40830	0.309902
45727	0.339283
39845	0.219966
35138	0.182176
48109	0.229529
58030	0.110072
45968	0.17722
76101	0.133138
46960	0.149286

## Sheet: 6
time_of_day_in_seconds_delta	RV_SD_delta
-5516	0.00378074
-9045	-0.0116297
-5941	0.109284
795	0.0239012
-2417	-0.0389776
-7234	-0.10839
-30548	0.0379349
-308	-0.0130681
7854	-0.0141018
-30207	0.00344642
-14433	0.0683393
529	-0.0107476
2290	-0.0714521
4732	-0.033005
-21895	-0.0144055
3636	0.125825
18357	0.0755816
-7523	-0.0724102
-588	-0.00331785
-15817	0.0111822
-1460	-0.0154896
-9950	0.0758197
-5313	0.0142195
-694	0.0179813
-2537	0.0664359
360	-0.0268748
-5553	0.0334631
-2473	0.0429026
-15778	0.0325418
-3959	-0.0329441
19641	-0.0705805
-14091	-0.00626323
26310	-0.118502
-653	-0.0695794
2793	-0.00920943
-7397	-0.0368687
-27143	-0.0469778
1466	0.0239747
-5809	0.0491988
3549	0.0197611
2088	0.0256516
2789	-0.0350786
-32692	0.00588111
25414	-0.0423453
-2768	0.0293586
2361	-0.0362898
-20002	0.0448254
5111	0.0234162
11697	0.0590957
-3428	0.0567061
-4774	-0.00257367
4967	-0.0612686
-11786	-0.056245
-3915	0.0215202
906	0.0109065
889	-0.0867208
1164	0.021315
-2151	0.078466
4187	0.0187094
1757	0.00299814
-2017	-0.0770889
9045	0.0845342
18684	-0.0112731
-124	-0.00657652
-8299	0.103718
-13534	-0.0394734
10978	-0.0362224
-6701	0.0385
-17141	0.086398
-1252	-0.0377173
13587	0.0699215
-3757	0.0600671
-7155	0.00752179
-15108	0.0388417
3879	-0.100358
-4236	-0.0275469
-512	-0.00948726
-8697	0.0190385
-5470	0.0358366
-4510	-0.0900951
-23866	0.0380388
-15671	-0.0546834
-468	0.00438065
-2720	-0.0170326
321	-0.0338431
-2290	-0.0192767
14518	0.00994983
-6705	0.0227157
1444	-0.00381953
10619	0.0184845
3109	0.0304452
9004	0.12848
-3908	-0.0859012
-13044	-0.0666731
-35	0.0645707
2339	-0.000898342
-14408	0.0267289
3825	0.00447124
-11723	-0.0380211
2632	-0.0177035
-1234	-0.0193905
-1439	0.0784063
10455	-0.0324734
-2024	-0.0175217
7299	0.0160647
-9900	-0.0515083
-19096	0.0480911
-7628	0.00492536
-2893	0.010145
-28897	-0.0414364
21575	-0.017825
7761	-0.0601883
-209	0.0151655
-5449	0.0425914
-457	-0.0862583
-20084	0.0835608
-1384	0.00296302
-2688	0.155456
-1087	0.0481568
-9630	0.0189115
-1840	0.0252261
-1153	0.0217157
-5231	-0.057954
-3039	-0.0565415
-6727	-0.0439217
-17548	0.0760529
-34819	0.0341764
2934	-0.0066733
-9005	0.0556802
-570	0.0490374
-588	0.0300273
-23191	-0.0304731
1437	0.00738585
8045	-0.0536622
14211	-0.00433445
-7547	0.174845
-4486	0.00935834
28845	-0.00997865
-6398	0.0619367
2218	-0.0141062
212	0.07169
-16416	0.155227
744	-0.00990421
6333	0.0312416
2264	-0.0818649
-25333	0.0397653
6336	0.0687459
7980	0.151871
-30936	0.00600635
-19843	-0.0389872
-20251	0.0290061
-17623	-0.0921073
-5663	0.0752662
-32329	-0.0352322
-9982	-0.0220922
-31090	-0.00918225
-8869	-0.0506551
-27397	0.0361011
-4423	-0.00144719
12	-0.0626368
6176	0.0592859
-13499	-0.0407801
-544	0.0347718
2351	-0.0293739
-4847	0.00332682
3113	0.0203696
-559	0.0229687
-6609	0.121375
-4763	0.136215
-6809	-0.0136845
-26818	-0.0457055
-15709	0.105391
-4862	-0.00651152
-3640	0.0378369
14777	-0.00301763
-2978	-0.0574233
506	-0.0327622
-21777	0.0927125
450	0.0131283
-2486	0.000147686
-23154	0.0991644
1107	-0.0177999
-7728	-0.105861
149	0.0101396
28407	0.00194537
2254	0.0459305
-4058	0.00101311
696	0.0711804
-17335	0.107069
15641	0.000640177
-547	0.0737096
1211	-0.00291202
-3181	0.0330025
9744	-0.00106452
-6539	0.0418759
-3527	0.0935028
-2790	0.00626943
13439	-0.0246567
723	0.00302121
-3718	-0.063587
-2134	-0.109752
15105	-0.0142085
-11939	0.013294
-6583	0.0488171
7702	-0.142981
-1652	0.0287027
-1459	0.0105743
2492	-0.0393118
-26220	0.0358667
-14199	-0.0540084
6000	0.00415982
-20600	0.0466865
9513	-0.0640066
-493	0.0466256
-2966	0.100857
-3889	0.025378
-1947	0.0142478
2423	-0.0299091
-2422	-0.0212511
-10315	-0.0123334
-13269	-0.0571684
-26199	-0.020376
16073	0.0363423
-4661	-0.0117351
-12314	0.00894114
1543	-0.0075183
-3841	0.00519737
12401	0.0270575
-9012	0.0413529
-2823	-0.0645531
-1018	-0.0118638
27206	-0.0726199
-233	-0.0323073
-559	-0.0439433
15	0.0735505
-720	-0.0555968
-16503	-0.00413331
2607	0.187016
1409	0.0567987
-5955	0.0017133
-16650	0.0291859
4856	-0.0134977
-12045	0.00665394
-701	0.0646289
269	0.113119
6951	0.00565816
2910	-0.0211465
-599	0.0139643
27080	0.011549
-9381	-0.00906502
1916	-0.0553716
4736	0.0589531
314	0.0633294
3236	-0.0492981
-4305	-0.0254982
-37281	0.0278272
19400	-0.00974731
-4658	-0.0128706
5606	-0.00418097
-7234	-0.0325494
7325	-0.00910107
1624	-0.00807456
-1664	-0.0178472
-1535	0.0199292
-19884	0.0785075
4030	0.037937
9435	-0.14267
5653	-0.00719715
5652	-0.111248
2992	0.032035
-27	-0.0172692
-24281	-0.00350696
-15511	0.0145893
1325	0.0190448
-17550	-0.0173995
496	0.0329126
-14632	-0.0648402
72	0.00748437
4703	-0.0662962
-10610	-0.00594945
-7616	-0.086884
1988	0.0769542
22284	-0.0642647
-3574	-0.0260426
27	0.0161423
-20926	0.0450207
-2269	-0.0161552
-2993	-0.0752561
-2107	0.073701
-12971	0.0104324
1770	0.0139524
25341	-0.0905325
-10931	-0.0266238
2274	0.00968098
-3996	0.0147625
-15488	0.0016099
3088	-0.00505882
24111	0.0572192
6425	0.0253677
2029	-0.00135399
8129	0.0469906
1183	0.0543955
1737	-0.010989
504	-0.0228285
-16494	0.0232605
6208	0.132262
-1995	-0.0568798
-18981	-0.0654555
-4268	0.0590565
348	0.18267
-1333	0.0985363
-9595	-0.0259256
-38852	0.136938
-11445	0.0351312
-3557	0.00410189
-4608	0.0128711
647	-0.0709901
-11326	0.190271
-70	-0.0685266
-5517	0.0147263
-3065	-0.115624
-18430	-0.0087684
170	0.0601783
-3208	0.0617845
-12574	0.0144731
-21246	-0.0744748
5695	0.0305061
-12475	-0.0008134
2863	0.0324028
2584	-0.0387689
-17497	0.152889
-14235	0.0579878
-4232	0.0568023
-4627	0.107569
1081	-0.0140705
-3048	-0.00689175
15412	0.0158937
9	0.0135531
7632	-0.0459581
-5585	-0.0698988
3600	-0.0330824
1518	0.0251579
7647	0.013766
6145	0.0221128
-30947	-0.0283953
4101	-0.0238449
21050	-0.0294258
-21714	-0.00608015
12773	-0.0174649
-2689	-0.00338605
114	0.00553309
25131	-0.0137191
-1452	-0.11978
5317	0.0687215
-14178	-0.0225689
4014	0.0316023
-16345	0.0401052
-10306	-0.0138559
5327	0.0651351
-22324	-0.00174814
-15092	0.0614498
-5353	-0.0341927
-7191	0.0248914
-10656	0.0166966
896	0.0429099
-12629	0.0984283
-209	-0.0342418
13820	0.0428426
-20582	-0.00471724
-15518	-0.00417217
15996	0.0442745
-21987	0.00784665
-3762	-0.0715004
8257	-0.0117573
-9605	0.0368684
-7694	-0.0227841
-748	0.123106
-2940	-0.0143493
6821	0.0831154
620	-0.0214471
4934	-0.0144409
10520	-0.0905156
6987	-0.0453708
1258	0.00356743
4324	-0.0177972
-1825	-0.172057
7431	0.0726023
1170	-0.0314099
-6163	0.108272
-3751	0.00236036
20879	-0.0368057
-4584	0.0401741
668	-0.0792017
-24991	0.036421
-10192	0.0217872
7166	0.0611444
-21362	-0.0250495
-7908	-0.040047
4878	0.0579044
11052	0.011471
-1912	0.0964847
-2767	-0.0209728
-13017	0.06166
-13132	-0.0317319
8523	-0.0447488
-4556	-0.0143761
2779	-0.148315
1004	0.160827
-9789	0.0296545
-8456	-0.0371204
-1797	0.0478241
58	0.00762765
-9638	0.0638934
13825	0.10845
-3736	-0.0895366
3926	0.0231634
-7376	-0.0593553
4070	-0.0200887
4777	0.00796955
1113	0.0113803
6613	0.0185071
663	0.0185887
-331	-0.0315492
240	-0.135607
-8179	-0.0112546
34113	-0.0309283
-17365	-0.0111095
15937	-0.027349
-1852	0.00427262
-13666	-0.00659671
-598	0.0207221
-27128	0.0494343
13665	-0.114485
13800	0.0640625
-20687	0.0144539
-3571	-0.021332
-24121	-0.00566692
-4869	-0.0638019
-3744	0.0728141
-5102	0.000733221
-4899	-0.00538891
-1077	-0.0437313
1526	0.0404925
5102	-0.0378002
6005	0.013332
-20049	-0.0417413
-10082	0.0508023
1841	-0.0556875
-2419	0.0307624
-30871	0.0844927
-20259	-0.0137172
-10425	-0.00668581
4470	0.0313748
-5829	0.0283856
-14994	0.0619209
3822	0.00492455
-8331	-0.0342904
-20851	0.0128131
426	-0.124713
15658	0.0199182
1700	0.0809171
-554	-0.12028
1391	-0.0920186
4690	-0.0344764
3512	0.107317
1166	-0.120804
17803	-0.00586025
32119	-0.128468
-2343	0.0380926
1781	-0.035334
17902	0.0549874
-5400	0.0167834
-1853	0.177915
-64	0.0316777
-4974	-0.0178052
9582	-0.0200702
-2899	-0.113703
-9939	0.0167039
2279	-0.0105618
-757	0.0101988
-11596	-0.0568888
-19674	-0.0361506
-2984	-0.0112568
-18078	-0.0353265
5512	-0.0460697
18905	-0.051038
-27530	-0.0788727
3200	-0.0697818
6000	0.0656355
-9	-0.0369452
1523	-0.0191075
1029	-0.0567358
5752	0.0400635
6612	-0.0229713
-7600	0.0203136
4025	-0.00645686
359	-0.0723375
-1612	-0.0257885
-277	-0.00257475
16564	-0.0924683
14553	-0.0229583
-6276	-0.0253263
565	-0.00925874
-4281	0.0373486
1502	0.0406037
-4896	-0.0929406
-4705	0.00612176
-4731	0.0102293
-3505	0.0797053
-3297	0.0160396
5612	-0.0235572
4544	-0.00384191
-3950	-0.0243412
3549	0.0420294
-1048	0.0171346
-11094	-0.0160926
-23371	0.0401416
1514	-0.0940139
-25847	-0.0118187
21404	-0.00852224
-5009	0.0459813
-1929	-0.0241677
-5381	0.0257868
-15972	-0.0346233
-4290	-0.0797976
-7485	0.0165377
-5060	-0.00334558
-4360	0.0255258
162	0.0686222
-12370	0.0826716
-9521	0.046649
320	0.00162888
-2018	-0.0348142
-13689	0.0162379
629	0.0701644
-4368	-0.0208723
-2742	-0.0187927
-24663	0.010073
-451	-0.0298818
12560	0.0113706
7086	0.0801332
3728	-0.0493449
7421	0.0103151
-6405	-0.0103945
4048	-0.0895589
-204	0.00325973
-19286	0.0520447
-16790	0.0355836
-11653	-0.0256448
1582	-0.0101991
-19594	0.0858321
338	0.0165895
-4320	-0.00498741
-3053	0.00189628
-11068	-0.027479
21624	-0.0296114
24	0.02004
-9341	0.0464898
-21646	0.0576421
-12516	-0.021556
8853	0.0405933
11793	-0.0257435
1147	0.0433243
4963	0.0307947

## Sheet: 7
time_of_day_in_seconds	GS_fluctuation_controlled_for_RV_SD
66666	0.178503
72737	0.160165
48880	0.173918
59554	0.17284
38133	0.184962
39302	0.166537
70715	0.298254
69461	0.27037
44769	0.174166
66797	0.143809
59836	0.166008
69497	0.31697
52910	0.165842
73865	0.156279
60410	0.203637
45204	0.177765
57320	0.161898
71017	0.122769
44096	0.210648
63587	0.241024
42267	0.156795
43156	0.281351
45103	0.160172
46930	0.141843
51038	0.203371
69515	0.260518
73364	0.148717
37030	0.133241
40616	0.156335
43347	0.19409
45059	0.14379
53613	0.117615
74569	0.15434
43277	0.20471
38762	0.306189
74424	0.18047
55956	0.213291
41533	0.187749
43795	0.172396
46773	0.177523
36854	0.210278
61961	0.24022
42928	0.25364
69819	0.213248
60605	0.085565
53098	0.160707
57862	0.167759
43352	0.220436
64648	0.178888
64271	0.120425
35797	0.212472
71836	0.219291
59452	0.1781
45272	0.330689
54850	0.167688
39964	0.175938
66980	0.12683
56420	0.150981
64863	0.142386
42622	0.171117
65509	0.179362
38934	0.230737
61480	0.182145
41104	0.246023
50838	0.175785
54714	0.151865
54106	0.129557
44774	0.118029
49984	0.13498
41354	0.168908
51946	0.14516
59596	0.171582
55358	0.190279
64970	0.172574
59609	0.291113
37600	0.240561
49054	0.245328
43667	0.154057
60743	0.179631
36866	0.144008
64187	0.147144
45422	0.23573
37791	0.211311
39394	0.306578
28147	0.122259
44724	0.239805
39673	0.300304
48046	0.084695
35967	0.224753
50311	0.148663
48540	0.183301
69438	0.20165
60557	0.207917
39406	0.24807
47056	0.182791
53849	0.211241
46518	0.154903
31768	0.196396
44041	0.294404
55202	0.223841
60111	0.170034
43267	0.220408
36075	0.245051
70101	0.168161
40379	0.13538
53087	0.169761
54871	0.172105
41710	0.178409
46091	0.187214
67257	0.164406
66455	0.192987
56870	0.344822
47679	0.194273
58785	0.138621
50896	0.151906
56433	0.273728
55913	0.202956
56513	0.162405
27063	0.1524
69249	0.207266
65616	0.29562
36870	0.184416
60465	0.115585
58804	0.197055
67276	0.366455
56837	0.147168
39396	0.188569
41208	0.308271
44301	0.17918
63018	0.012003
68453	0.13405
43866	0.0767941
54933	0.231604
65337	0.163359
69431	0.173394
67000	0.214163
65547	0.209703
52870	0.179881
36075	0.159226
53659	0.140044
42073	0.231346
59689	0.182083
53761	0.242445
60188	0.156194
49409	0.266838
43359	0.160967
67485	0.182128
69562	0.0895411
42121	0.175251
59072	0.10654
44631	0.162332
46054	0.193689
60346	0.129535
69820	0.22692
65089	0.162496
56907	0.172074
64644	0.193524
60312	0.18001
59798	0.166263
46859	0.207342
40610	0.138104
44618	0.179579
65712	0.172581
38589	0.215938
39265	0.0931974
50936	0.102094
56445	0.168387
67122	0.192911
44430	0.246829
45575	0.189547
44793	0.242356
61869	0.217958
71496	0.17408
63279	0.169475
54332	0.161841
60454	0.170064
45766	0.232819
50009	0.166653
44461	0.142445
39261	0.185854
42099	0.150387
59573	0.166961
46318	0.238869
46287	0.16691
44076	0.363181
44896	0.197585
52511	0.159946
39543	0.256238
66583	0.132507
45258	0.147951
73524	0.143189
42074	0.112421
46588	0.178033
68305	0.182607
70614	0.149131
44682	0.22339
53734	0.113257
62824	0.198957
52653	0.139053
52158	0.14285
66586	0.235228
57054	0.202353
52013	0.149448
63626	0.24754
49201	0.171934
67687	0.203041
72699	0.173
68159	0.151445
49698	0.25923
65251	0.0765075
53106	0.226671
54659	0.121692
69420	0.160115
49750	0.177263
44060	0.130846
37165	0.177565
52933	0.194043
54172	0.272108
37264	0.149858
54979	0.148402
63841	0.190026
59621	0.180192
61153	0.260154
41611	0.199285
63084	0.136477
47144	0.289166
36193	0.147123
42117	0.124285
64288	0.175087
37774	0.200845
69735	0.16516
65407	0.201129
64509	0.237506
51767	0.177049
50204	0.183484
57190	0.265898
56795	0.182787
42559	0.133609
40002	0.257253
45157	0.264466
47224	0.161496
53946	0.225794
54433	0.25146
47166	0.208015
39427	0.166443
61087	0.176904
65199	0.103145
57216	0.186279
54451	0.117359
47849	0.155499
38011	0.167938
43432	0.177568
49240	0.23918
55310	0.280306
39961	0.186907
39970	0.297894
61137	0.152307
43586	0.149902
41265	0.161188
43813	0.226433
43015	0.231826
43563	0.245485
70180	0.154216
43577	0.30844
48131	0.167966
60308	0.181781
45328	0.201958
45147	0.227076
45152	0.3488
42225	0.23165
50269	0.175897
65429	0.181143
37738	0.261188
50943	0.390782
40154	0.193535
42391	0.163457
37438	0.215016
60693	0.164595
80142	0.203249
51414	0.169385
40574	0.16189
70685	0.1947
47797	0.104034
70219	0.198954
66555	0.146161
43231	0.198153
39514	0.218747
40234	0.139328
55004	0.19314
45989	0.11166
58321	0.25977
50692	0.166495
59116	0.112727
67752	0.17485
43511	0.229155
44387	0.226902
60748	0.168459
54952	0.15771
60177	0.144767
39051	0.213218
53439	0.164779
50322	0.172081
44038	0.200227
39364	0.183658
45369	0.162735
58186	0.207718
40539	0.182274
50724	0.187381
35984	0.194376
57362	0.248186
41112	0.15187
54456	0.15448
66632	0.170326
57222	0.211629
52926	0.166566
54553	0.201895
53892	0.0995349
48120	0.171374
36843	0.231835
44368	0.161263
46562	0.224211
42402	0.272861
35638	0.233169
46113	0.140119
56029	0.217686
60146	0.245894
52078	0.204111
39079	0.18294
37572	0.177597
62023	0.115286
54130	0.132713
40479	0.159396
40687	0.202725
45612	0.331193
53286	0.212075
52364	0.298172
74537	0.158514
41391	0.20233
45105	0.166437
39734	0.135255
48015	0.238003
47810	0.161206
59209	0.230673
41016	0.2602
48695	0.138063
55890	0.150638
45937	0.218184
57963	0.179444
40080	0.142962
41631	0.242289
53228	0.272456
65429	0.153775
63283	0.17299
43510	0.265168
57088	0.170092
61470	0.191764
57075	0.158352
65408	0.170853
46864	0.199913
68266	0.226059
44521	0.209778
44580	0.220662
68453	0.144554
36022	0.267405
36037	0.203017
61349	0.244239
65481	0.182397
56175	0.194785
41426	0.194829
61734	0.108524
56230	0.215186
67287	0.178662
46144	0.143903
40521	0.230565
66362	0.225793
57097	0.179328
45708	0.286136
43197	0.298976
60644	0.163322
67716	0.152296
53682	0.175357
40475	0.368966
41649	0.204771
57284	0.194383
71207	0.159068
44316	0.179848
57926	0.178574
38552	0.306691
36534	0.214289
35707	0.18123
68566	0.174344
41530	0.159753
45074	0.116199
47428	0.212758
42431	0.165068
53621	0.177483
51711	0.166032
39105	0.236806
64421	0.171125
53565	0.270465
59861	0.0903155
41579	0.189895
47387	0.225613
37094	0.286961
38173	0.235457
56623	0.338681
75417	0.120222
74485	0.174473
49196	0.149756
72471	0.180237
42456	0.271631
44226	0.17586
64390	0.127179
56007	0.165223
55683	0.312076
54111	0.275731
39064	0.202958
58598	0.230919
44976	0.174968
38784	0.169528
51316	0.167727
52962	0.254076
60252	0.105896
47222	0.262334
43774	0.195961
46335	0.234444
40270	0.319204
61682	0.20765
38545	0.183468
55945	0.233408
62986	0.195784
71199	0.235575
65438	0.274729
55817	0.117591
40209	0.217019
50831	0.170901
46017	0.149899
62797	0.130458
69101	0.140176
48636	0.282791
44535	0.1994
50237	0.186027
49076	0.135959
69970	0.125875
46864	0.239935
61309	0.174133
48763	0.328215
49067	0.190485
58960	0.175256
70666	0.269242
45091	0.149175
44941	0.198882
74197	0.126113
61766	0.143919
55357	0.199427
67549	0.145668
35125	0.156036
42656	0.235482
55351	0.171552
47119	0.189882
38135	0.160419
65599	0.284052
55457	0.197387
54363	0.214505
56227	0.145365
57891	0.177711
65589	0.183726
58688	0.214972
51100	0.153003
45744	0.183626
56343	0.220945
37232	0.101186
71679	0.11813
59854	0.155568
46183	0.292167
40193	0.153468
69825	0.177386
40664	0.209149
52490	0.17521
48866	0.250061
66462	0.24097
55203	0.142052
41513	0.22059
63256	0.172704
49103	0.20025
47349	0.143157
65359	0.251403
74552	0.133949
70490	0.129655
73514	0.21716
47248	0.229371
45128	0.174156
58300	0.135672
40757	0.173568
37154	0.159019
44574	0.228819
41184	0.172535
67971	0.354654
36103	0.139916
47052	0.153245
42070	0.175828
46980	0.345811
45808	0.176465
39727	0.287792
54100	0.161848
38905	0.20823
56914	0.202447
42255	0.185486
67499	0.156954
48506	0.154462
40929	0.117304
35978	0.318049
45381	0.160276
65662	0.132576
59662	0.245171
64741	0.155944
49872	0.200213
65198	0.186389
63904	0.160871
45039	0.320015
61144	0.160833
56068	0.23489
65731	0.243124
46142	0.450694
34789	0.143905
60785	0.226595
70824	0.265887
39644	0.269379
46216	0.158343
56821	0.164429
57219	0.243689
43779	0.153434
66449	0.191926
67298	0.18546
44844	0.122316
61568	0.236456
48294	0.191695
42056	0.142186
57268	0.134526
44842	0.1406
75177	0.168666
64923	0.160179
40117	0.160764
44921	0.107704
63617	0.224806
68925	0.166262
40689	0.217266
67038	0.154252
33192	0.199096
42530	0.401437
41861	0.168697
40419	0.174265
41849	0.308913
43673	0.202124
37564	0.138167
45765	0.227391
65885	0.175012
39533	0.230873
34685	0.236082
55435	0.304928
56923	0.154981
67964	0.174052
50305	0.326324
55412	0.205632
36102	0.223395
39703	0.228599
44833	0.176504
67606	0.282226
39888	0.158316
56004	0.185164
56481	0.182032
60210	0.110406
63076	0.329478
41978	0.18509
71358	0.178241
44452	0.164888
72565	0.198512
41279	0.125594
45061	0.162365
55844	0.138446
43559	0.0799683
61721	0.255385
64757	0.188136
64735	0.15425
44597	0.343254
42027	0.204904
67396	0.228691
56427	0.201373
45258	0.168847
43280	0.197326
35665	0.174155
42293	0.245184
57806	0.242608
36266	0.196023
40182	0.200221
66479	0.2313
62123	0.100489
74897	0.142625
53976	0.15981
41360	0.166659
73589	0.164384
39844	0.191288
66433	0.0916294
76316	0.161199
40746	0.296257
56486	0.223981
64715	0.269522
39553	0.196827
56045	0.120835
72083	0.171271
44319	0.210489
48199	0.17061
33189	0.0634455
55390	0.198572
57710	0.194348
38975	0.210236
64207	0.126275
72318	0.160332
50672	0.209601
45501	0.222201
39522	0.163248
49958	0.244948
66496	0.187932
61482	0.205479
58254	0.212515
57548	0.237453
41219	0.169025
47984	0.200091
59547	0.152692
43083	0.226043
55794	0.194102
38852	0.126777
50465	0.138857
67546	0.124888
61798	0.242515
37954	0.121457
52971	0.238562
39372	0.145321
55700	0.158909
40309	0.20931
45780	0.228977
34824	0.178563
49226	0.196378
59716	0.1471
47666	0.236671
46973	0.191
45428	0.130319
64691	0.198903
44446	0.264129
65344	0.207333
35170	0.205769
64944	0.186039
46120	0.161224
46026	0.340708
47015	0.247157
51123	0.140122
45475	0.181941
48635	0.16948
65227	0.1885
44221	0.2065
38815	0.202176
48175	0.218144
41135	0.267184
40903	0.164149
46724	0.234178
42894	0.195437
45840	0.403315
48985	0.172662
40586	0.173413
42599	0.315492
57456	0.25927
49908	0.171934
73084	0.184259
56786	0.3288
70299	0.1288
65291	0.151819
70270	0.152247
35634	0.14727
39044	0.201541
59095	0.186854
50945	0.132763
45854	0.280525
58266	0.198457
64457	0.166397
49662	0.162985
58893	0.188983
46785	0.19061
49107	0.146368
74075	0.255577
70060	0.205148
54541	0.277959
46163	0.129305
62209	0.169904
36129	0.192565
54656	0.25025
64220	0.180994
43401	0.29862
74479	0.153012
51659	0.126794
45200	0.183571
69618	0.185885
46052	0.221224
42095	0.154647
50008	0.176494
63584	0.170265
54644	0.183426
37620	0.316536
64214	0.175135
63424	0.107183
40052	0.178771
39447	0.216213
64091	0.145527
75982	0.338239
73056	0.162129
66388	0.163679
58241	0.116893
55305	0.201819
60518	0.250442
66216	0.158538
65888	0.159685
53245	0.385507
74976	0.161836
56497	0.187671
44290	0.150263
46814	0.327212
48881	0.176401
57092	0.168971
42296	0.199944
35006	0.3166
41047	0.184646
39467	0.24307
55068	0.266012
61491	0.161823
47654	0.241816
45574	0.244212
39256	0.147512
46237	0.188695
47311	0.226519
44821	0.22532
71137	0.146052
41522	0.282801

## Sheet: 8
time_of_day_in_seconds	GS_fluctuation_controlled_for_RV_SD
61150	0.197681
63692	0.186032
42938	0.12222
60349	0.162884
35716	0.20501
42022	0.184433
37534	0.143021
36249	0.140228
59527	0.153297
77352	0.287263
60225	0.171981
43657	0.182001
45976	0.218724
55799	0.158701
45733	0.152155
59610	0.148244
40768	0.174886
48828	0.177476
35613	0.189153
41692	0.255585
45904	0.127519
61513	0.205141
66901	0.204288
37580	0.145618
46342	0.188464
35221	0.262091
45144	0.119283
35569	0.205893
73494	0.236708
33396	0.162337
39746	0.131617
52919	0.128983
72032	0.112865
48080	0.243814
36594	0.157582
43637	0.198286
33209	0.344162
71951	0.253166
40178	0.132562
39835	0.224285
56496	0.213808
47869	0.244094
69238	0.183411
69166	0.196384
60655	0.174992
64438	0.278323
32309	0.194336
46738	0.399858
51697	0.136129
49041	0.132138
43514	0.205209
69069	0.162891
66383	0.191674
59209	0.190002
32171	0.151227
68036	0.220203
62741	0.138107
41295	0.363878
70162	0.156967
41478	0.21166
46216	0.239827
62535	0.178164
51286	0.0567972
60745	0.154698
39999	0.0986071
46321	0.188849
40160	0.185727
55681	0.196118
57354	0.2045
56264	0.16039
60498	0.214383
38764	0.316091
41516	0.143828
64930	0.130983
46643	0.0882408
65944	0.126574
43404	0.175069
46836	0.262252
46831	0.187896
39549	0.322608
39747	0.0612636
43156	0.199006
40894	0.197425
36777	0.159231
71535	0.196339
40355	0.271911
36708	0.209884
45266	0.205621
45356	0.136389
40284	0.276985
48047	0.226091
45002	0.171351
49153	0.244774
47146	0.186971
31839	0.181223
39867	0.16368
44390	0.143902
49401	0.244455
41581	0.230459
43391	0.219427
60178	0.160495
41199	0.250643
58317	0.183151
48176	0.218739
56235	0.256677
54223	0.164402
41581	0.133396
59884	0.249867
62544	0.278789
67060	0.285177
47489	0.205136
63574	0.102955
67808	0.209701
63368	0.305387
43793	0.206436
41173	0.310712
46641	0.163816
36460	0.161846
69142	0.172491
40524	0.279943
69162	0.136346
57707	0.289028
69632	0.272933
64312	0.193304
51431	0.149325
46530	0.169895
51635	0.166069
49372	0.207376
43861	0.172448
41091	0.220947
41781	0.294125
40466	0.173945
40665	0.124775
63696	0.153749
66833	0.152877
41015	0.196166
44421	0.181865
40604	0.190091
40380	0.140406
69363	0.163817
45005	0.213483
55523	0.148524
61956	0.143132
58710	0.158364
37229	0.176019
38770	0.309828
43465	0.177537
60481	0.149271
35550	0.219023
30892	0.177964
44209	0.133448
38897	0.141804
32303	0.261114
47365	0.246377
36570	0.207908
44223	0.262958
61281	0.175678
40088	0.170907
55770	0.164686
68499	0.191972
59978	0.182779
42461	0.119798
70945	0.153887
44240	0.11638
39975	0.141068
68107	0.181897
39889	0.207494
72619	0.133864
46294	0.404011
45108	0.189002
36095	0.183622
40287	0.361991
72916	0.100902
47522	0.158031
48191	0.167386
48410	0.0970732
42541	0.144843
54568	0.105961
39678	0.138471
42980	0.21605
46335	0.260664
39431	0.183923
46349	0.144251
35358	0.276284
62717	0.171091
37069	0.19005
56382	0.118434
56712	0.256962
42022	0.307405
45327	0.232267
44072	0.187013
42584	0.19511
43341	0.164807
40673	0.348136
36719	0.11173
57330	0.14348
58994	0.206523
62734	0.170904
60593	0.129959
56475	0.136839
42381	0.0863173
57479	0.213695
42917	0.189833
36645	0.215351
48799	0.231034
45341	0.191876
53550	0.289497
57336	0.129946
42179	0.258232
47730	0.203471
32656	0.334661
39877	0.145964
58600	0.205604
42045	0.108764
58323	0.173937
46722	0.108837
57633	0.196837
47998	0.154512
66418	0.151422
45687	0.179937
35903	0.196489
40667	0.208257
43801	0.195846
59227	0.155155
40718	0.199531
45024	0.212081
39834	0.343675
53308	0.247273
63641	0.167925
40050	0.306348
45340	0.175609
73747	0.165618
46052	0.186492
41428	0.179764
43017	0.165509
57330	0.164992
53489	0.205731
44360	0.319418
47856	0.16699
40739	0.176657
35979	0.304023
63185	0.168342
53922	0.17442
37215	0.167133
46574	0.177819
50085	0.13853
36754	0.166259
57310	0.122224
61752	0.318616
69725	0.138344
40265	0.18546
35625	0.285457
38286	0.141764
57427	0.307403
55898	0.298558
40376	0.202692
45846	0.169778
41553	0.161914
59585	0.312945
39726	0.182625
32069	0.227224
48434	0.218396
56495	0.160408
35209	0.203943
65840	0.160694
41310	0.131074
41215	0.238268
38346	0.179039
72575	0.164706
57953	0.157192
39979	0.197089
50739	0.236285
35264	0.160875
40858	0.292783
43720	0.129438
55865	0.161294
60677	0.156911
40572	0.210107
58748	0.149597
36075	0.184986
60822	0.130574
34937	0.307392
46382	0.192207
62981	0.190792
63056	0.297479
52691	0.28999
64784	0.150742
38480	0.119673
64652	0.149265
44749	0.179112
42395	0.166669
45423	0.213754
45926	0.293724
56523	0.272493
48059	0.338709
37256	0.150993
60791	0.187101
40447	0.181715
45340	0.145639
40781	0.325686
55135	0.166097
60834	0.291421
39352	0.200242
47160	0.126032
36005	0.259869
75875	0.122821
49967	0.177907
67398	0.200981
45733	0.147682
47284	0.206227
63779	0.173797
56221	0.30512
56414	0.139748
67907	0.176909
43483	0.284931
37189	0.14488
41564	0.147347
48189	0.194823
50715	0.215004
45077	0.260505
53821	0.18996
36094	0.337667
40740	0.165101
45564	0.189318
64257	0.120499
41943	0.135861
48614	0.147463
69275	0.194604
68428	0.176086
36947	0.243843
66389	0.224802
36171	0.190842
43439	0.176276
40204	0.430979
58537	0.115111
54745	0.290801
55452	0.225752
65816	0.33737
30717	0.204484
59558	0.247508
67211	0.177214
42438	0.194411
41640	0.150325
63425	0.151325
61891	0.163587
60645	0.174362
42132	0.194514
70595	0.171754
49660	0.137846
39139	0.173462
46257	0.150742
49165	0.173641
42936	0.143388
64541	0.141012
37127	0.153329
57919	0.155293
62426	0.177367
68001	0.0207735
40880	0.241656
37310	0.252007
37443	0.133591
36840	0.255616
47027	0.294854
36565	0.128927
63040	0.15134
57042	0.184846
53348	0.188055
59148	0.42796
45639	0.139653
67862	0.225678
43103	0.159446
65124	0.154492
32900	0.244089
64320	0.156727
50490	0.150957
35999	0.197535
62750	0.241292
40167	0.314864
45146	0.215804
35576	0.215708
40388	0.252007
39005	0.155714
49470	0.22016
49206	0.166735
41409	0.131082
57966	0.219583
58530	0.152085
45488	0.265641
51203	0.279452
35977	0.349995
59214	0.259836
41390	0.0483953
63878	0.135529
66053	0.151011
59947	0.147626
50246	0.260193
56708	0.176882
64385	0.158841
50464	0.201008
62828	0.185416
67290	0.190577
56410	0.318438
65105	0.198528
39719	0.268124
49192	0.146587
65991	0.197069
40052	0.160572
68130	0.163735
64860	0.140032
35239	0.203574
54769	0.183134
67788	0.194695
45667	0.147275
43452	0.175298
51420	0.274251
58378	0.203997
39882	0.164768
47585	0.208228
70916	0.178968
34694	0.0649966
36364	0.263772
36008	0.149217
40391	0.174055
53798	0.255984
64488	0.146774
44989	0.173487
35527	0.138293
41089	0.17245
57196	0.204767
36551	0.148831
40455	0.25528
66310	0.14289
45880	0.236084
39685	0.26511
57510	0.174306
41269	0.170785
45341	0.181886
55606	0.137584
55754	0.207017
66858	0.125749
69742	0.061543
57413	0.292877
35522	0.173655
42188	0.169128
47578	0.174775
45194	0.200754
41037	0.142983
57573	0.151786
49058	0.195894
48238	0.270573
61849	0.251698
44052	0.245469
52275	0.157583
46336	0.213489
58084	0.18713
36092	0.165717
44754	0.21157
56857	0.228874
40797	0.150824
60331	0.203395
39750	0.176235
39680	0.221025
38356	0.215605
72364	0.20054
42542	0.139449
37131	0.285751
66023	0.160961
67120	0.219348
63819	0.187055
32022	0.155174
47767	0.24231
57692	0.182305
45906	0.161253
48167	0.252648
41659	0.156397
59600	0.201121
59905	0.139459
44783	0.153312
57509	0.181194
48289	0.200997
40476	0.227222
36388	0.16362
46496	0.146507
42115	0.128571
47630	0.397116
58667	0.0894195
71440	0.198601
68849	0.165466
38156	0.22085
56240	0.200727
72995	0.15876
45467	0.205334
68151	0.167036
39805	0.169443
43194	0.375862
41530	0.257464
63753	0.279701
40660	0.253301
35494	0.315609
71677	0.140992
48275	0.190372
48520	0.161032
67945	0.295114
59274	0.177731
55470	0.177937
32833	0.220691
41769	0.251425
56325	0.148303
40835	0.213007
63970	0.269377
49902	0.209531
65067	0.299879
35317	0.188644
52910	0.15793
36089	0.111636
58207	0.251475
38233	0.157436
66256	0.155716
67665	0.152109
40202	0.156042
46587	0.166857
60946	0.163296
49564	0.16307
54380	0.234039
41672	0.359995
54675	0.31014
46438	0.294813
39608	0.20121
36525	0.206142
36168	0.189137
32855	0.281309
40135	0.201315
45196	0.177077
36464	0.279553
57145	0.195608
59341	0.258038
42811	0.165392
40088	0.273104
31851	0.234003
67808	0.133888
45627	0.174257
62549	0.158312
57019	0.139263
57406	0.128367
41545	0.178869
40192	0.206076
57877	0.233227
69405	0.241943
43065	0.175834
57211	0.160498
52899	0.175518
61356	0.134372
54317	0.204619
66002	0.153404
65308	0.129007
53047	0.221151
59492	0.169381
56878	0.203062
66918	0.154924
48819	0.188869
45437	0.37526
34547	0.179487
59541	0.216371
63596	0.172736
44588	0.212435
48315	0.219752
59827	0.154916
40462	0.20318
60932	0.0943061
36388	0.184493
39872	0.14771
42689	0.21536
40099	0.251571
37716	0.259708
44365	0.145619
69370	0.279629
40016	0.189746
41154	0.158282
58972	0.167178
39363	0.179507
57223	0.176302
46809	0.214454
40576	0.155856
66328	0.151569
39373	0.231574
61000	0.201484
68717	0.19979
44806	0.198058
33558	0.226014
64667	0.213951
62685	0.212457
61569	0.184165
44846	0.130605
39268	0.258955
46041	0.175677
44354	0.143759
66729	0.195132
39324	0.285408
43470	0.173312
41992	0.194117
39388	0.147361
75397	0.132376
68489	0.224068
42543	0.346215
54597	0.239151
45130	0.278876
38649	0.216684
61005	0.123416
48860	0.153876
61989	0.270853
33414	0.296816
71813	0.199049
39444	0.136155
57038	0.150673
54086	0.22229
49015	0.169682
40473	0.272097
42294	0.137157
40233	0.201948
45372	0.167796
51408	0.181623
41725	0.193152
44747	0.12686
74237	0.117891
57689	0.185738
45019	0.282228
62529	0.160768
52637	0.164776
50530	0.154304
75108	0.10012
47291	0.211493
42458	0.170174
44955	0.141903
40789	0.18683
45601	0.219814
54655	0.109868
57094	0.0810826
67312	0.227135
39863	0.235803
62065	0.188705
34208	0.129305
57808	0.186879
44100	0.200736
39243	0.211405
45465	0.145918
44805	0.12709
56265	0.192441
46587	0.18129
56887	0.245267
46622	0.196916
56836	0.158191
39969	0.105065
64895	0.212134
43760	0.235543
46024	0.177106
63920	0.152305
38974	0.176554
55411	0.163416
35031	0.31334
40830	0.289969
45727	0.277213
39845	0.159904
35138	0.200284
48109	0.231326
58030	0.219734
45968	0.319672
76101	0.141447
46960	0.210709

## Sheet: 9
time_of_day_in_seconds_delta	GS_fluctuation_delta_controlled_for_RV_SD_delta
-5516	0.0213029
-9045	0.0314316
-5941	-0.0469861
795	-0.00554939
-2417	0.019105
-7234	-0.0357579
-30548	0.00318585
-308	-0.00966166
7854	-0.0301041
-30207	0.0283959
-14433	0.0170013
529	-0.0284531
2290	-0.0189187
4732	-0.0343998
-21895	0.0184779
3636	-0.0227757
18357	-0.0823201
-7523	-0.0298202
-588	0.0445431
-15817	0.0526029
-1460	0.0681
-9950	-0.0301155
-5313	-0.00764889
-694	0.0136927
-2537	-0.0342886
360	-0.00383562
-5553	0.0335835
-2473	0.0788354
-15778	-0.0775412
-3959	0.0475096
19641	0.00204611
-14091	0.00807277
26310	-0.0771266
-653	-0.0175636
2793	0.0118694
-7397	0.0570747
-27143	0.0178427
1466	0.0755311
-5809	-0.0364335
3549	0.0359421
2088	0.0413558
2789	0.0372668
-32692	0.0136411
25414	0.0497299
-2768	-0.0375538
2361	0.132774
-20002	0.0373801
5111	-0.00400524
11697	0.0098744
-3428	-0.103404
-4774	-0.021322
4967	0.0145483
-11786	0.0397977
-3915	0.0306773
906	-0.0245085
889	-0.0836978
1164	0.0748692
-2151	-0.00147786
4187	-0.0461485
1757	-0.0162233
-2017	-0.0609803
9045	0.0623438
18684	0.0566865
-124	0.0174357
-8299	-0.0257051
-13534	0.0090857
10978	-0.0162275
-6701	0.0854413
-17141	0.00694588
-1252	0.0516785
13587	-0.060356
-3757	-0.0135633
-7155	0.00292612
-15108	0.00563611
3879	-0.0390633
-4236	-0.0631171
-512	0.0277972
-8697	-0.0329196
-5470	0.0728952
-4510	0.0343148
-23866	0.0611757
-15671	-0.0966466
-468	0.0474071
-2720	0.0615147
321	0.0529912
-2290	-0.00135467
14518	-0.0140436
-6705	0.0772962
1444	-0.0114368
10619	0.0273042
3109	-0.0114878
9004	0.0178313
-3908	-0.0707368
-13044	0.0564014
-35	0.00539726
2339	-0.00926442
-14408	0.051418
3825	-0.025296
-11723	0.111644
2632	0.0568308
-1234	-0.0185393
-1439	-0.0234555
10455	0.0052452
-2024	0.0273043
7299	-0.0187581
-9900	-0.0750691
-19096	0.0712229
-7628	0.0290296
-2893	0.0170693
-28897	0.0313206
21575	-0.0219937
7761	0.043324
-209	0.0247217
-5449	0.00269033
-457	-0.0649273
-20084	0.0569364
-1384	-0.0172858
-2688	-0.04017
-1087	-0.00338592
-9630	-0.0295765
-1840	0.167671
-1153	-0.000276745
-5231	-0.0291573
-3039	-0.00475086
-6727	0.029895
-17548	-0.0200443
-34819	0.0701966
2934	0.00418174
-9005	0.0174935
-570	0.0256512
-588	-0.0406457
-23191	0.00448392
1437	0.0042906
8045	0.022089
14211	-0.0513494
-7547	-0.0408073
-4486	0.00062096
28845	-0.000849629
-6398	0.0441599
2218	0.0412689
212	-0.0107937
-16416	0.0316109
744	0.0999171
6333	-0.0295881
2264	0.0052191
-25333	0.0264894
6336	-0.0174823
7980	-0.0587292
-30936	-0.00992444
-19843	0.0179922
-20251	0.02924
-17623	-0.0266147
-5663	0.00272085
-32329	0.0719965
-9982	-7.29741e-05
-31090	0.0407157
-8869	0.0304797
-27397	0.154943
-4423	0.0517744
12	0.0502012
6176	-0.00502945
-13499	0.0707766
-544	-0.0361562
2351	-0.00282994
-4847	0.0212681
3113	-0.00563138
-559	-0.127492
-6609	0.00538598
-4763	-0.206254
-6809	0.0419029
-26818	0.0256767
-15709	-0.00230273
-4862	0.00654445
-3640	0.025904
14777	-0.00137926
-2978	-0.0157072
506	0.0391379
-21777	0.0854916
450	-0.0153
-2486	0.0245219
-23154	0.00433584
1107	-0.00856975
-7728	-0.017895
149	0.00433025
28407	-0.0103871
2254	0.00356504
-4058	0.0131076
696	-0.092843
-17335	0.0524393
15641	0.00836431
-547	0.0420917
1211	-0.0135412
-3181	0.1151
9744	0.00296039
-6539	0.0157104
-3527	0.00176075
-2790	0.00805538
13439	-0.0153688
723	-0.0101716
-3718	-0.0521816
-2134	-0.192218
15105	-0.0626716
-11939	0.0318333
-6583	-0.0633942
7702	-0.0353053
-1652	0.016043
-1459	0.0938555
2492	0.00335764
-26220	-0.0229081
-14199	-0.00328664
6000	0.00677136
-20600	-0.0484514
9513	0.010674
-493	-0.0554991
-2966	-0.00735522
-3889	0.0668123
-1947	0.000960376
2423	0.108099
-2422	0.0333796
-10315	0.0360837
-13269	0.0451808
-26199	-0.015327
16073	0.0846207
-4661	-0.0408121
-12314	0.0531897
1543	0.00305105
-3841	-0.00337165
12401	8.75105e-05
-9012	-0.040472
-2823	0.0270321
-1018	-0.00259778
27206	-0.00152703
-233	-0.0508607
-559	0.0130336
15	0.0516225
-720	-0.0350216
-16503	0.0450771
2607	-0.0149612
1409	0.012958
-5955	-0.0064984
-16650	-0.00424786
4856	0.0505338
-12045	0.0187382
-701	0.0758475
269	0.0549653
6951	-0.0261364
2910	0.0535579
-599	-0.0601806
27080	-0.0241123
-9381	0.0469499
1916	0.00177472
4736	0.0155488
314	-0.0351866
3236	0.0563482
-4305	0.0321332
-37281	-0.000696457
19400	-0.0333496
-4658	0.0197656
5606	0.00769148
-7234	0.0806868
7325	0.00772066
1624	0.0614758
-1664	-0.0555138
-1535	-0.00573177
-19884	0.116829
4030	-0.0327654
9435	0.0028489
5653	0.00760566
5652	-0.0538782
2992	0.0371037
-27	0.0128707
-24281	-0.0453607
-15511	-0.00461794
1325	-0.00124706
-17550	-0.0103426
496	0.0449348
-14632	0.0425988
72	0.0716351
4703	-0.0404917
-10610	-0.00183224
-7616	-0.0744412
1988	0.0192614
22284	0.0258975
-3574	0.00636997
27	0.00367628
-20926	0.0181234
-2269	-0.115961
-2993	0.126239
-2107	-0.0408114
-12971	0.138484
1770	0.052129
25341	-0.0386894
-10931	-0.00114361
2274	0.059481
-3996	0.0185964
-15488	0.0209205
3088	-0.161571
24111	-0.0380398
6425	0.0157098
2029	0.000441928
8129	-0.0175983
1183	0.0295491
1737	-0.0336534
504	-0.023515
-16494	-0.0180076
6208	-0.000989019
-1995	0.00714141
-18981	0.13901
-4268	0.0666231
348	-0.147811
-1333	0.02759
-9595	-0.0429841
-38852	0.0162861
-11445	-0.0156603
-3557	-0.00529793
-4608	0.0491659
647	-0.113842
-11326	0.0765382
-70	0.0268767
-5517	-0.00959989
-3065	-0.0120351
-18430	0.0836414
170	0.0470933
-3208	0.0519898
-12574	-0.00205755
-21246	0.0349078
5695	0.0291354
-12475	-0.0343182
2863	-0.0479276
2584	-0.0812273
-17497	0.0809341
-14235	0.00816127
-4232	0.139783
-4627	-0.0986522
1081	0.00600206
-3048	0.0143363
15412	-0.0514972
9	0.080357
7632	0.0391354
-5585	0.0288717
3600	-0.0390344
1518	0.0169357
7647	-0.00452541
6145	0.0280757
-30947	0.00133257
4101	-0.00168562
21050	-0.000685188
-21714	0.0162661
12773	-0.0315514
-2689	-0.00256527
114	0.0517543
25131	-0.0461051
-1452	-0.0539594
5317	0.0196505
-14178	-0.00774476
4014	-0.0100493
-16345	0.0182293
-10306	0.036119
5327	0.00493691
-22324	0.0486668
-15092	-0.00545541
-5353	-0.00903882
-7191	0.0307012
-10656	-0.150873
896	0.0226095
-12629	0.0338493
-209	0.0434882
13820	-0.0254734
-20582	-0.00741322
-15518	0.123161
15996	-0.0503535
-21987	0.00416729
-3762	-0.0202463
8257	-0.000867796
-9605	-0.0388583
-7694	-0.012097
-748	-0.0694205
-2940	-0.000309116
6821	0.00407283
620	-0.026086
4934	0.00521493
10520	-0.00895977
6987	0.0202968
1258	-0.0709907
4324	-0.039573
-1825	-0.0214418
7431	0.00719079
1170	-0.0121806
-6163	-0.0188948
-3751	0.0570652
20879	-0.0992047
-4584	-0.00416696
668	-0.0462692
-24991	0.0239139
-10192	0.0253909
7166	0.0166633
-21362	-0.0239219
-7908	-0.0372789
4878	0.00485534
11052	-0.0159886
-1912	-0.0437259
-2767	0.0113706
-13017	0.015319
-13132	-0.0820046
8523	-0.0233994
-4556	0.00131756
2779	0.025012
1004	0.00780266
-9789	-4.60933e-05
-8456	0.0321573
-1797	-0.0370551
58	-0.00746855
-9638	0.269227
13825	-0.0426712
-3736	0.0243092
3926	0.0119104
-7376	-0.0290746
4070	-0.00461213
4777	-0.0121885
1113	0.0174878
6613	-0.0238959
663	-0.0215286
-331	0.0843676
240	0.0601532
-8179	0.105533
34113	0.00193914
-17365	-0.00949791
15937	-0.0534581
-1852	-0.0109129
-13666	-0.0545871
-598	-0.00255948
-27128	0.0455382
13665	-0.0704747
13800	-0.00992734
-20687	0.0120664
-3571	-0.0197722
-24121	0.000176012
-4869	-0.0842549
-3744	-0.0207524
-5102	-0.0189479
-4899	-0.0445787
-1077	0.0307333
1526	0.0139034
5102	0.0194405
6005	0.0758602
-20049	0.102567
-10082	0.130752
1841	-0.0504762
-2419	-0.00803355
-30871	-0.017132
-20259	-0.00588282
-10425	0.0807002
4470	0.0336431
-5829	0.0356876
-14994	-0.0719741
3822	0.0819572
-8331	0.0304209
-20851	-0.0563299
426	0.0515804
15658	-0.0234906
1700	-0.0111014
-554	-0.101339
1391	0.000862034
4690	-0.0296616
3512	-0.01369
1166	0.0290401
17803	-0.0150011
32119	0.0561484
-2343	0.0252751
1781	-0.0234482
17902	-0.00661532
-5400	-0.000725294
-1853	-0.0164219
-64	0.157292
-4974	0.0198688
9582	-0.0263885
-2899	-0.025146
-9939	0.00778195
2279	-0.0803079
-757	0.0396618
-11596	-0.016279
-19674	-0.00626606
-2984	0.0272928
-18078	0.0652549
5512	0.00667812
18905	0.132927
-27530	0.0552044
3200	0.0364526
6000	-0.0650393
-9	0.0366733
1523	0.0181912
1029	-0.0176837
5752	-0.0176532
6612	0.00948572
-7600	0.0450789
4025	0.00503847
359	-0.0693386
-1612	0.019438
-277	0.0331046
16564	0.0452248
14553	-0.0589677
-6276	-0.0133328
565	-0.000906153
-4281	-0.0190527
1502	0.0112118
-4896	0.0710183
-4705	-0.0381836
-4731	-0.0339694
-3505	-0.0415679
-3297	-0.0530669
5612	0.062506
4544	0.0995298
-3950	-0.0948713
3549	-0.13397
-1048	-0.0106107
-11094	0.0861355
-23371	-0.0311904
1514	0.0637881
-25847	-0.0156189
21404	0.00566559
-5009	0.0413134
-1929	0.0392977
-5381	-0.00816692
-15972	-0.067454
-4290	0.00348958
-7485	-0.00476087
-5060	0.00790621
-4360	-0.0178085
162	-0.133979
-12370	-0.0133482
-9521	0.00515764
320	-0.00359233
-2018	-0.0827918
-13689	-0.019951
629	-0.0447967
-4368	0.0814586
-2742	-0.011741
-24663	-0.0366524
-451	-0.000339274
12560	-0.0420213
7086	-0.100924
3728	0.0540501
7421	0.00889241
-6405	0.0149814
4048	0.0152233
-204	-0.00527986
-19286	-0.0201057
-16790	0.0374622
-11653	0.0639488
1582	0.0443259
-19594	0.0455292
338	-0.0212379
-4320	-0.052342
-3053	-0.0958517
-11068	0.00637788
21624	-0.0443327
24	-0.0106818
-9341	0.00514426
-21646	0.00135794
-12516	-0.043929
8853	0.084658
11793	0.0331431
1147	0.0990625
4963	0.00181773

[truncated: 7 more sheets: 10, 11, 12, 13, 14, 15, 16]
