# Supplementary material for: Time of day is associated with paradoxical reductions in global signal fluctuation and functional connectivity
Source: PLoS Biol. 2020 Feb 18;18(2):e3000602. doi: 10.1371/journal.pbio.3000602 (PMC7028250; doi:10.1371/journal.pbio.3000602)
Supplement: S2 Data — (XLSX) [file pbio.3000602.s012.xlsx]

## Sheet: Table_of_contents
Sheet	Figures	Measures	Session
1	Fig 2 and S2A, S2B	Head motion	Session 1 (Run 1 & Run 2)
2	Fig 2 and S2C, S2D	Head motion	Session 2 (Run 1 & Run 2)
3	Fig 2	Respiratory	Session 1 (Run 1 & Run 2)
4	Fig 2	Respiratory	Session 2 (Run 1 & Run 2)
5	Fig 2	Cardiac	Session 1 (Run 1 & Run 2)
6	Fig 2	Cardiac	Session 2 (Run 1 & Run 2)

## Sheet: 1
GS_fluctuation_run1	GS_fluctuation_run2	time_of_day_in_seconds_run1	time_of_day_in_seconds_run2	outlier_frames_percent_run1	outlier_frames_percent_run2	DVARS_dips_percent_run1	DVARS_dips_percent_run2	FD_SD_run1	FD_SD_run2	DVARS_mean_run1	DVARS_mean_run2	AD_SD_run1	AD_SD_run2	FD_mean_run1	FD_mean_run2	DVARS_SD_run1	DVARS_SD_run2	AD_mean_run1	AD_mean_run2
0.139314	0.189273	66215	67118	0	0.0175	0.0025	0.0125	0.0269654	0.028353	68.1193	65.986	0.205925	0.104541	0.0551126	0.0550286	2.10992	2.49764	0.412237	0.235442
0.0993891	0.119921	72286	73188	0	0	0.0025	0.00333333	0.0336728	0.0273888	44.3868	44.8171	0.45489	0.665366	0.0761625	0.0622542	1.7183	1.95829	1.14951	1.31604
0.292599	0.359312	49184	50111	0.0808333	0.214167	0.005	0.01	0.0478391	0.0568792	51.3068	51.761	0.599322	0.463869	0.0939149	0.106124	2.39844	2.82847	1.23752	1.1484
0.142634	0.198501	48412	49348	0.0566667	0.0741667	0.00916667	0.00833333	0.0451995	0.0467483	62.8155	64.3449	0.228371	0.125365	0.101184	0.0926461	2.44258	2.49396	0.567625	0.45774
0.128796	0.160083	59104	60004	0.0266667	0.116667	0.00666667	0.0025	0.0430371	0.0489954	64.7993	65.0976	0.187118	0.0975298	0.0810702	0.0948787	2.35859	2.27437	0.533844	0.332912
0.339538	0.399638	60998	61906	0.0658333	0.23	0.0233333	0.095	0.0485788	0.676678	61.1045	67.1024	0.49872	1.76461	0.0698303	0.16511	3.05536	19.9487	0.860768	1.62137
0.161075	0.208359	37676	38590	0.00333333	0.0183333	0.0075	0.02	0.0242512	0.0329369	64.7829	66.3039	0.182031	0.135986	0.0525836	0.0601155	2.1376	2.24571	0.416173	0.713823
0.122798	0.119088	38840	39764	0.085	0.13	0.0183333	0.0266667	0.0437809	0.0434609	61.7237	62.013	0.554742	0.455926	0.0946612	0.0911527	3.40493	3.7931	1.36393	1.51285
0.250916	0.232164	49388	50288	0.165	0.103333	0.0116667	0.00916667	0.0564081	0.0508859	57.6265	58.0917	0.30726	0.320187	0.0952612	0.0909439	2.28365	2.24521	0.988291	1.0616
0.325367	0.344936	58709	59608	0.0858333	0.381667	0.00583333	0.0275	0.0439461	0.0779672	66.3458	70.8335	0.570913	0.710017	0.0936535	0.116915	2.31887	3.20126	1.06582	1.33357
0.323902	0.262073	70246	71185	0.00916667	0.00333333	0.0075	0.00166667	0.0318985	0.0235914	67.4155	67.7599	0.37905	0.461102	0.0598229	0.0539459	2.29524	2.27339	0.72519	0.781194
0.244603	0.295781	68999	69923	0.06	0.115833	0.0183333	0.0208333	0.0407173	0.0486391	62.7636	62.5465	0.557759	0.56244	0.077215	0.0811486	2.31941	2.7562	1.77303	1.49908
0.178946	0.190381	44304	45234	0	0.0116667	0.0025	0.0116667	0.0269337	0.0331004	64.6874	64.8953	0.0638547	0.0619108	0.0616303	0.0564838	2.14921	2.35995	0.161955	0.173977
0.102005	0.0950569	66351	67244	0	0	0	0	0.0218987	0.0206306	62.4607	62.6445	0.291515	0.0475889	0.0493575	0.0445906	1.90385	1.89441	0.650558	0.157315
0.126759	0.14905	59384	60288	0.00666667	0.00583333	0.00166667	0.0025	0.0380362	0.0373853	64.8407	66.0477	0.156467	0.115824	0.0818278	0.0793686	2.15492	2.17211	0.29953	0.435571
0.154787	0.25033	54462	55379	0.106667	0.351667	0.0366667	0.0875	0.0756643	0.195124	53.3223	56.8489	0.270154	0.246427	0.103726	0.148416	5.93777	11.4997	0.617488	0.480959
0.323723	0.316005	69046	69949	0.035	0.0741667	0.0025	0.00916667	0.0428626	0.044908	63.8243	66.892	0.640894	0.252401	0.089317	0.0916601	2.0961	2.2466	0.90885	1.04271
0.0978771	0.128838	52460	53361	0.01	0.0125	0.00333333	0.0108333	0.0381924	0.0528558	63.2489	64.4062	0.193194	0.581778	0.0990799	0.0878672	2.0802	4.89196	0.518475	0.82352
0.165455	0.231182	53934	54889	0.125	0.296667	0.0333333	0.0216667	0.0652729	0.074592	65.8907	68.5909	0.372294	0.50274	0.0904155	0.111468	2.57906	3.16862	1.33911	1.22842
0.14456	0.129379	73415	74315	0.0166667	0.00166667	0.0025	0	0.0367569	0.0315033	46.528	46.5015	0.240926	0.147137	0.0795817	0.0686336	2.15271	2.42771	0.71783	0.388347
0.159261	0.24991	67339	68240	0.141667	0.139167	0.00333333	0.0341667	0.0519447	0.166616	48.0797	49.778	0.289974	0.539075	0.1129	0.117846	1.84034	7.7974	0.492863	1.22561
0.156383	0.26838	59962	60858	0.0558333	0.211667	0.0116667	0.00916667	0.0505134	0.0546549	45.832	47.0094	0.582186	0.300366	0.0922403	0.103672	2.7734	2.75776	1.04194	0.964583
0.146968	0.140595	68282	69178	0.0141667	0.0316667	0.0116667	0.00333333	0.0235527	0.0320107	64.723	66.245	0.38274	0.201619	0.0641719	0.0744628	2.47412	2.53239	1.05773	0.382401
0.228977	0.179	44734	45674	0.00333333	0	0.00333333	0.005	0.0248316	0.0196154	56.7976	57.5381	0.359521	0.195413	0.0515491	0.0420265	1.86223	1.83428	0.709812	0.523968
0.224254	0.156453	56839	57802	0.0983333	0.03	0.0258333	0.0158333	0.0586705	0.0371693	66.9298	64.8555	0.574823	0.143282	0.0897726	0.0677193	3.19742	2.54016	1.06755	0.788237
0.118147	0.14068	40550	41458	0.0116667	0.035	0.0075	0.0125	0.0333464	0.0368544	53.5166	53.51	0.136104	0.216712	0.0645389	0.0653098	2.74796	2.87773	0.382351	0.442652
0.13238	0.175471	56304	57228	0.0258333	0.00833333	0.0166667	0.00666667	0.0398062	0.0252678	53.1918	53.3455	0.490584	0.186103	0.0661624	0.0559341	2.96962	2.18929	0.972848	0.527736
0.114599	0.12408	70565	71470	0.00333333	0.00666667	0.00583333	0.01	0.018028	0.0248117	51.6387	51.151	0.683945	0.301723	0.0460175	0.0450656	2.03682	2.02494	1.36206	0.604659
0.242559	0.254087	65349	66282	0.0075	0.0166667	0.00333333	0.00333333	0.0309604	0.0332651	54.648	55.364	0.575592	0.231111	0.0576445	0.0628743	2.27974	2.28915	0.770993	0.613516
0.201148	0.228724	43637	44555	0.21	0.0658333	0.00666667	0.00916667	0.0588526	0.0493003	58.9395	59.4778	0.21164	0.253101	0.105928	0.0886393	2.20414	2.38309	0.460639	0.764411
0.514525	0.464055	51183	52096	0.0683333	0.140833	0.0075	0.00416667	0.051466	0.0540035	53.052	53.7597	0.105878	0.150756	0.080355	0.0942873	3.27643	3.05613	0.45424	0.328288
0.112971	0.13179	38601	39515	0.0166667	0.0183333	0.005	0.0075	0.0304172	0.0370433	64.5772	64.9983	0.498083	0.116492	0.0672798	0.0752009	2.32249	2.48499	0.776181	0.241186
0.164325	0.207217	38931	39841	0.0316667	0.0425	0.0175	0.025	0.0272005	0.0496363	61.1326	62.7481	0.261973	0.334993	0.047992	0.0520158	2.91112	3.24325	0.576026	0.626924
0.119467	0.289722	63118	64056	0	0.0075	0.005	0.00333333	0.0370924	0.0353077	56.6786	56.8356	0.0651787	0.111991	0.0869034	0.0773059	1.90877	2.0161	0.236143	0.297387
0.120653	0.164489	41799	42736	0.0133333	0.005	0.00666667	0.00666667	0.0410285	0.0382392	60.4003	60.652	0.242593	0.0824037	0.0673749	0.0730162	2.12258	2.26197	0.459175	0.381157
0.370281	0.360548	42696	43616	0.04	0.0641667	0.0133333	0.0175	0.0284563	0.0398816	66.4095	68.8308	0.222896	0.230115	0.0578143	0.0604617	2.45328	2.70229	0.723377	0.657608
0.164094	0.313277	53196	54111	0.0208333	0.1575	0.00833333	0.0275	0.0312443	0.0557777	66.2583	68.5437	0.457954	1.12485	0.0654516	0.0845132	2.37336	2.53637	1.2451	2.84649
0.266418	0.292091	44649	45558	0.0975	0.0691667	0.0316667	0.0216667	0.0571823	0.0427215	62.2749	62.5951	0.256522	0.213183	0.0757033	0.0658432	2.6144	2.4154	0.73912	0.53408
0.124587	0.202485	46479	47382	0.0116667	0.0475	0.00833333	0.0183333	0.0268754	0.0426521	57.9019	60.1357	0.393805	0.585469	0.0491961	0.059635	2.18338	3.48193	0.754617	1.08121
0.256159	0.276861	50581	51496	0.0166667	0.0233333	0.0158333	0.0125	0.0473187	0.0401293	62.8856	63.8321	0.344838	0.121895	0.071369	0.0724518	3.06329	2.123	0.729241	0.251615
0.223673	0.321685	69058	69972	0.168333	0.45	0.005	0.0141667	0.0531433	0.0728247	69.2999	70.898	0.345214	0.516787	0.0945217	0.119906	2.4076	2.6842	0.736758	1.17938
0.144471	0.188859	72916	73813	0	0.03	0.00833333	0.0133333	0.0274851	0.0368362	60.4371	61.794	0.154459	0.102152	0.0679909	0.0758114	2.12811	2.46067	0.533367	0.323736
0.195609	0.151311	36568	37492	0.143333	0.149167	0.00833333	0.01	0.0547908	0.0530164	62.1557	63.4515	0.398104	0.379318	0.101413	0.101896	2.36016	2.26615	0.949287	1.51814
0.306489	0.260992	63943	64838	0.0433333	0.104167	0.0241667	0.0425	0.0508189	0.0882714	49.2399	50.5612	0.495197	0.544207	0.0567485	0.0685532	4.92761	7.05227	0.735532	0.941803
0.363697	0.347471	70903	71819	0.035	0.0158333	0.0258333	0.0125	0.0800076	0.0380056	62.954	63.0195	0.328048	0.0616604	0.0804072	0.0735025	4.08442	2.25745	0.519622	0.280295
0.136384	0.172396	48265	49165	0.08	0.211667	0.000833333	0	0.0495028	0.055836	52.3349	52.4038	0.193619	0.334615	0.10975	0.114549	1.84169	1.92051	0.528909	0.66726
0.241246	0.274062	40159	41073	0.225	0.2575	0.015	0.0166667	0.0671726	0.0823297	58.0394	61.5742	0.287678	0.254414	0.0958479	0.115817	2.39892	2.91673	0.619196	0.749528
0.177192	0.238379	42885	43809	0.0475	0.0866667	0.0075	0.00916667	0.0414864	0.0504151	47.7191	48.5491	0.244349	0.27079	0.0764148	0.0851883	2.01512	1.95922	0.646936	0.949329
0.105951	0.116394	44601	45518	0	0	0.00333333	0	0.0279075	0.0280998	54.7619	54.5107	0.440858	0.522938	0.0681074	0.0738409	1.83088	1.83762	0.75625	0.909315
0.10776	0.104674	53162	54064	0.00333333	0	0.00166667	0.00166667	0.0267286	0.0273686	48.9837	49.763	0.289963	0.4204	0.0519104	0.0552285	1.89088	1.92199	0.876848	0.601583
0.107366	0.121682	74115	75023	0.00666667	0.015	0.00583333	0.00666667	0.0418253	0.0449872	58.1617	61.5645	0.443141	0.580844	0.0946518	0.092184	1.83538	2.19262	1.42606	1.31373
0.381551	0.319996	44773	45686	0.0108333	0.0416667	0.0108333	0.0125	0.0336617	0.040912	61.2975	61.9515	0.145644	0.125803	0.0691289	0.0661009	2.00435	2.16977	0.511944	0.348994
0.157042	0.218178	68404	69298	0.0166667	0	0.00333333	0.00333333	0.0378419	0.030367	58.3156	58.6363	0.153961	0.315052	0.0733642	0.0582931	1.96928	1.92387	0.568472	0.610962
0.124472	0.228126	42818	43736	0.00333333	0.00416667	0.00333333	0.00166667	0.0230707	0.0255294	63.6758	66.0698	0.174641	0.661615	0.0651506	0.074198	2.0961	2.28858	0.353655	1.75422
0.128692	0.130726	46120	47018	0.00333333	0	0.00166667	0	0.0271856	0.0303228	46.4825	45.2401	0.303249	0.134778	0.0570155	0.0611446	2.75667	2.5497	0.779323	0.302314
0.379099	0.342654	38284	39241	0.126667	0.120833	0.0183333	0.0183333	0.0530124	0.0514396	66.1702	66.5576	0.210608	0.0598026	0.0931465	0.0891787	2.52419	2.4368	0.526279	0.231447
0.233878	0.337401	58459	59352	0.0108333	0.0408333	0.0075	0.0183333	0.0345329	0.0390349	49.4565	49.3971	0.299651	0.200841	0.0614618	0.0625854	2.06628	2.28562	0.60032	0.518512
0.125508	0.159515	73965	74884	0.0333333	0.0316667	0.015	0.00666667	0.0408951	0.0434849	64.9443	67.0361	0.18783	0.0984541	0.0892833	0.0845089	2.39853	2.36108	0.415339	0.323862
0.122069	0.155571	46389	47349	0.0333333	0.0458333	0.00166667	0.00583333	0.0450746	0.043038	56.0114	57.6528	0.290871	0.176184	0.100814	0.0961303	2.03428	2.00136	0.464583	0.474547
0.163464	0.234109	55506	56406	0	0.0075	0.00666667	0.0025	0.0286383	0.0365482	48.5969	48.1676	0.24971	0.276134	0.0664367	0.0761229	1.92863	1.6297	0.673912	0.610587
0.13274	0.141448	41082	41984	0.00333333	0	0.00333333	0.00166667	0.0356791	0.0346755	58.3906	59.1047	0.161466	0.062839	0.0791767	0.0810189	1.88448	1.99387	0.434588	0.25537
0.159998	0.250715	43341	44249	0.0258333	0.2625	0.0116667	0.0116667	0.0353605	0.0748009	65.3478	65.813	0.630483	0.879873	0.0677523	0.0931443	2.14151	2.72047	0.943907	1.92092
0.178545	0.143736	46317	47230	0	0	0	0.00583333	0.0230541	0.0243314	57.0955	58.0443	0.117027	0.267526	0.0535983	0.056918	2.76747	2.76266	0.402573	0.579809
0.168296	0.240998	36402	37307	0.00916667	0.01	0.0141667	0.0125	0.0398846	0.0353419	57.9685	56.4308	0.299777	0.184459	0.0557181	0.0518398	2.50491	2.16732	0.607182	0.509562
0.173739	0.234021	61511	62411	0.0883333	0.0191667	0.0308333	0.0108333	0.0568938	0.0389044	55.192	55.4127	0.249355	0.339999	0.0748996	0.062428	4.42921	2.3769	0.613661	1.03648
0.293712	0.269524	42464	43392	0.144167	0.233333	0.005	0.00416667	0.0538293	0.0575435	64.1359	68.2894	0.238661	0.139311	0.0994751	0.106063	2.38951	2.54722	0.583641	0.406569
0.155866	0.245755	69371	70268	0.0108333	0.0208333	0.0166667	0.00916667	0.0301049	0.0378688	60.967	60.4993	0.471596	0.196838	0.0700359	0.0645119	1.96887	2.24966	0.912649	0.458183
0.206961	0.210743	60153	61058	0.0133333	0.00666667	0.00333333	0.00333333	0.0288505	0.0291218	55.1525	56.4838	0.600014	0.410626	0.0575823	0.0578655	2.45312	2.20115	1.38948	0.920616
0.11565	0.177003	52644	53552	0.09	0.106667	0.00166667	0.00833333	0.0485388	0.0530298	50.4245	50.7299	0.334598	0.534686	0.106722	0.103236	1.7284	2.56487	0.774584	1.09628
0.115705	0.137271	57403	58321	0.005	0	0.005	0.00166667	0.033019	0.0192305	56.2972	56.3655	0.512259	0.301905	0.0497299	0.0462517	2.18714	1.8271	0.914211	0.644183
0.178825	0.208906	42902	43803	0.0308333	0.045	0.0133333	0.0116667	0.0411263	0.0467265	66.4109	66.8257	0.249635	0.066427	0.079022	0.0784465	2.33064	2.41909	0.450788	0.277646
0.179792	0.181461	64155	65142	0.00333333	0.035	0.00416667	0.0025	0.0398711	0.0430437	66.6389	65.1759	0.46096	0.285791	0.0748411	0.0749261	2.15522	2.20961	1.0679	0.812465
0.338409	0.184175	67755	68663	0.165	0.0416667	0.01	0.0208333	0.0554059	0.0304414	70.8559	72.0425	1.12276	0.197517	0.0929549	0.0715635	2.44293	2.41191	2.00654	0.658633
0.147481	0.120555	63808	64735	0.0133333	0.00333333	0.015	0.0158333	0.0371348	0.0364764	61.4981	61.4868	0.787792	0.440227	0.0706586	0.0710368	2.20608	2.20188	1.58783	1.30899
0.222408	0.227141	35340	36254	0.00666667	0.2325	0.00166667	0.0025	0.0341491	0.0547453	63.0884	65.3035	0.203899	0.284491	0.0624366	0.0803721	2.50172	2.53372	0.411209	0.635143
0.146414	0.311481	71385	72287	0.0366667	0.274167	0.015	0.0133333	0.0378709	0.0615901	49.3568	49.879	0.210119	0.810693	0.0843582	0.101582	4.44912	4.18217	0.784325	1.27496
0.138049	0.25421	57971	58871	0.0258333	0.0408333	0.000833333	0.00583333	0.0325768	0.0402549	46.6226	46.7775	0.171879	0.321446	0.0554653	0.0714888	1.64793	2.06434	0.371032	0.740307
0.114137	0.189984	59002	59903	0.0933333	0.0208333	0.0125	0.0108333	0.0459286	0.0427898	60.0011	60.4565	0.112406	0.401967	0.103288	0.0881437	2.17828	2.05193	0.49867	0.723723
0.192317	0.376763	44807	45738	0.0566667	0.05	0.0025	0.0025	0.0482865	0.044855	57.9769	57.3757	0.578286	0.480363	0.106986	0.0942749	2.0344	2.06451	1.0368	0.832204
0.1212	0.101944	61710	62646	0.26	0.0641667	0.0183333	0.0208333	0.057493	0.0463625	61.8361	61.2379	0.15515	0.281334	0.102893	0.0910253	2.25731	2.33925	0.603026	1.02372
0.208308	0.182959	54392	55308	0.00333333	0.0158333	0.00416667	0.01	0.0269214	0.028874	61.4618	62.2184	0.36655	0.459848	0.0609464	0.0568397	2.09204	2.15327	0.669221	0.986913
0.118228	0.132988	39508	40421	0.00333333	0.00666667	0.00416667	0.005	0.0283129	0.0319174	57.0972	58.3946	0.206898	0.123532	0.0633424	0.0652908	1.82722	1.94	0.464961	0.337705
0.0855264	0.0963321	66530	67431	0.0216667	0.0275	0.00666667	0.00666667	0.0392443	0.0420345	50.4121	50.6678	0.208508	0.238669	0.0914289	0.0878455	2.01307	2.27509	0.630247	0.799294
0.171427	0.285117	59990	60916	0	0.1025	0.00916667	0.0391667	0.0212946	0.0695012	64.4383	66.0721	0.635123	0.203992	0.0546461	0.0826915	1.92502	3.89336	0.937368	0.361668
0.144923	0.173816	55962	56878	0.0441667	0.0683333	0.0216667	0.0266667	0.0516502	0.0643374	49.5446	49.4556	0.421447	0.200144	0.0879167	0.0883836	4.95997	5.53947	0.968021	0.449247
0.103042	0.106036	64416	65311	0.0266667	0.0333333	0.0158333	0.0166667	0.0675361	0.0771249	66.2319	68.2726	0.166633	0.0931413	0.0730577	0.0729358	4.62611	5.19975	0.402916	0.215842
0.151941	0.158754	42169	43076	0	0.0108333	0.00166667	0.00333333	0.0373808	0.0368057	62.8746	61.9878	0.41553	0.488736	0.0809266	0.0712123	2.24468	2.27396	1.30162	1.18871
0.142377	0.175949	65055	65964	0.0458333	0.0483333	0.02	0.0208333	0.0512684	0.0445717	53.9367	53.275	0.167708	0.480899	0.0772861	0.0733215	3.3848	3.20759	0.412497	1.23408
0.166004	0.286248	38479	39390	0.0733333	0.336493	0.005	0.0056872	0.0467331	0.0594554	54.5612	56.003	0.230145	0.096816	0.109095	0.121948	2.43537	2.74227	0.402283	0.348734
0.19988	0.200027	47493	48476	0.0133333	0.00666667	0.00833333	0.0116667	0.0335575	0.0242331	59.2388	59.8088	0.571142	0.0950344	0.0467044	0.0393354	2.13668	2.12267	0.803408	0.274645
0.123598	0.142373	44260	45155	0	0.01	0.00166667	0.01	0.0213479	0.0235182	45.8323	46.9793	0.152748	0.206021	0.0504652	0.0462864	1.65696	2.31541	0.375144	0.616506
0.131478	0.126753	61025	61936	0.0766667	0.0291667	0.00666667	0.00583333	0.0473327	0.0469093	50.2173	50.145	0.544217	0.656302	0.103625	0.0997137	1.92182	2.08938	1.34925	1.82418
0.201449	0.273793	40644	41565	0	0.0133333	0.00166667	0.00833333	0.0205592	0.0251461	54.0398	56.1714	0.313592	0.51813	0.045472	0.0488971	1.93917	1.89719	0.4286	1.02916
0.130965	0.130595	50388	51288	0.06	0.0166667	0.0025	0.00416667	0.0491057	0.0460716	55.5686	56.3424	0.604376	0.377925	0.104795	0.0974427	2.0416	1.97113	0.800976	0.780187
0.245133	0.254901	54254	55174	0.0575	0.0758333	0.00833333	0.0116667	0.0407956	0.0426893	60.1625	60.0369	0.26048	0.21741	0.0776162	0.0881347	2.04224	2.14827	0.823882	0.475056
0.145215	0.246179	53652	54560	0.300833	0.4775	0.0566667	0.114167	0.189478	0.361251	64.2323	70.2758	0.493243	1.12477	0.140802	0.208773	9.41837	14.1946	1.38362	2.29434
0.316001	0.207992	48468	49387	0.0458333	0.0358333	0.0141667	0.015	0.0408548	0.0477053	66.8652	67.8024	0.582951	0.208466	0.0778504	0.0852261	2.51275	2.48396	1.02885	0.609603
0.122785	0.153902	44310	45238	0.0175	0.01	0.0225	0.0116667	0.0298948	0.0286896	67.5244	67.0419	0.395047	0.244435	0.0597762	0.0563124	2.20488	2.07174	0.752239	0.514717
0.26811	0.189613	49530	50438	0.186667	0.291667	0.0333333	0.0391667	0.104095	0.0744107	63.1419	65.9062	0.386853	0.12317	0.103777	0.105495	5.00581	3.3288	1.05586	0.411231
0.163359	0.240349	40896	41812	0.0541667	0.161667	0.0075	0.01	0.0245297	0.0497921	67.3091	69.4157	0.932641	0.415028	0.0565602	0.0793183	2.58619	2.66294	1.74952	0.936557
0.112062	0.163354	51498	52394	0.0116667	0	0.02	0.0125	0.0269769	0.0183355	63.0737	64.0114	0.101786	0.0622733	0.0696624	0.0620765	2.24948	2.13435	0.460246	0.31951
0.11494	0.138346	59125	60068	0.0133333	0.01	0.0116667	0.00166667	0.0868832	0.0421676	60.3813	60.5814	0.376714	0.202837	0.0689559	0.0849635	3.58967	1.92691	0.888324	0.473107
0.124021	0.173569	54909	55807	0.0075	0.0233333	0.00416667	0.01	0.0381494	0.0418168	64.371	64.3202	0.697215	0.479641	0.0792172	0.0853995	2.18308	2.11463	1.09459	0.684995
0.16825	0.154246	64493	65447	0.286667	0.425	0.00333333	0.00416667	0.0594059	0.0644294	60.421	62.9724	0.135021	0.25623	0.114472	0.118338	2.28704	2.24734	0.301282	0.564948
0.30594	0.35422	59155	60063	0.0075	0.1425	0.00583333	0.0208333	0.0294723	0.0645618	64.5296	66.65	0.289391	0.839426	0.07522	0.0989728	2.11318	4.1045	0.646542	1.48219
0.213589	0.301189	37131	38069	0.166667	0.1575	0.0225	0.0225	0.0513917	0.0654576	70.7996	70.4721	0.491908	0.836616	0.0966984	0.0974107	2.92386	2.87482	0.857078	1.28035
0.206014	0.225963	40222	41125	0.0183333	0.045	0.00833333	0.0183333	0.0317991	0.0511355	48.0041	47.8815	0.238811	0.218521	0.0635762	0.0641228	2.69553	3.64093	0.471038	0.403455
0.256379	0.244248	48581	49528	0.09	0.1275	0.0208333	0.0183333	0.0588749	0.0622916	59.5179	61.0966	0.241535	0.136636	0.0949879	0.0954854	2.40307	2.77592	0.557051	0.377405
0.100409	0.107472	43191	44144	0	0	0.0075	0.00416667	0.031233	0.0249545	60.0152	61.3384	0.150277	0.37488	0.0622184	0.0546523	1.95454	1.9484	0.334204	0.860739
0.126694	0.207074	60281	61206	0.00416667	0.0366667	0.00416667	0.0183333	0.0252213	0.027362	66.0627	67.7829	0.189594	0.255603	0.059192	0.0619636	2.28045	2.4831	0.759695	0.534672
0.329936	0.247942	36405	37327	0.243333	0.0266667	0.015	0.0108333	0.0626322	0.0395273	61.922	62.4052	1.61339	0.310117	0.102994	0.080896	2.59342	2.069	2.39006	0.774858
0.228709	0.185954	40709	41604	0.353333	0.09	0.025	0.0258333	0.0725313	0.0506105	48.2723	46.8946	0.940632	0.248959	0.115946	0.0836611	4.17597	4.04438	2.05568	0.726286
0.132011	0.273118	51386	52285	0.124167	0.27	0.0025	0.00916667	0.0493192	0.0582739	53.051	53.9721	0.336881	0.484604	0.115387	0.126287	2.20302	2.95307	1.14804	1.13431
0.1051	0.11987	63738	64636	0.00333333	0.0541667	0.0025	0.0125	0.0248404	0.0430052	55.8658	56.3969	0.400614	0.449557	0.0697099	0.100165	2.21041	2.60039	1.19711	0.753986
0.219341	0.278926	50740	51658	0.369167	0.1275	0.015	0.03	0.0926199	0.0539327	63.6696	64.3724	0.562537	0.456544	0.134468	0.10634	3.4538	2.52817	1.32395	1.36169
0.22274	0.306658	59260	60179	0.00416667	0.00333333	0.00416667	0.00166667	0.0228023	0.0278736	66.2938	67.3919	0.380963	0.363621	0.0619672	0.0687432	2.16712	2.1551	0.637931	0.678327
0.139161	0.295609	44962	45882	0.0516667	0.356667	0.00416667	0.00416667	0.0453055	0.0655699	59.7148	63.156	0.128452	0.120267	0.0980934	0.123369	1.89001	2.49705	0.459189	0.436052
0.135901	0.142223	37341	38242	0	0.00333333	0.0075	0.00916667	0.0203444	0.0260974	60.9847	61.5376	0.420739	0.283688	0.0481166	0.0559997	1.93301	1.9019	1.00976	0.815808
0.30318	0.424057	38936	39852	0.0433333	0.1525	0.00583333	0.00416667	0.0415289	0.052626	63.3833	65.7449	0.642835	0.264286	0.0846913	0.0903487	2.16015	2.29887	1.00142	0.637067
0.130648	0.0916247	34076	34971	0.00333333	0	0.00333333	0	0.0314132	0.038151	52.6937	51.8631	0.270022	0.0919893	0.0563113	0.0638379	1.90915	1.70442	0.560497	0.351475
0.192471	0.215213	27686	28608	0.0716667	0.1175	0.00833333	0.0133333	0.0421551	0.0503735	58.2339	59.1035	0.463112	0.21314	0.0851085	0.0876626	2.55357	2.90124	1.40901	0.504386
0.280159	0.12958	44264	45184	0.0241667	0	0.01	0.00166667	0.0350263	0.0248544	62.3439	61.3509	0.256354	0.280681	0.0624253	0.0547918	2.20429	1.97334	0.499051	0.720988
0.317598	0.375001	39192	40155	0.0316667	0.0333333	0.0025	0.00666667	0.0317922	0.0350089	47.7032	47.3952	0.520329	0.919841	0.0636347	0.0625512	1.72305	1.78598	1.32616	2.09627
0.13948	0.146609	47573	48519	0.111667	0.135	0.02	0.025	0.0487921	0.0597307	65.7582	66.398	1.14882	0.583769	0.0913577	0.0924742	3.05914	3.91733	1.9342	1.62306
0.231534	0.140624	45806	46711	0.015	0	0.0025	0	0.0387598	0.0315756	53.9133	52.5647	0.426642	0.188185	0.0804909	0.0745774	1.99602	1.70243	0.795937	0.642181
0.204109	0.261057	35573	36490	0.188333	0.0841667	0.00916667	0.00916667	0.0535033	0.0451848	69.5543	67.6955	0.278226	0.353365	0.0926773	0.0780699	2.78049	2.67576	0.665617	0.971526
0.175389	0.256111	35514	36420	0.208333	0.3375	0.01	0.00666667	0.0561349	0.0635304	62.7388	62.2801	0.75283	0.550399	0.11444	0.120629	2.15293	2.39825	1.99201	1.36532
0.202299	0.266205	55949	56857	0.0216667	0.0283333	0.015	0.02	0.0438789	0.0556262	54.752	55.3704	0.471234	0.604858	0.0463908	0.0469879	2.57959	3.72004	0.843452	1.54582
0.173478	0.167973	39722	40628	0.384167	0.179167	0.0075	0.00416667	0.0614742	0.0513384	59.1453	60.5268	0.0796245	0.0804939	0.122793	0.108747	2.38251	2.28519	0.38781	0.319415
0.126323	0.179989	49860	50763	0.0258333	0.0566667	0.0133333	0.0158333	0.0364194	0.0395482	54.5027	54.9994	0.5325	0.259529	0.0681341	0.0733074	3.81423	5.09091	1.09789	0.713915
0.171496	0.242603	71933	72833	0.0666667	0.00833333	0.00666667	0.00416667	0.0237462	0.0348693	73.0318	71.4339	0.200684	0.0695472	0.0584761	0.0736656	2.49019	2.32092	0.444891	0.189044
0.218038	0.220596	48093	48987	0.304167	0.29	0.0341667	0.0308333	0.0658418	0.0670711	62.639	61.597	0.382028	0.243741	0.114267	0.117117	2.95016	2.83185	1.22042	1.13613
0.266568	0.145395	64338	65259	0.08	0.0933333	0.015	0.0158333	0.0483651	0.0475014	63.8634	65.1002	0.0632031	0.109637	0.102233	0.0966932	2.33784	2.8046	0.315709	0.26318
0.210827	0.255086	68992	69884	0.1575	0.208333	0.0325	0.0208333	0.0694124	0.0625996	63.7085	65.523	0.423746	0.251973	0.114086	0.118606	2.93004	2.54338	1.34792	0.705733
0.201679	0.282846	60101	61014	0.00666667	0	0.00166667	0.00166667	0.0279488	0.0275541	53.2429	53.9813	0.0826881	0.126857	0.0550052	0.0534709	1.66557	1.68117	0.28442	0.39876
0.311245	0.333015	38928	39884	0.0533333	0.111667	0.02	0.0258333	0.0409698	0.0690335	65.209	66.7466	0.305376	0.351804	0.0682963	0.0802894	2.64078	3.26178	0.550343	0.696868
0.195835	0.269496	46605	47508	0.136667	0.134167	0.0408333	0.0408333	0.113595	0.155895	59.8968	61.9505	0.539094	1.33232	0.0866051	0.0968277	5.16682	5.98578	1.29107	3.71335
0.137722	0.13516	45894	46795	0.00666667	0	0.005	0.0025	0.0322945	0.0309127	47.7457	47.8716	0.197651	0.144636	0.0746585	0.0704927	2.82942	2.38437	0.48575	0.460205
0.146754	0.188823	53393	54305	0.00666667	0.00916667	0.000833333	0.00666667	0.0377191	0.0308942	62.1329	62.8339	0.354774	0.296179	0.0753399	0.0647558	2.04591	2.03496	0.647802	0.669568
0.112849	0.162659	46069	46968	0	0.0733333	0.00166667	0.015	0.0296712	0.0478901	53.2419	54.9286	0.377022	0.388742	0.0669184	0.0842162	1.73797	2.13081	0.798758	0.557722
0.192331	0.260134	31313	32224	0.154167	0.311667	0.0133333	0.0408333	0.0503312	0.0773777	60.9995	63.742	0.181875	0.402415	0.101718	0.113369	2.4075	4.17088	0.457821	0.625146
0.282396	0.283195	43575	44507	0	0	0.00166667	0.00583333	0.0317857	0.0323309	62.831	62.9094	0.0702678	0.0911559	0.0592132	0.0621334	2.05702	2.07213	0.304445	0.327293
0.115229	0.220677	75546	76444	0.05	0.065	0.00416667	0.0075	0.0428264	0.046255	51.7614	52.0951	0.203036	0.439358	0.104004	0.0959899	1.90584	2.31457	0.52872	0.945526
0.159575	0.28848	54744	55661	0	0.0708333	0	0.0108333	0.030613	0.0521103	58.791	60.5212	0.749333	0.406053	0.0699222	0.0760025	1.83816	2.34076	1.06547	0.892391
0.148919	0.145673	59657	60565	0.0466667	0.0341667	0.0183333	0.0191667	0.096461	0.0400938	57.7038	59.988	1.00747	0.441926	0.074058	0.0728315	4.64486	2.88539	1.24638	0.938626
0.294378	0.337311	44213	45117	0.169167	0.125833	0.0133333	0.015	0.0567854	0.0547771	62.0432	60.5043	0.877955	0.537181	0.0976595	0.081962	2.64361	2.36453	1.97398	1.0146
0.133933	0.173497	40327	41232	0	0	0.0025	0.000833333	0.0328609	0.0328747	49.2391	48.6478	0.677411	0.253554	0.0706477	0.0676215	1.63051	1.61743	1.03891	0.444567
0.554337	0.441238	39592	40508	0.493333	0.4375	0.00916667	0.01	0.113506	0.082037	56.8402	56.5054	0.233097	0.224905	0.13238	0.109106	4.15813	3.397	0.601468	1.10515
0.258833	0.38652	40671	41589	0.03	0.00666667	0.0075	0.000833333	0.0403505	0.0390895	50.0758	50.5232	0.396848	0.158402	0.0704798	0.0701884	1.92092	1.82799	0.745453	0.437212
0.175094	0.310386	42815	43719	0.00833333	0.00333333	0.00916667	0.00583333	0.0258429	0.027085	57.1308	57.4398	0.547405	0.512566	0.0512937	0.0548938	1.90827	1.97247	0.783452	0.98624
0.20923	0.25775	35624	36527	0	0.00666667	0.0025	0.0075	0.0281074	0.0305094	61.2078	61.6601	0.423036	0.243361	0.0719104	0.0771393	1.9905	2.07564	0.700014	0.698781
0.150726	0.186863	69652	70551	0.0375	0.0991667	0.025	0.0425	0.0547788	0.0839546	48.8724	50.1931	0.236356	0.596647	0.065228	0.0830528	5.10478	6.66913	0.600653	0.922456
0.0903333	0.191155	39930	40828	0.00833333	0.173333	0.00833333	0.0358333	0.0257177	0.0747729	60.6112	61.9556	0.234309	0.594646	0.0538353	0.0847899	2.44579	3.58681	0.513247	1.26128
0.28563	0.202438	52627	53547	0.0633333	0.045	0.0233333	0.0275	0.0480436	0.0387959	63.2426	65.7416	0.301373	0.137578	0.0732243	0.0660608	2.69427	2.78897	0.866036	0.739284
0.214994	0.15042	54403	55340	0.329167	0.1425	0.0125	0.0175	0.0513525	0.0480608	69.9367	69.7404	0.809813	0.278094	0.102589	0.100105	5.14437	3.03273	1.68303	0.826916
0.275335	0.269939	41258	42163	0.188333	0.4425	0.0108333	0.01	0.0535995	0.0753783	57.9637	58.9659	0.494488	0.153879	0.103249	0.125287	2.35614	2.86719	1.13525	0.657683
0.261553	0.224309	45629	46554	0.00416667	0	0.00666667	0.00416667	0.0265703	0.027149	56.2572	56.548	0.120198	0.159537	0.0448595	0.0460695	2.02987	1.94428	0.331148	0.315608
0.185585	0.240136	42036	42946	0.0425	0.238333	0.0183333	0.0166667	0.0488052	0.0619567	53.3947	54.5346	0.374085	0.14928	0.0834338	0.0995095	3.20603	2.91477	1.11413	0.828128
0.1218	0.127648	66803	67712	0.01	0.0141667	0.01	0.01	0.0302447	0.0357562	53.056	53.3642	0.554765	0.307703	0.0560849	0.0589274	2.1428	2.40444	1.11289	0.629665
0.175919	0.264775	65998	66913	0.0308333	0.0233333	0.00916667	0.00916667	0.024734	0.032419	64.2407	65.1615	0.522361	0.20627	0.0593005	0.0616444	2.82973	2.51586	1.48726	0.830091
0.219318	0.275024	44330	45227	0.0333333	0.0583333	0.0191667	0.0241667	0.0415618	0.055916	55.0748	54.4999	0.647174	0.16071	0.0694114	0.0775502	2.89796	3.06124	1.25871	0.685006
0.291337	0.415287	56411	57329	0.0191667	0.0158333	0.0108333	0.0108333	0.0351573	0.03167	48.7989	48.3045	0.254167	0.225789	0.0663997	0.0598556	3.18582	2.39314	0.755017	0.637084
0.141735	0.159679	47227	48132	0.0075	0	0.01	0.0025	0.0279402	0.0301833	67.5265	67.6653	0.278727	0.309949	0.0601036	0.0680262	2.27204	2.1599	0.690265	0.723966
0.107702	0.127839	58328	59243	0.00333333	0.0158333	0.005	0.00833333	0.0269059	0.0371224	65.4885	66.1812	0.531742	0.465165	0.0570928	0.0679684	2.10358	2.26487	0.628006	0.803546
0.178734	0.218428	50446	51347	0.2	0.353333	0.0225	0.0166667	0.0554899	0.0578968	65.5783	68.1315	0.541506	0.232982	0.10307	0.102787	3.35344	3.93063	1.28039	0.685045
0.309484	0.270294	55984	56882	0.0908333	0.133333	0.00416667	0.0183333	0.0485672	0.0525712	50.0688	49.0401	0.265091	0.129551	0.0911546	0.0987444	2.73326	3.07092	0.79043	0.420391
0.177203	0.227686	55458	56369	0	0.00666667	0.00333333	0.015	0.0174044	0.0240043	64.6304	64.545	0.579806	0.331801	0.0528605	0.0493295	2.14227	2.1654	1.17445	0.695461
0.201828	0.179125	56062	56964	0.0233333	0.0175	0.00833333	0.00583333	0.0378725	0.0381485	47.1354	46.8338	0.523817	0.72948	0.0797065	0.084349	2.59702	2.08118	1.46838	1.54923
0.114828	0.114021	26605	27521	0.1075	0.139167	0.0133333	0.00916667	0.0522712	0.0518854	65.9189	67.9423	0.312827	0.335149	0.115389	0.111519	2.0601	2.15054	0.768972	0.677761
0.311079	0.219238	46154	47068	0.0716667	0.0566667	0.015	0.00666667	0.0401082	0.0471114	62.9322	66.1009	0.526991	0.162778	0.0784534	0.088373	2.7744	2.98733	1.13246	0.486626
0.317166	0.315627	73675	74571	0.0541667	0.151667	0.02	0.0183333	0.0446723	0.0550919	68.284	71.583	0.587626	0.132248	0.0705259	0.0872265	2.48462	2.72492	1.50997	0.520941
0.142644	0.189472	68785	69713	0.0275	0.01	0.0175	0.00666667	0.0482045	0.030757	55.5979	57.7705	0.53788	0.374468	0.0746886	0.0697819	2.83008	2.00238	0.88806	0.781025
0.336684	0.277892	65168	66064	0.135	0.294167	0.0266667	0.0175	0.0813625	0.13634	71.5724	72.0788	0.86808	0.473458	0.0996229	0.118524	3.90433	5.53174	1.47003	0.984489
0.124127	0.144791	36418	37322	0.00666667	0.00333333	0.00583333	0.00416667	0.0405165	0.0339223	62.1593	62.9745	0.668355	0.524883	0.0797589	0.0755251	2.00933	2.03161	1.74332	1.2375
0.0999315	0.138066	60017	60914	0.01	0.110833	0.0116667	0.015	0.0348841	0.0506577	47.7229	50.0602	0.914108	0.228766	0.0765777	0.0931475	2.64828	4.83575	1.66772	0.590958
0.132354	0.25897	58357	59252	0.0216667	0.0175	0.0216667	0.0133333	0.0362582	0.0349911	59.1619	60.2345	0.232977	0.880448	0.0880662	0.0740144	2.12594	2.20081	0.603713	1.6517
0.281779	0.337579	46176	47099	0.0175	0.0275	0.00583333	0.0025	0.0324598	0.0348151	52.6587	52.8843	0.140501	0.277996	0.0659891	0.0632167	2.26697	2.01992	0.382816	0.546731
0.38163	0.478877	66818	67735	0.0216667	0.02	0.0075	0.00916667	0.0333102	0.0328711	55.7096	56.8087	0.792167	0.59791	0.063463	0.0602497	2.01839	2.017	1.19235	1.47029
0.164707	0.14606	56378	57297	0.1125	0.104167	0.0266667	0.0291667	0.0639867	0.0882934	66.1654	66.892	0.279884	0.518691	0.105656	0.10833	3.29347	3.85669	0.724275	0.89143
0.144399	0.159567	38925	39867	0.01	0.2325	0.00916667	0.0416667	0.0408482	0.208452	54.9474	57.4425	0.153436	0.92186	0.0898544	0.144154	1.84253	9.45424	0.346834	3.16273
0.387829	0.224804	40744	41673	0.00333333	0.01	0.00416667	0.0075	0.0334642	0.035068	51.4389	50.7115	0.166525	0.16897	0.0676957	0.0683898	2.024	2.17776	0.657168	0.694037
0.119107	0.135503	43848	44755	0	0	0.00166667	0.0075	0.0264368	0.0190737	69.8889	70.887	0.141127	0.237492	0.068711	0.0599875	2.23798	2.24371	0.673894	0.847773
0.157569	0.139874	62564	63472	0	0.0133333	0.000833333	0.005	0.0251731	0.0347278	54.0298	54.7748	0.562343	0.320032	0.0485548	0.0525404	1.79805	1.93829	0.870098	0.817637
0.153773	0.191781	68001	68906	0.11	0.13	0.0133333	0.015	0.0541384	0.0654205	61.1187	63.8771	0.214465	0.149346	0.0805174	0.0807779	2.35101	3.08111	0.470829	0.372218
0.150733	0.215799	35712	36617	0	0.0208333	0.00166667	0.00583333	0.0239447	0.0360367	60.865	61.7529	0.173104	0.198184	0.0552243	0.0684028	1.93127	2.18407	0.413709	0.455931
0.121907	0.146836	43389	44343	0.258333	0.2475	0.00583333	0.0108333	0.0559527	0.0548181	58.3971	58.7541	0.40216	0.383978	0.121866	0.11873	2.00925	2.05532	0.740388	0.933339
0.280445	0.331329	61102	62092	0.126667	0.166667	0.0216667	0.0383333	0.0521428	0.0748301	51.3224	50.8765	0.539413	0.930251	0.0830725	0.0854761	4.97502	5.37312	1.19042	1.9223
0.283067	0.306031	40652	41560	0.0583333	0.0441667	0.00833333	0.0075	0.046811	0.0428735	57.3008	57.2644	0.244696	0.142067	0.0831768	0.0766815	2.26214	2.17209	0.532995	0.546817
0.170729	0.261674	54437	55429	0.145833	0.241667	0.00916667	0.0166667	0.0706039	0.0681394	44.6328	46.0667	1.00762	0.640393	0.10657	0.114969	2.80034	2.67256	2.01051	1.88651
0.138724	0.167443	64866	65809	0	0	0.000833333	0.000833333	0.0248132	0.0196627	53.6717	54.954	0.574033	0.179422	0.0558117	0.0518436	1.66914	1.7068	1.35949	0.530645
0.195777	0.203514	60045	60978	0.0625	0.0925	0.03	0.0433333	0.207783	0.140744	59.9745	61.2537	0.360475	0.764881	0.0878183	0.0847187	7.89849	8.53685	0.813558	1.35089
0.266492	0.384482	43667	44559	0.479167	0.309167	0.0366667	0.0216667	0.23643	0.0662371	61.3755	59.3829	1.7674	0.224867	0.146353	0.116913	9.08828	4.38489	2.21059	0.682136
0.16688	0.235445	68976	69886	0.0466667	0.1025	0.0075	0.0108333	0.0446254	0.0518373	47.079	48.1425	0.325965	0.249493	0.0795098	0.0861397	1.59313	2.27673	0.730809	0.809328
0.250193	0.209625	66537	67464	0.15	0.161667	0.0591667	0.0783333	0.119779	0.180981	50.6079	53.4664	0.317349	0.791911	0.0938386	0.11399	7.02462	9.05576	0.646318	2.55834
0.151522	0.301917	65083	66011	0.191667	0.27	0.0416667	0.045	0.0785232	0.0964162	52.1378	53.2487	0.0902555	0.174035	0.116641	0.132252	4.00163	4.80385	0.321223	0.570864
0.137541	0.151969	52409	53331	0.0266667	0.0766667	0.0175	0.0316667	0.035525	0.0420417	63.4173	66.2676	0.347005	0.363821	0.0683658	0.0729538	2.40456	3.17271	0.808827	0.722176
0.174007	0.229668	35599	36551	0.100833	0.0641667	0.0225	0.0075	0.0527883	0.0446725	64.1448	66.7149	0.28832	0.313919	0.0902643	0.0763763	2.97889	2.40685	0.703682	0.885685
0.127147	0.126028	53202	54116	0.00333333	0	0.00416667	0.0025	0.0345934	0.0277056	60.7155	61.854	0.157275	0.494429	0.073842	0.0649504	1.93068	1.9008	0.573146	0.900739
0.187285	0.198861	41624	42522	0.115833	0.215	0.01	0.0116667	0.0310041	0.0230303	66.565	67.785	0.206965	0.0811012	0.0931567	0.0751372	3.38386	4.15916	0.482134	0.219683
0.220289	0.156965	59219	60160	0.280833	0.0341667	0.0158333	0.0175	0.0648452	0.0341986	57.87	56.5755	0.889433	0.243962	0.0998362	0.0588149	2.58477	2.08446	1.13933	0.571551
0.26702	0.284284	53297	54226	0.0225	0.0466667	0.01	0.0141667	0.041091	0.037604	67.4114	68.754	0.357723	0.605865	0.070492	0.0679724	3.90638	2.3997	0.66689	0.952452
0.0959181	0.137921	59738	60638	0.00333333	0.0291667	0.00833333	0.03	0.0271741	0.0798441	57.4355	56.7599	0.574728	0.359871	0.0617588	0.0758508	1.77243	4.17873	1.21018	0.718162
0.215037	0.297922	48959	49860	0.0075	0.00666667	0.00666667	0.005	0.0293977	0.033604	63.6496	64.6385	0.143698	0.0475816	0.0722489	0.0718841	2.15985	2.19433	0.353876	0.162057
0.128085	0.133804	42909	43809	0	0.00333333	0.00833333	0.00666667	0.0270251	0.0286058	60.1837	61.9685	0.395282	0.12065	0.0678257	0.0645355	2.04314	2.09512	0.997769	0.439084
0.107393	0.190459	67032	67939	0.0291667	0.1225	0.0266667	0.0558333	0.0417695	0.140682	58.6523	60.6197	0.227025	0.642752	0.0757478	0.0953433	3.09493	7.65153	0.620211	1.14744
0.118243	0.112756	69115	70009	0.0175	0.0558333	0.0108333	0.015	0.0385084	0.0359981	61.2626	63.5039	0.790445	0.48047	0.0783896	0.0701083	2.58641	2.91255	1.92758	1.50776
0.129999	0.225577	41664	42578	0.02	0.1825	0.0133333	0.0291667	0.0461696	0.0680667	63.4225	64.3114	0.143989	0.358407	0.0844517	0.0965081	3.13645	3.38948	0.36189	0.781098
0.111713	0.124682	58613	59531	0.00833333	0.045	0.01	0.0158333	0.0279816	0.046141	59.6937	60.3886	0.436221	0.600778	0.0613934	0.0772831	1.95569	2.14986	0.837408	1.25783
0.226378	0.23817	42253	43160	0.0316667	0.1175	0.0166667	0.0175	0.0395785	0.059298	58.1797	58.9305	0.154546	0.16603	0.0686452	0.0872021	2.11545	3.11035	0.382331	0.279765
0.12214	0.125816	44177	45085	0.0225	0.00333333	0.00583333	0.0108333	0.0339374	0.0303319	59.7813	61.4787	0.136372	0.0901547	0.0808343	0.06731	2.24329	2.12247	0.40789	0.372169
0.134144	0.140752	44275	45177	0.0108333	0.00333333	0.00833333	0.00666667	0.0290892	0.027888	43.0347	42.8602	0.486448	0.0643964	0.0549658	0.0581726	1.75996	1.90924	0.859116	0.307144
0.139403	0.169145	45594	46514	0	0	0.00166667	0.0025	0.0314832	0.0301734	59.3313	58.1378	0.167751	0.213449	0.0737843	0.0663604	1.94787	1.85128	0.381729	0.557706
0.0801805	0.0952972	59895	60798	0.236667	0.145833	0.0225	0.0108333	0.051807	0.0436852	69.2489	69.6251	0.0929302	0.150228	0.110786	0.0972196	3.04421	2.50092	0.442995	0.521481
0.173152	0.265392	69369	70272	0.00333333	0.0183333	0.0116667	0.01	0.0219301	0.0315342	62.0638	64.3773	0.300544	0.207015	0.0638331	0.0656617	2.23034	2.47229	0.934539	0.670054
0.136745	0.142279	64620	65559	0.00416667	0	0.00833333	0.0025	0.022659	0.0252238	60.2212	60.7353	0.24844	0.392741	0.0535206	0.0580905	2.07121	1.88874	1.04464	0.95949
0.107057	0.132873	56454	57361	0	0	0.000833333	0.00416667	0.0217367	0.0219056	60.7957	63.0683	0.212093	0.238087	0.0530408	0.0543826	1.82634	1.89636	0.452527	0.658207
0.141206	0.169051	64193	65095	0.005	0.0316667	0.00666667	0.0166667	0.0288912	0.0333721	49.9614	50.6718	0.306753	0.100798	0.0557193	0.0460536	1.81113	2.49782	0.606495	0.399382
0.169144	0.161887	59858	60766	0.113333	0.0991667	0.0225	0.02	0.054043	0.0595833	50.8995	50.9494	0.797009	0.288683	0.0873236	0.0881623	3.16097	3.3184	1.42497	1.51662
0.140964	0.148634	59341	60255	0.0725	0.1125	0.0266667	0.0275	0.0509139	0.086594	66.8487	68.7412	0.653017	0.474341	0.0897884	0.0935349	3.28547	4.92965	1.09335	1.4858
0.203093	0.199906	46402	47317	0.0166667	0.00333333	0.00916667	0.00666667	0.0329934	0.0252511	53.6074	53.8105	0.282318	0.399081	0.0617957	0.0582031	2.03695	1.98167	0.56568	0.809464
0.200744	0.173363	40127	41094	0.0166667	0	0.005	0	0.0301837	0.0223256	49.947	50.3536	0.211227	0.133928	0.0523728	0.0483554	2.18148	2.06403	0.566115	0.287824
0.253794	0.170808	67229	68151	0.0241667	0.01	0.0166667	0.005	0.0432958	0.0353514	49.8524	51.0817	0.305242	0.631638	0.0716928	0.0757388	3.15635	2.86615	0.652931	1.31477
0.161258	0.187718	44169	45068	0.0241667	0.0075	0.02	0.0133333	0.0543406	0.050433	59.5813	61.184	0.409936	0.56133	0.0645492	0.0666884	4.06663	3.24081	0.787166	1.1978
0.169344	0.25212	65260	66165	0.418333	0.4	0.000833333	0.00666667	0.0643994	0.0656176	63.021	64.8966	0.635254	0.379204	0.121808	0.113631	2.16402	2.39135	1.22181	1.09558
0.326581	0.218678	38133	39046	0.0425	0.0341667	0.0325	0.0258333	0.0459062	0.0378754	57.3208	57.8643	0.375855	0.166628	0.0544546	0.0481336	3.92585	3.59348	0.605531	0.58275
0.11459	0.161926	38815	39716	0.128333	0.305833	0.0541667	0.0591667	0.105584	0.129803	64.6661	67.5903	0.174177	0.160477	0.111336	0.128555	8.35827	9.81956	0.688318	0.604346
0.145696	0.128903	30244	31164	0.025	0.0175	0.0166667	0.0108333	0.0323466	0.0383243	64.4993	64.8124	0.504221	0.220574	0.0634449	0.0802849	2.42156	2.43697	0.774743	0.528497
0.10535	0.104496	50480	51392	0	0	0.005	0.00166667	0.0309988	0.0251834	49.3664	49.1092	0.972235	0.658674	0.0684946	0.0579856	1.64197	1.56079	2.04471	1.54847
0.129375	0.145833	55995	56896	0.00333333	0	0.0025	0.00166667	0.0299735	0.0268777	57.0991	57.3394	0.412687	0.438833	0.0635947	0.0559145	1.87743	1.83735	0.729921	0.599437
0.200022	0.179584	66669	67576	0.00666667	0.00416667	0.005	0.00833333	0.0179668	0.0188386	61.0374	62.0379	0.420342	0.0873962	0.0550827	0.0509952	1.986	2.07489	0.74358	0.301501
0.198095	0.214703	43950	44911	0.055	0.00333333	0.005	0.0075	0.0442018	0.0349658	61.3351	62.0198	0.179766	0.0940668	0.0831649	0.0731283	1.97014	2.00401	0.528895	0.331521
0.17948	0.259433	45110	46041	0.0258333	0.0875	0.0191667	0.0233333	0.0311335	0.0524701	52.3378	54.6896	0.341726	0.419784	0.0373487	0.0567375	2.28978	2.92034	0.800373	0.928208
0.136103	0.296513	44328	45259	0.00333333	0.0175	0.00416667	0.00583333	0.0207024	0.0373294	71.2432	72.2346	0.123937	0.592678	0.0513279	0.0721937	2.159	2.2089	0.325684	0.988372
0.165476	0.26806	61415	62324	0.02	0.0133333	0.0183333	0.0191667	0.0319357	0.031862	50.1175	50.9545	0.276095	0.103838	0.0516313	0.043691	2.67567	2.24657	0.824582	0.393297
0.123043	0.130423	71044	71948	0.228333	0.294167	0.0025	0.0025	0.0561694	0.0567089	56.346	57.8528	0.315939	0.20237	0.117904	0.115491	2.07339	1.97634	0.803558	0.567168
0.123444	0.14789	62826	63733	0.0308333	0.0441667	0.0216667	0.03	0.0409534	0.0350417	56.085	55.9069	0.760572	0.65275	0.0902788	0.0705164	2.92221	3.3882	1.80673	1.31993
0.137209	0.172762	53880	54785	0.0583333	0.01	0.01	0.0025	0.0464748	0.0383981	49.1835	48.6104	0.442172	0.301158	0.100502	0.082218	2.15378	2.09497	0.778072	0.671387
0.128026	0.181588	60004	60905	0	0.00833333	0.00166667	0.00916667	0.0180639	0.022568	51.6598	52.331	0.176964	0.104724	0.0427284	0.0457589	1.64515	1.91896	0.433698	0.224115
0.233642	0.255357	57937	58879	0.101667	0.149167	0.01	0.0108333	0.0452483	0.0569822	63.86	63.7568	1.09468	0.168909	0.0914467	0.0975666	3.18564	3.24691	3.00163	0.408855
0.21037	0.284004	45313	46220	0.0191667	0.0858333	0.00833333	0.00166667	0.0371192	0.0478861	63.2438	64.6095	0.263281	0.0918113	0.0758385	0.0951322	2.08839	2.14224	0.623444	0.516433
0.142096	0.202959	49553	50465	0.0216667	0.0391667	0.00583333	0.00333333	0.0379071	0.0429179	60.3649	60.8831	0.303316	0.473966	0.101278	0.100181	1.94906	2.06609	0.689131	0.723805
0.158735	0.238689	46739	47638	0.393333	0.424167	0.0025	0.00333333	0.0583548	0.0581041	52.8295	53.7104	0.18748	0.401741	0.129467	0.128562	2.74671	3.19401	0.397102	1.00584
0.165567	0.171374	72789	73720	0.0566667	0.164167	0.015	0.0375	0.0444536	0.0628491	68.7679	70.8594	0.130391	0.319962	0.0924134	0.0952965	2.35498	3.09422	0.488166	0.733452
0.15573	0.249961	37882	38781	0.02	0.0408333	0.0125	0.00833333	0.0291513	0.0415147	61.799	63.8639	0.127709	0.358667	0.053259	0.0727895	2.42694	2.33477	0.35514	0.82154
0.13956	0.122857	44003	44920	0.0183333	0.0141667	0.0191667	0.0125	0.0346473	0.0337693	61.7694	60.5911	0.480869	0.263783	0.0753116	0.0678408	2.44473	2.07909	1.41747	0.586491
0.146745	0.169707	38801	39722	0.00416667	0.0441667	0.00833333	0.0225	0.035709	0.0448824	62.7856	66.6846	0.3987	0.606771	0.0756008	0.0791704	2.14012	2.27814	0.794859	1.14472
0.119272	0.165873	41631	42567	0.00333333	0.0191667	0.00583333	0.0075	0.0321386	0.0394608	57.7946	58.3414	0.547515	0.441804	0.068933	0.0776509	1.96957	2.09451	1.62106	1.06802
0.130398	0.144815	59120	60026	0.0508333	0.1325	0.0025	0.00416667	0.0479388	0.0492526	64.7291	68.0108	0.0988147	0.339822	0.0921771	0.0989018	2.2979	2.41428	0.394071	0.796246
0.204519	0.355342	45855	46782	0	0.00333333	0.00166667	0.00166667	0.0226193	0.0310442	63.4669	64.2608	0.142226	0.145123	0.0535644	0.060586	1.99494	1.99874	0.326872	0.437195
0.130293	0.186629	45825	46750	0.02	0.0675	0.00166667	0.0183333	0.0363003	0.0423595	59.1258	59.2169	0.292219	0.309503	0.0840234	0.079108	1.97623	2.17959	0.697418	0.797898
0.225289	0.319456	57289	58186	0.0208333	0.0983333	0.0216667	0.0375	0.0667019	0.244496	51.8932	53.7094	0.242053	0.375922	0.0851197	0.116364	4.58337	11.8092	0.90469	1.43216
0.114073	0.159427	47233	48155	0.0891667	0.00916667	0.00333333	0.00416667	0.0539568	0.0418204	51.5135	51.3863	0.432318	0.357406	0.0803638	0.070515	2.08216	1.9012	1.08354	0.943846
0.407043	0.309901	43621	44532	0.0283333	0.0266667	0.0116667	0.0141667	0.0313915	0.0309336	64.762	65.2517	0.160294	0.330782	0.0606254	0.0561538	2.41854	2.38142	0.510313	0.854936
0.192831	0.297016	44439	45354	0.005	0	0.0075	0	0.0245365	0.0170356	56.5134	59.0045	0.249042	0.208114	0.0410737	0.0374725	2.03494	1.95423	0.458801	0.517023
0.0996351	0.184904	52059	52964	0.0133333	0.0233333	0.00666667	0.00583333	0.035633	0.0376391	48.3949	47.8245	0.344576	0.333762	0.0787809	0.0710618	1.95661	1.68184	0.851556	0.69717
0.273326	0.346573	39085	40001	0.0183333	0.035	0.01	0.0166667	0.0334198	0.0396263	61.7847	63.4115	0.138766	0.290248	0.063209	0.0698859	2.5306	2.87435	0.6255	1.05677
0.245985	0.268879	45618	46526	0.0133333	0.0725	0.0025	0.00416667	0.0406947	0.0439921	60.1281	60.1834	0.262289	0.10721	0.0817226	0.0923734	2.43746	2.28992	0.61551	0.413876
0.115802	0.14066	66131	67035	0	0	0.000833333	0	0.0258114	0.0220098	45.0136	44.9457	0.44858	0.426939	0.0736027	0.0630422	1.58619	1.81475	0.876667	1.01622
0.164554	0.174139	44806	45710	0.101667	0.115	0.0375	0.0375	0.0601152	0.0611943	63.2551	65.2414	0.143652	0.124374	0.0808265	0.0838458	4.78718	4.51142	0.757119	0.361062
0.121353	0.157004	73071	73978	0.00333333	0.00333333	0.005	0	0.0205368	0.0343092	61.9629	62.2786	0.191665	0.09372	0.0498498	0.0695893	2.37503	2.38687	0.381165	0.157596
0.149167	0.167042	41621	42527	0.01	0.0141667	0.0133333	0.015	0.0327291	0.0362238	63.0129	63.5136	0.205873	0.130545	0.0548857	0.0598727	2.19624	2.17266	0.7177	0.292756
0.105477	0.114701	46127	47049	0	0.00333333	0.0025	0.00166667	0.0319274	0.0378269	45.9193	45.2553	0.149316	0.239164	0.0759823	0.0843837	1.5035	1.58601	0.377337	0.441662
0.144838	0.190464	67851	68759	0.256667	0.355	0.00916667	0.00916667	0.0571108	0.0580917	68.3491	69.5885	0.111181	0.167737	0.12224	0.120039	2.32042	2.34314	0.356638	0.445295
0.21921	0.30799	41030	41947	0.12	0.065	0.0341667	0.03	0.0738739	0.0707317	63.2294	63.6375	0.429513	0.250745	0.0858869	0.0814939	3.43103	3.64135	1.98056	1.13809
0.128029	0.168517	70164	71065	0.0725	0.0883333	0.04	0.0483333	0.0645292	0.0833253	65.2232	66.815	0.26644	0.21892	0.0748655	0.0813768	4.32396	5.34612	0.904329	0.586417
0.174901	0.270719	44223	45141	0.190833	0.134167	0.0325	0.0308333	0.120257	0.0824305	60.4691	59.4922	1.08564	1.44794	0.118141	0.103698	4.44346	4.51279	1.80062	2.74747
0.0946748	0.0922406	53271	54197	0.00333333	0.0166667	0.01	0.0166667	0.0340092	0.0349662	65.8339	64.9835	0.27431	0.551706	0.0760552	0.073213	2.31204	2.47255	0.714265	0.922046
0.152682	0.222547	39480	40385	0.0133333	0.0316667	0.01	0.0075	0.0495224	0.0408858	52.0115	52.641	0.271829	0.107358	0.0549701	0.0703927	3.06966	2.58657	0.597092	0.304024
0.130036	0.23387	62374	63274	0.0141667	0.0166667	0.01	0.0108333	0.0243238	0.0283045	61.0668	61.7454	0.294481	0.179427	0.0597301	0.0592043	2.35174	2.30962	0.491151	0.482669
0.200277	0.248537	52185	53122	0.065	0.3575	0.0166667	0.0291667	0.0498458	0.107565	65.3404	66.5655	0.408041	1.53375	0.0795975	0.119159	2.88362	4.42962	1.19479	2.99279
0.179079	0.156644	51701	52616	0.43	0.245	0.00583333	0.00333333	0.0591319	0.0540188	62.6413	62.8524	0.113859	0.192211	0.117429	0.103706	2.21921	2.14923	0.370643	0.386836
0.173856	0.254081	66130	67043	0.394167	0.235833	0.00583333	0	0.0615825	0.055649	46.7887	47.6939	0.718991	0.660008	0.117295	0.108848	1.97712	1.82917	1.60361	1.17517
0.286171	0.215084	56593	57515	0.234167	0.0533333	0.0108333	0.00833333	0.0584468	0.0432289	59.6953	59.9013	0.592755	0.294435	0.107385	0.0917167	2.40179	2.04457	0.84877	0.484511
0.0935633	0.118157	51538	52488	0.00416667	0.0108333	0.00583333	0.00833333	0.0306683	0.0313094	59.0427	61.8134	0.166842	0.222638	0.0624069	0.0696433	2.0426	2.03904	0.502566	0.434021
0.195632	0.419124	63178	64075	0.105	0.471667	0.00666667	0.0025	0.0480498	0.0737507	48.9508	50.7656	0.37834	0.320798	0.0889303	0.127913	2.06734	2.34452	0.890166	0.715655
0.240267	0.204413	47315	48224	0.2075	0.133333	0.00833333	0.00416667	0.0562213	0.0510509	64.3072	67.4021	0.350602	0.385925	0.0944268	0.0857909	2.26598	2.49065	0.679857	0.855816
0.135859	0.151397	48739	49664	0.0883333	0.0333333	0.00416667	0.00916667	0.0482128	0.0450787	60.3645	63.1804	0.0996836	0.0828599	0.0960189	0.0864344	2.07017	2.16064	0.294013	0.27043
0.187989	0.225564	67227	68148	0.0166667	0.00333333	0.01	0.01	0.031352	0.0240291	60.7291	62.8038	0.459066	0.169505	0.0627055	0.0602153	2.21473	1.89045	0.96419	0.586307
0.133811	0.172152	72253	73146	0.0075	0.00666667	0.00416667	0.00416667	0.0378599	0.0313849	46.4799	46.7346	0.431866	0.627585	0.0875247	0.0736522	2.16074	1.92939	0.883741	1.31134
0.123836	0.142454	67709	68610	0	0.00416667	0.00666667	0.0075	0.0220291	0.0243564	64.2665	64.7119	0.287411	0.141103	0.0496526	0.0493103	2.08618	2.01467	0.555147	0.318004
0.211522	0.2843	49248	50148	0.0791667	0.325833	0.025	0.02	0.0442669	0.0622686	67.1448	70.6489	1.43221	0.515886	0.0915778	0.116851	2.63274	2.8547	1.70644	1.12696
0.135187	0.200716	64800	65702	0.0408333	0.0291667	0.0116667	0.0208333	0.0452451	0.0499114	61.9847	61.9595	0.111734	0.182475	0.0674606	0.0547724	2.5393	2.58858	0.373215	0.59687
0.159517	0.230905	37268	38178	0.095	0.13	0.0141667	0.0183333	0.0526129	0.0596042	64.1138	65.8681	0.494648	0.702341	0.0954818	0.104292	2.09003	2.77226	0.895599	1.08342
0.226961	0.228156	52642	53570	0.0183333	0.045	0.00916667	0.0158333	0.0355818	0.0399909	68.8472	67.9083	0.268347	0.182745	0.0674765	0.0690714	2.36431	2.18961	0.559647	0.430443
0.125337	0.134077	54197	55121	0.005	0.0141667	0.01	0.015	0.0302203	0.0337756	59.9502	60.4413	0.486778	0.13977	0.0629318	0.067067	1.98471	2.09878	0.965602	0.800885
0.301522	0.287862	37686	38598	0.075	0.0808333	0.0183333	0.0275	0.0488652	0.0618686	67.8732	69.3382	0.170647	0.225843	0.082402	0.0887797	2.71933	3.25707	0.46694	0.507028
0.307078	0.307503	46833	47734	0.174167	0.1575	0.00916667	0.0158333	0.0545837	0.0626118	52.8116	52.9146	0.274009	0.225073	0.0891718	0.0929146	2.75932	4.21839	0.731924	0.704745
0.107548	0.10481	68966	69874	0.345833	0.490833	0.01	0.00666667	0.058871	0.0661593	67.8864	70.3823	0.185387	0.334723	0.123244	0.136813	2.1422	2.19624	0.386349	1.18704
0.219396	0.200686	49287	50214	0.0108333	0.0116667	0.00666667	0.0108333	0.028776	0.0335553	64.791	64.6156	0.564769	0.273982	0.0637811	0.0602151	2.09658	2.14785	1.25867	0.605394
0.169789	0.167323	43611	44510	0.0475	0.0175	0.025	0.0108333	0.0364004	0.029078	61.0283	61.8505	0.423025	0.264635	0.0663416	0.0561652	3.30004	2.68022	1.85405	0.915188
0.21698	0.311529	44816	45730	0.0216667	0.294167	0.00833333	0.0433333	0.040997	0.0890443	57.289	59.2546	0.336102	0.389173	0.0788913	0.111081	2.10693	4.70322	0.841637	0.700941
0.129483	0.131517	36696	37634	0.0075	0.0075	0.00583333	0.00583333	0.0294328	0.0335437	62.484	65.5304	0.243425	0.22119	0.0648501	0.0723585	2.06412	2.17716	0.795969	0.494632
0.203554	0.229315	52481	53386	0.138333	0.244167	0.00416667	0.00916667	0.0513865	0.0559434	53.1386	54.3457	0.393028	0.829121	0.0991792	0.106525	2.31893	2.64356	0.786305	1.55618
0.145616	0.183088	40490	41396	0.0458333	0.1125	0.0408333	0.0433333	0.0455032	0.0638629	66.3956	66.2444	0.20113	0.190452	0.0706509	0.0854816	2.65544	3.3719	0.798919	0.832629
0.31357	0.30732	53710	54634	0.1025	0.394167	0.0241667	0.0325	0.0557469	0.103325	65.2198	67.1845	0.562181	0.802451	0.0830095	0.115003	2.76051	4.66636	1.91069	1.94897
0.14836	0.145926	36781	37747	0.116667	0.0533333	0.00333333	0.00583333	0.0536643	0.0470712	65.6202	65.4188	0.427621	0.261838	0.0879384	0.0815946	2.07352	2.09936	0.873854	0.544062
0.12646	0.120906	54533	55426	0.00833333	0.00416667	0.0116667	0.00666667	0.0246735	0.0236642	55.4795	57.896	0.560647	0.517393	0.0563348	0.0544761	1.81688	1.80429	1.0426	1.34845
0.142991	0.216543	66805	67703	0.0141667	0.0208333	0.0075	0.00916667	0.0276491	0.0307189	51.6881	51.7607	0.459916	0.546747	0.0655816	0.0661933	2.97848	3.42947	0.854901	0.643365
0.167013	0.136202	63389	64294	0.025	0.0141667	0.00666667	0.00416667	0.0365592	0.036102	48.3804	48.9829	0.252735	0.398926	0.0859247	0.0840113	2.31296	2.36513	0.6185	0.47078
0.143346	0.171576	59160	60082	0.00666667	0	0.00333333	0.000833333	0.0389243	0.0340393	57.423	59.0906	0.328438	0.456524	0.0871957	0.0761876	1.90337	1.92874	0.577244	1.1384
0.28913	0.204733	60701	61605	0.0108333	0.00333333	0.00666667	0.00833333	0.0290604	0.0258511	63.5058	64.1632	0.331406	0.150127	0.0634273	0.0600322	1.99274	1.99377	0.622295	0.429662
0.136101	0.203347	41161	42062	0.363333	0.221667	0.00166667	0.0075	0.0611998	0.0560244	55.4514	56.3811	0.270924	0.668443	0.11729	0.107355	1.8798	1.97894	0.609331	1.48311
0.118521	0.149933	62637	63532	0.0175	0.00333333	0.0116667	0.0025	0.0347377	0.035478	61.5159	62.3512	0.342879	0.2914	0.0715526	0.0732425	2.32543	2.34983	0.824794	0.555615
0.294388	0.442408	46695	47594	0.28	0.155833	0.00666667	0	0.060536	0.0500448	63.2782	62.7712	0.387905	0.241263	0.103559	0.099698	2.57954	2.4388	0.904941	0.461746
0.10675	0.102143	35723	36663	0	0.00333333	0	0.0108333	0.0347022	0.0362113	57.3326	57.7851	0.199946	0.559671	0.0803167	0.0805586	1.81192	1.84243	0.508649	1.23854
0.172861	0.14124	41664	42571	0.1575	0.1275	0.025	0.0275	0.0865055	0.0636809	61.1092	61.5889	0.716921	0.193042	0.103468	0.101573	4.1354	3.14654	1.22603	0.558086
0.137162	0.151935	63828	64749	0	0.0358333	0.000833333	0.01	0.0371622	0.0435491	57.3257	59.7503	0.136435	0.301559	0.0760857	0.0839513	1.83848	3.0255	0.518016	0.78449
0.110011	0.189521	37310	38239	0.370833	0.380833	0.0216667	0.0633333	0.0650283	0.213251	67.4349	68.5284	0.181551	0.845025	0.127395	0.157292	2.56038	10.5571	0.446917	1.67013
0.160996	0.129042	69287	70184	0.0841667	0.228333	0.0158333	0.0283333	0.0426023	0.0526081	66.486	66.982	0.103011	0.089896	0.0959666	0.112048	2.95468	3.23351	0.561934	0.294611
0.281458	0.193974	64948	65867	0.2425	0.15	0.01	0.00166667	0.0536703	0.049784	55.014	54.3686	0.188664	0.122676	0.114091	0.105828	2.04512	1.92369	0.371175	0.295226
0.132201	0.112539	66751	67684	0.0558333	0.0491667	0.0375	0.0366667	0.0469125	0.048176	61.9766	63.9091	0.0960226	0.460134	0.075888	0.0910735	3.30968	3.05484	0.354231	1.18408
0.252136	0.223513	64031	64987	0	0	0.00666667	0.0108333	0.0203145	0.0212293	58.1335	58.3772	0.195214	0.191986	0.0462769	0.0458977	1.95511	2.17654	0.411511	0.405765
0.127071	0.155879	51318	52216	0.0133333	0.0383333	0.0025	0.01	0.0430198	0.0388867	47.7041	47.8694	0.58107	0.300257	0.0975369	0.0854501	1.78594	1.87171	0.828148	0.593503
0.185838	0.218245	49740	50668	0	0.015	0.000833333	0.0125	0.0263768	0.0304732	54.9686	55.2594	0.300299	0.0706518	0.0570978	0.0594447	1.91045	1.98903	0.614447	0.331335
0.214676	0.30763	56733	57648	0.00333333	0.0166667	0.0075	0.0116667	0.0190884	0.0282547	54.6667	54.2563	0.26383	0.344833	0.0449989	0.0506892	1.89642	2.19699	0.362502	0.525232
0.151948	0.15876	56317	57273	0	0	0.00166667	0.000833333	0.0210808	0.0208298	61.5371	63.0484	0.375629	0.442641	0.0493852	0.0486187	1.96226	1.92892	0.753467	0.969339
0.116348	0.115137	42099	43019	0.00416667	0.353333	0.000833333	0.0075	0.0400056	0.0653758	52.8855	53.5289	0.113805	0.572822	0.0847363	0.119103	1.71244	2.15484	0.346664	0.783758
0.329746	0.289528	39545	40459	0.296667	0.185	0.0233333	0.0241667	0.0834743	0.0615787	68.2348	68.366	0.461849	0.216227	0.11497	0.106627	4.40652	3.21048	1.83626	0.843142
0.342269	0.329256	44700	45615	0.129167	0.0383333	0.0366667	0.0166667	0.0555673	0.0327673	67.9954	68.3291	0.779008	0.333504	0.0743227	0.0632616	3.49509	2.64388	1.51167	1.42843
0.186482	0.174506	46760	47688	0	0	0.000833333	0.000833333	0.0215156	0.0223224	57.4183	57.6349	0.225868	0.116493	0.0476799	0.0475322	1.83212	1.8722	0.691862	0.353739
0.152534	0.291811	53498	54394	0.00333333	0.00833333	0.0025	0.00916667	0.028376	0.0314914	55.9052	55.5449	0.246522	0.127616	0.0572798	0.0618708	1.79868	2.09255	0.47485	0.324533
0.281525	0.247933	53980	54887	0.101667	0.123333	0.0191667	0.0183333	0.049049	0.053984	61.6724	61.9283	1.44076	0.27192	0.0953225	0.100162	2.87889	2.86384	1.78595	1.13453
0.27162	0.356238	36060	36993	0.154167	0.168333	0.00916667	0.0125	0.0550104	0.0563623	60.91	61.6616	0.197192	0.133787	0.0748822	0.0768307	2.4743	2.65895	0.595606	0.408838
0.236874	0.22165	46712	47620	0.0316667	0.0275	0.0075	0.00916667	0.0400217	0.0346804	55.5939	56.1434	0.871383	0.912345	0.0814692	0.0695685	1.93885	1.91281	1.32364	2.5068
0.125889	0.129132	38975	39879	0.01	0.00666667	0.0158333	0.0108333	0.0297672	0.0254466	56.0168	55.4191	0.722489	0.200915	0.0608613	0.05792	2.22041	2.23557	1.1695	0.555824
0.206999	0.23064	60583	61591	0.0316667	0.01	0.015	0.0158333	0.0656498	0.0315491	47.1625	47.8363	0.852561	0.548339	0.0584691	0.058413	4.18503	2.50002	1.44391	0.939364
0.134869	0.16714	64748	65651	0.1	0.0591667	0.0333333	0.0216667	0.0491788	0.0534142	67.5032	69.3295	0.273989	0.171433	0.0783393	0.0725713	2.928	2.982	1.01337	0.807287
0.138839	0.161281	56763	57669	0.04	0.0258333	0.0116667	0.0116667	0.0288715	0.0300846	57.8284	60.4072	0.456335	0.334251	0.0637349	0.0682821	2.90812	2.56305	0.955057	0.801875
0.125024	0.21889	53995	54907	0.015	0.0933333	0.025	0.0308333	0.038445	0.0703406	58.1368	58.1373	0.171677	0.301564	0.0522539	0.0752497	2.12409	2.89332	0.392701	0.492474
0.244441	0.185746	59873	60772	0.0725	0.144167	0.0341667	0.0208333	0.0764667	0.0775675	55.0156	55.9662	0.165554	0.311001	0.0711812	0.0863942	3.93662	3.7903	0.374348	0.528322
0.31681	0.351567	60722	61634	0.015	0.1875	0.00416667	0.0266667	0.0389225	0.0662249	52.5796	55.5796	0.585611	0.352787	0.0651841	0.0832424	2.29042	4.30034	1.67018	0.733073
0.117564	0.111112	47388	48310	0.0208333	0.0175	0.0158333	0.0108333	0.0340605	0.0362964	62.9306	63.7041	0.465627	0.587285	0.063077	0.0657003	2.63271	2.55537	1.14782	1.44929
0.135236	0.098211	37554	38468	0	0.00333333	0.0025	0.0158333	0.0254922	0.0296595	60.5919	61.2768	0.623618	0.511678	0.0592913	0.0680966	1.85618	1.87309	1.3245	1.67301
0.156453	0.21462	42983	43882	0.00583333	0.04	0.0125	0.0241667	0.0303166	0.0499774	58.0292	58.5761	0.11905	0.102852	0.0579379	0.0674919	2.25918	2.72257	0.313793	0.424856
0.165683	0.269817	48786	49695	0.00333333	0.0141667	0.0075	0.00916667	0.0273614	0.0311464	43.7823	45.0822	0.448171	0.463429	0.0564307	0.0573891	1.73516	1.88663	0.818583	1.11603
0.204838	0.209659	49550	50481	0.03	0.0308333	0.0183333	0.0141667	0.0320577	0.0291873	68.2091	70.7314	0.359758	0.25724	0.0519826	0.0503215	2.49839	2.48184	0.979628	0.779989
0.190321	0.270266	54844	55776	0.0233333	0.119167	0.00416667	0.0216667	0.0393221	0.0551622	67.1709	66.4663	0.687199	0.225126	0.0885066	0.110758	2.33563	2.66826	1.49367	0.605889
0.142617	0.175518	39509	40414	0	0	0.00166667	0.00416667	0.0290561	0.0295107	55.5962	56.9526	0.115187	0.141135	0.0674977	0.0670334	1.82711	1.90014	0.43873	0.385232
0.271007	0.437224	39512	40429	0.0408333	0.0391667	0.02	0.0166667	0.0394998	0.0454834	67.7952	69.2325	0.475643	0.497425	0.0780812	0.0767471	2.27811	2.55539	1.2961	2.02086
0.186289	0.221336	43810	44715	0.0566667	0.195	0.0316667	0.0691667	0.0746487	0.166638	63.008	67.4647	0.735729	0.514207	0.0593547	0.0928937	4.54687	10.7944	1.43029	1.29608
0.103191	0.117115	60686	61588	0.0075	0	0.00666667	0.00333333	0.0224494	0.015932	52.6711	53.4346	0.15752	0.099745	0.056148	0.0458317	1.84447	1.69572	0.561893	0.318998
0.115446	0.135946	43135	44038	0	0	0	0.000833333	0.0218438	0.0214353	43.8546	42.8998	0.278295	0.27272	0.0516839	0.0486462	1.56739	1.64186	0.518528	0.424387
0.147355	0.162654	40814	41716	0.00416667	0.02	0.00416667	0.0116667	0.0262001	0.0246209	67.2954	67.9189	0.196766	0.569768	0.056951	0.0566414	2.14771	2.22428	0.43211	0.883336
0.167634	0.276331	43348	44279	0.0825	0.124167	0.0075	0.00333333	0.0501935	0.0532479	68.1073	67.8828	0.215787	0.237792	0.0903845	0.0955468	2.21096	2.07749	0.463968	0.457942
0.182618	0.251185	42561	43470	0.0525	0.1175	0.0325	0.0641667	0.0887059	0.171037	60.7178	64.6487	0.420516	0.547903	0.0641106	0.0864987	4.51233	8.94421	0.927628	0.859669
0.197653	0.279053	43115	44012	0.0433333	0.0433333	0.0216667	0.0141667	0.0281066	0.0346733	69.5627	70.6982	0.113116	0.213672	0.0620031	0.0611566	2.40046	2.38541	0.67962	0.572644
0.141743	0.165341	69724	70636	0.0325	0.03	0.005	0.0116667	0.0341734	0.0378887	68.4481	67.5893	0.394991	0.282594	0.0719284	0.0717879	2.5884	2.48108	0.82263	0.646961
0.291379	0.324143	43117	44038	0.0416667	0.0308333	0.00833333	0.0075	0.0432814	0.042622	57.6459	57.8774	0.680274	0.426317	0.0779453	0.0808474	1.9905	2.03657	1.64092	2.21643
0.125791	0.214481	47671	48591	0.0383333	0.075	0.02	0.0216667	0.0285696	0.0479789	61.332	63.9495	0.22765	0.195179	0.0489043	0.0610414	3.37615	3.35653	0.944765	0.978474
0.128022	0.212785	59856	60760	0.00333333	0.00333333	0.0075	0.00833333	0.0300204	0.0315732	59.3707	60.1518	0.221982	0.103676	0.0663786	0.0659188	2.04757	2.00733	0.566842	0.464265
0.132733	0.148678	50933	51852	0.02	0.0208333	0.01	0.01	0.0364423	0.0343256	51.8661	52.6973	0.30547	0.357839	0.0733857	0.0731939	2.03564	2.11503	1.36452	0.948289
0.144102	0.173272	44879	45778	0.00416667	0	0.0108333	0.00833333	0.0242767	0.0266721	56.8211	59.2158	0.115904	0.0725607	0.0600124	0.0593888	2.05018	2.14988	0.346412	0.312272
0.208679	0.300334	44693	45601	0.03	0.1225	0.00916667	0.000833333	0.0374316	0.0462287	58.6169	59.4269	0.139775	0.327841	0.067961	0.0861243	2.24985	2.17069	0.467008	0.735336
0.437296	0.358858	44700	45604	0.265833	0.371667	0.00166667	0.00916667	0.0597978	0.058516	57.0366	56.9835	0.707003	0.287032	0.0972232	0.119093	2.3401	2.69267	1.22076	0.570973
0.197884	0.191416	41761	42689	0.03	0.0241667	0.0141667	0.0108333	0.0320096	0.036309	69.8376	69.971	0.31015	0.114721	0.0698404	0.0772501	2.34918	2.33076	0.616672	0.226626
0.151652	0.188043	49815	50724	0.156667	0.119167	0.005	0.00416667	0.0554115	0.0536584	55.5458	57.1329	0.862035	0.826095	0.104891	0.109908	2.2105	2.00374	1.51737	1.67029
0.115172	0.131784	64969	65889	0.0116667	0.00666667	0.0075	0.015	0.0264045	0.0210861	61.6424	59.0887	0.139427	0.324471	0.0616294	0.0501908	2.35805	1.97833	0.384248	0.919244
0.273355	0.263586	37285	38192	0.319167	0.480833	0.0483333	0.131667	0.253198	0.375459	70.1254	76.8465	0.456349	0.565031	0.14836	0.221181	10.4798	15.6976	0.821439	1.30533
0.331828	0.344371	50491	51396	0.00333333	0	0.00333333	0.00333333	0.0282965	0.0225174	61.0849	61.1137	0.11662	0.0782349	0.0608363	0.0564148	2.09245	1.92164	0.330056	0.2732
0.170491	0.290447	39694	40615	0.0108333	0.0283333	0.0075	0.00666667	0.0393649	0.0450491	48.7529	49.0611	0.339903	0.851462	0.0898562	0.0909802	1.80684	2.24452	0.595407	1.30818
0.108309	0.193382	41939	42843	0.0408333	0.0933333	0.0175	0.0425	0.0401861	0.100936	51.0996	53.4207	0.0594914	0.194985	0.0677504	0.0817454	2.985	7.36827	0.307643	0.457385
0.178398	0.17812	36987	37889	0.00666667	0	0.0025	0.00666667	0.036319	0.0295527	63.6739	64.6227	0.16848	0.105288	0.0703238	0.0638692	1.92128	1.9285	0.405803	0.298288
0.150031	0.137138	53735	54712	0.0216667	0.0891667	0.00166667	0.0191667	0.0354127	0.0456051	62.7585	64.2992	0.106623	0.15825	0.079162	0.0829936	2.6941	2.58935	0.362949	0.661515
0.207903	0.257921	30701	31645	0.0133333	0.035	0.01	0.0133333	0.0427151	0.041128	63.8821	63.801	0.485435	0.405264	0.0483731	0.0616488	2.68855	2.41556	1.27645	0.910638
0.165285	0.153132	60231	61155	0.0316667	0.0683333	0.00333333	0.000833333	0.0417835	0.0473054	46.3594	47.241	0.4361	0.436311	0.081292	0.0872306	2.01806	1.83478	0.949309	1.01622
0.165137	0.164823	79653	80632	0.0683333	0.055	0.0191667	0.0291667	0.0462323	0.0479033	60.5074	62.061	0.125681	0.37087	0.0962453	0.0935652	3.09319	3.69138	0.295277	1.02357
0.133167	0.196982	50959	51870	0.00666667	0.0133333	0.00166667	0.00916667	0.0280687	0.0373365	65.9472	67.0594	0.115311	0.255799	0.0654512	0.0703866	2.12788	2.18536	0.293952	0.640669
0.25506	0.245718	40089	41060	0.075	0.0441667	0.0325	0.025	0.0575429	0.0539823	58.4388	59.6061	0.159989	0.268663	0.0607824	0.0570543	4.27916	3.97701	0.535462	0.610968
0.135937	0.151288	70229	71142	0.0133333	0	0.00166667	0.00166667	0.0393352	0.0326369	57.7999	58.4728	0.0790361	0.0802876	0.0880836	0.0771922	1.94907	1.9357	0.245014	0.218265
0.1479	0.162877	47330	48264	0.0183333	0.0516667	0.00416667	0.0141667	0.0447942	0.0589015	54.8246	57.5332	0.684824	0.532944	0.0920201	0.0827764	1.929	3.63457	1.56203	1.62148
0.358125	0.268092	63392	64304	0.03	0.0175	0.0116667	0.0108333	0.0369976	0.0376486	58.2973	58.023	0.24662	0.18255	0.0632485	0.0626815	2.31036	2.02686	0.584362	0.425049
0.20177	0.336245	44135	45043	0.00333333	0.0175	0.0025	0.0075	0.0266965	0.0349608	54.6727	56.5773	0.205942	0.195519	0.0581606	0.061322	2.00022	2.29193	0.627814	0.358692
0.140759	0.202353	69771	70667	0.2425	0.0766667	0.005	0.00833333	0.0578219	0.0432347	53.359	54.4183	0.231467	0.106422	0.105015	0.0860831	2.07531	2.12018	0.553596	0.269612
0.0977921	0.150622	66096	67015	0.00916667	0.0390456	0.00666667	0.0238612	0.0240852	0.032236	63.8484	66.8246	0.159801	0.435444	0.0613905	0.070877	2.24434	2.75295	0.327152	1.15533
0.175197	0.197541	42772	43690	0.0208333	0.186667	0.0166667	0.015	0.0409747	0.0520842	61.5564	63.5614	0.168365	0.0710442	0.0767382	0.0925119	2.48635	2.50662	0.395598	0.289801
0.189957	0.269976	39058	39971	0	0	0.00166667	0	0.0172753	0.0202595	57.79	57.6779	0.119907	0.158035	0.0411511	0.0423248	1.78508	1.80335	0.402741	0.507093
0.153451	0.169068	39781	40687	0.0075	0.0416667	0.005	0.0258333	0.0250315	0.0537388	54.3772	54.5359	0.0826244	0.131516	0.0480238	0.0622053	1.91435	3.465	0.285406	0.339559
0.206792	0.279849	54532	55476	0.11	0.179167	0.0233333	0.0316667	0.0426177	0.0537937	67.5035	70.3609	0.194157	0.24068	0.0688054	0.0876274	3.40111	3.95985	0.611842	0.660202
0.103949	0.151034	45532	46447	0.284167	0.399167	0.0075	0.00583333	0.059086	0.0608506	58.0762	57.7689	0.227601	0.528497	0.118433	0.124958	2.00355	2.112	0.530004	0.614017
0.234637	0.377166	57872	58770	0.0125	0.0291667	0.00583333	0.0075	0.0299268	0.0405783	55.9836	58.6421	0.369871	0.0769209	0.0577235	0.073302	1.9872	1.95137	0.63769	0.284275
0.148724	0.186051	50219	51165	0	0	0	0.000833333	0.0208684	0.0230327	56.5864	57.0919	0.0488375	0.0784564	0.046918	0.047308	1.77761	1.90242	0.167751	0.198101
0.188483	0.223314	58657	59575	0.00333333	0.0308333	0.00666667	0.0216667	0.0177155	0.0345054	62.6123	62.9432	0.182709	0.121928	0.0493201	0.066356	2.05051	2.83484	0.464838	0.299614
0.182629	0.205015	67306	68199	0	0	0	0.0025	0.0198821	0.0218127	58.5628	58.1395	0.521401	0.153784	0.0466556	0.05053	1.95987	1.98658	0.989367	0.40336
0.225097	0.249541	43058	43965	0.279167	0.0533333	0.0158333	0.0283333	0.0589989	0.0653243	66.0828	64.7466	0.469421	0.14544	0.108366	0.0886818	2.99111	3.65639	0.94436	0.469321
0.149142	0.126912	66016	66938	0.0275	0.0416667	0.02	0.0183333	0.0342199	0.0398296	63.6906	66.4991	0.185097	0.242257	0.0639579	0.0782619	2.45707	2.39872	0.591097	0.432083
0.326989	0.293977	51841	52765	0.240833	0.025	0.0175	0.00833333	0.0612135	0.0459159	49.5503	48.9804	0.144888	0.186788	0.100733	0.0758827	3.5828	2.18966	0.433832	0.537082
0.145888	0.24501	43925	44850	0	0.00333333	0.0025	0.00166667	0.0343416	0.0330502	55.9209	57.1623	0.226468	0.712124	0.0692164	0.0653534	1.87285	1.90938	0.691364	1.20334
0.275878	0.253305	31917	32843	0.0841667	0.368333	0.0208333	0.0191667	0.0423358	0.0635514	64.5367	64.8267	0.208661	0.162957	0.0851175	0.105979	2.53989	2.8986	0.721963	0.653851
0.283381	0.225194	37028	37938	0.0175	0.00416667	0.0166667	0.00416667	0.0407115	0.0372833	63.5455	62.8325	0.229265	0.150787	0.0740988	0.0610476	2.32365	2.30338	0.500543	0.368835
0.118774	0.17258	60264	61233	0	0.138333	0.00416667	0.01	0.0308533	0.0490376	58.7373	60.2475	0.260545	0.676366	0.075104	0.0971714	2.03331	2.19929	0.443078	2.18251
0.144194	0.167676	54501	55404	0	0.00416667	0.0025	0.00666667	0.0280221	0.0255999	59.2384	59.5068	0.353053	0.368381	0.0626096	0.0584391	2.22785	2.23425	0.849878	0.848477
0.096333	0.0934873	59722	60633	0	0	0.00416667	0	0.0250352	0.0244147	61.3089	62.4018	0.202738	0.197457	0.0577415	0.0554165	1.96926	1.92712	0.448163	0.355241
0.120122	0.210115	38598	39504	0	0.00416667	0.00333333	0.0075	0.0189974	0.0252268	60.753	60.6785	0.282389	0.209811	0.0443743	0.0483274	1.88349	1.95327	0.566909	0.391882
0.142498	0.136572	52970	53908	0.0866667	0.0291667	0.0391667	0.0175	0.368412	0.0331713	60.4782	59.4561	2.80627	0.399582	0.124667	0.0770193	14.2433	2.56436	1.9174	0.730461
0.184068	0.185078	49873	50771	0.124167	0.231667	0.005	0.0141667	0.049921	0.0551737	47.4058	47.4851	0.362357	0.0695546	0.0987268	0.101019	2.39557	2.50813	0.623569	0.351264
0.228924	0.337403	43584	44492	0.00333333	0.00666667	0.00166667	0.00166667	0.0318531	0.0378033	48.2878	48.4939	0.313202	0.22909	0.062823	0.0611526	1.7594	1.86988	0.558038	0.654023
0.154174	0.176404	38914	39814	0.00583333	0.0241667	0.0125	0.00916667	0.0213699	0.0252345	60.7935	65.0106	0.389536	0.378538	0.0539839	0.0592751	2.01321	2.14339	1.00762	0.579126
0.160524	0.188971	44921	45817	0.0075	0.00333333	0.00666667	0.00916667	0.027843	0.0339407	67.0699	67.0913	0.476866	0.158757	0.0647776	0.0633159	2.2184	2.1845	0.940242	0.377634
0.144161	0.264059	57703	58670	0.00666667	0.04	0.0075	0.0075	0.0301136	0.0393301	45.9766	46.4214	0.423432	0.192034	0.0708871	0.0777838	2.01755	2.68673	0.918543	0.709665
0.203749	0.172297	40064	41014	0.133333	0.03	0.0291667	0.0141667	0.0531841	0.0317462	66.9214	68.1969	0.541718	0.698577	0.0859194	0.0636067	2.56167	2.30433	1.29523	1.60414
0.155342	0.225672	50263	51185	0	0.05	0.00416667	0.01	0.0313751	0.0453459	49.116	50.291	0.0856952	0.418535	0.0734476	0.0798396	2.20956	2.29714	0.348855	0.902133
0.161243	0.22668	35475	36494	0	0.0466667	0.00583333	0.00166667	0.0348948	0.0427339	59.0808	61.2175	0.195824	0.140112	0.0813562	0.0883026	2.02701	2.09455	0.441721	0.256386
0.301238	0.191465	56902	57822	0	0	0.00583333	0.0166667	0.0263834	0.020031	60.0383	60.0834	0.524422	0.301909	0.0506092	0.0401228	1.96949	1.97334	1.15078	0.807879
0.180721	0.11682	40641	41584	0.139167	0.01	0.0233333	0.0025	0.0556683	0.0359131	62.7862	61.9423	1.06515	0.202137	0.0882324	0.072106	3.06169	1.99873	2.73323	0.64958
0.0989672	0.143055	54009	54903	0.0116667	0.209167	0.015	0.0116667	0.0332482	0.0540229	58.4786	60.6498	0.1289	0.317602	0.0829605	0.113702	2.1992	2.28292	0.548768	0.684565
0.130105	0.0936436	66186	67079	0.00333333	0	0.0125	0.005	0.0254281	0.0347522	57.9297	58.3591	0.101772	0.0537037	0.0562338	0.0715523	1.84568	1.78182	0.276741	0.157698
0.221082	0.278521	56768	57677	0	0.00666667	0.00166667	0.00416667	0.0289049	0.0354955	56.2524	57.287	0.2116	0.201987	0.0689261	0.0757595	1.91766	2.09887	0.548811	0.344885
0.148913	0.133029	52467	53385	0.260833	0.100833	0.0133333	0.0116667	0.0562645	0.058974	53.9053	52.6874	0.654857	0.234153	0.121794	0.111617	3.3039	3.40184	1.10639	0.581754
0.193267	0.168485	54098	55008	0.0608333	0.0158333	0.025	0.00916667	0.0398064	0.0361243	69.8784	70.2023	0.731158	0.286434	0.0836401	0.0799341	2.69471	2.19434	1.25958	0.603979
0.0900468	0.0994083	53434	54350	0.0166667	0	0.0075	0.00166667	0.0426177	0.0273324	64.0416	63.6601	0.164239	0.0846997	0.074703	0.0604535	2.14497	1.90936	0.459524	0.426307
0.0938921	0.167726	47669	48572	0	0.025	0.00166667	0.00583333	0.031931	0.0381393	49.3163	49.6656	0.09411	0.421039	0.0787845	0.0836735	2.01212	1.90537	0.244779	0.62017
0.2091	0.230144	36376	37310	0.1275	0.085	0.0483333	0.0375	0.0518519	0.0503875	63.677	64.2726	0.377107	0.212152	0.0844776	0.0771371	3.25404	3.30007	1.06796	0.710756
0.152638	0.327486	47892	48801	0.175	0.4475	0.0125	0.0191667	0.0537064	0.0765492	49.6144	50.4357	0.270538	0.547303	0.114612	0.135569	3.16086	4.50105	0.51859	1.19002
0.0909935	0.0765045	64222	65121	0	0	0.00261552	0.00583333	0.022813	0.0249585	54.7096	55.1261	0.386315	0.131886	0.0552866	0.0578033	1.76919	1.81045	0.744682	0.401888
0.131708	0.131282	43915	44821	0.0858333	0.0233333	0.005	0.015	0.0442829	0.0385153	48.1585	48.2424	0.178995	0.0937228	0.0926997	0.0717597	1.89077	2.58546	0.498777	0.510058
0.192177	0.248882	50029	50942	0.0966667	0.101667	0.0308333	0.0266667	0.0625688	0.0644189	60.0385	59.3432	0.332349	0.491243	0.082438	0.0820459	2.86757	2.89951	0.793218	1.47797
0.228552	0.302757	46103	47022	0.0375	0.0941667	0.01	0.0133333	0.037186	0.0453221	59.0145	60.5314	0.79605	0.511504	0.0775076	0.0804139	2.22957	2.36408	1.72429	1.11725
0.370687	0.417416	41932	42873	0.269167	0.3775	0.0408333	0.0375	0.0776215	0.0920473	64.5136	66.0558	1.10031	0.503191	0.0982223	0.11574	3.74271	5.77245	1.32399	1.15953
0.152035	0.191552	40890	41800	0.0133333	0.045	0.00916667	0.0191667	0.0229369	0.0492538	53.562	54.5473	0.632986	0.826842	0.0647101	0.0759122	3.02851	3.76898	1.18798	2.02918
0.219527	0.26716	35161	36116	0.0283333	0.0116667	0.0191667	0.0125	0.0372935	0.0320258	61.762	61.8627	0.363844	0.333469	0.0602206	0.0599718	2.4424	2.08699	1.2093	1.30627
0.138908	0.170489	45654	46572	0.00666667	0.178333	0.00833333	0.00666667	0.0271611	0.0648159	66.9198	68.4956	0.179994	0.0995415	0.0533542	0.0730799	2.11822	2.44329	0.40315	0.388503
0.20016	0.232882	55569	56490	0.115833	0.154167	0.0141667	0.01	0.061171	0.0558892	48.2871	48.6248	0.828071	0.371633	0.0886251	0.0934364	3.83205	3.35988	1.33616	0.889079
0.181794	0.268095	59699	60593	0.0608333	0.320833	0.0025	0.0025	0.0444996	0.0583081	56.8887	58.7841	0.178761	0.305088	0.0891439	0.106642	1.85537	2.01912	0.408388	0.685328
0.300703	0.361089	38365	39267	0.0225	0.0325	0.0191667	0.015	0.0366296	0.0344408	57.3557	57.7393	0.194262	0.835651	0.0599236	0.058543	2.47347	2.07346	0.629935	1.87116
0.14606	0.188765	40656	41580	0.00416667	0.0158333	0.00333333	0.00833333	0.0298928	0.0379869	50.4885	50.7618	0.448717	0.186143	0.0587171	0.063971	1.77894	2.16498	0.891317	0.46733
0.220478	0.287973	51622	52535	0.0408333	0.113333	0.00833333	0.0208333	0.044933	0.0534682	70.2265	70.548	0.651251	0.459091	0.0829101	0.0891396	2.31853	2.45354	0.878274	1.31749
0.130391	0.196221	38627	39531	0.0133333	0.0975	0.00166667	0.00333333	0.0443931	0.0482029	58.1243	59.5775	0.100807	0.132948	0.104107	0.107024	1.85486	1.899	0.232543	0.365657
0.13091	0.162828	37112	38033	0	0.00833333	0.00666667	0.0191667	0.0216993	0.0284519	52.7202	53.2681	0.239331	0.16777	0.0465692	0.0499102	1.85125	2.49349	0.54943	0.369153
0.158896	0.17319	61575	62472	0	0.0191667	0.00916667	0.0175	0.0211908	0.0326933	61.0938	61.7061	0.388472	0.430299	0.0542858	0.0588597	2.07433	2.36798	0.79043	0.888619
0.13106	0.126196	53665	54596	0.00333333	0.00333333	0.005	0.0025	0.033832	0.0339424	59.4074	61.7547	0.669162	0.415565	0.0672594	0.0714073	1.98599	2.05441	1.14437	0.929996
0.232806	0.157649	40006	40952	0.0075	0.0341667	0.0141667	0.0175	0.0283181	0.0362322	63.6063	64.629	0.806806	0.491812	0.0567161	0.0579151	2.10021	2.28807	2.02297	0.836877
0.158221	0.211226	40237	41138	0.09	0.09	0.00166667	0.0025	0.0490307	0.0478273	49.809	50.8498	0.675297	0.199495	0.104187	0.100396	1.81205	2.04975	1.52174	0.45676
0.391067	0.278844	45158	46067	0.0308333	0	0.00916667	0.0025	0.0429314	0.0325611	55.0149	56.3106	0.131971	0.0905422	0.0724303	0.0732121	2.24017	1.9573	0.414622	0.29072
0.250005	0.223777	52834	53739	0.015	0.01	0.015	0.0158333	0.0436763	0.0676664	51.9712	51.3227	0.215752	0.102018	0.0579389	0.0517484	3.94969	4.32451	0.636642	0.478851
0.365741	0.374547	51905	52823	0.399167	0.136667	0.0208333	0.0116667	0.103672	0.0618946	67.2391	66.142	0.816521	0.464358	0.131879	0.0860349	4.97324	3.12418	1.09142	0.834832
0.175985	0.31444	50266	51180	0.311667	0.4225	0.0983333	0.0941667	0.168445	0.134368	71.5388	70.5834	0.818518	0.954123	0.13546	0.133212	11.5076	7.8251	1.53734	2.61039
0.131254	0.209428	47069	47975	0	0	0.00416667	0.0025	0.016572	0.0189116	60.0219	60.5583	0.116948	0.183263	0.0367055	0.0423822	1.84117	1.85164	0.221817	0.427321
0.116629	0.102199	74090	74985	0	0	0.0025	0.00333333	0.0219612	0.0264018	61.3167	61.5542	0.429339	0.133117	0.0568447	0.057805	1.87235	1.84828	0.787922	0.378698
0.399226	0.336346	40927	41855	0.101667	0.185	0.0266667	0.0291667	0.0690241	0.0592034	61.1882	61.4687	0.437568	0.373098	0.0775511	0.0966173	3.05596	3.12986	1.02212	0.89258
0.118603	0.132035	44635	45576	0.00333333	0.01	0.00333333	0.00666667	0.0295602	0.0340984	59.4994	59.5523	0.0849085	0.246515	0.0608709	0.0679321	2.01152	2.21681	0.317773	0.557639
0.114355	0.269147	63922	64668	0.0218818	0.1775	0.0153173	0.0183333	0.0375196	0.0579525	66.6329	66.6603	0.237889	0.562101	0.0825565	0.100817	2.48304	2.76913	0.529989	0.625154
0.160687	0.163819	39252	40217	0.0475	0.05	0.00916667	0.0141667	0.0294572	0.0325338	62.3777	65.4615	0.267811	0.417289	0.0586301	0.0596641	2.84991	2.9048	0.774537	1.15998
0.249458	0.34031	47561	48470	0.0541667	0.165	0.04	0.0466667	0.0760921	0.111211	59.0252	61.8749	0.43707	0.197743	0.0822243	0.104137	5.06393	7.29095	0.712992	0.639116
0.153782	0.119006	47360	48260	0.1225	0.0983333	0.0258333	0.0216667	0.0470272	0.0479712	58.1304	60.285	0.29292	0.276595	0.0991865	0.0924765	2.67655	2.53122	0.62519	0.440206
0.229348	0.221243	58668	59751	0.00333333	0.00666667	0.005	0.0075	0.030283	0.033472	63.5848	65.773	0.399517	0.55008	0.0707046	0.070954	2.0127	2.14806	0.833748	0.977842
0.129098	0.306617	40565	41467	0	0.0116667	0.00166667	0.01	0.028427	0.0344733	56.2644	56.6138	0.117671	0.163925	0.0722059	0.0564699	1.75845	1.95772	0.458999	0.423506
0.0874099	0.0949279	48239	49152	0	0.00333333	0.00166667	0.00666667	0.0320415	0.0321981	60.3078	61.4016	0.158692	0.385606	0.0743009	0.0704171	1.86238	1.94566	0.416664	0.847486
0.106895	0.11515	55433	56347	0.025	0.0183333	0.00916667	0.00666667	0.0421421	0.0413179	60.4468	61.5358	0.160078	0.0691664	0.0841525	0.0933133	2.14422	2.01027	0.403089	0.259581
0.203392	0.211493	60167	61063	0.075	0.104167	0.0225	0.0366667	0.056413	0.0643627	53.3513	53.2925	0.502241	0.270035	0.076318	0.0824681	5.11708	5.91575	1.03147	0.740083
0.13303	0.199224	45482	46392	0.00666667	0.0658333	0.00333333	0.0141667	0.0293126	0.0418656	47.3461	47.6934	0.484141	0.411907	0.0697213	0.0766037	1.65921	2.04295	0.63543	0.783842
0.127988	0.144703	37797	38707	0.281667	0.133333	0.0108333	0.0216667	0.0643045	0.0579973	57.9574	58.2503	0.132288	0.432147	0.0993484	0.090336	4.48761	4.15091	0.559721	1.39174
0.335707	0.277776	57498	58428	0.00666667	0.0458333	0.0025	0.005	0.0349454	0.040881	58.5066	57.7936	0.171962	0.208389	0.0589905	0.0686525	1.92037	1.87914	0.414853	0.555106
0.127744	0.108787	39624	40537	0.266667	0.334167	0.02	0.0183333	0.056725	0.0576761	69.5438	70.4787	0.214005	0.200705	0.113883	0.116366	3.54447	2.88644	0.661381	1.01679
0.319444	0.424348	41165	42098	0.0158333	0.0816667	0.0133333	0.0108333	0.036703	0.046439	64.7831	64.8905	0.284052	0.340228	0.0561756	0.0674151	3.04911	2.68961	0.626429	0.884161
0.169477	0.323327	52776	53681	0.0108333	0.015	0.00333333	0.0075	0.0434761	0.0381034	66.514	66.0069	0.309906	0.321887	0.0841148	0.0728745	2.22502	2.24805	0.74403	0.796027
0.192573	0.233864	42731	43657	0.114167	0.1675	0.00583333	0	0.0503311	0.0545804	62.1069	63.2167	0.398073	0.207289	0.105715	0.106269	2.0874	2.20613	0.744183	0.560323
0.122137	0.145389	64979	65880	0.00333333	0.00333333	0.00833333	0.00583333	0.0208742	0.0286452	57.9936	60.9891	0.0842532	0.174068	0.043582	0.0592404	2.0664	2.26931	0.284144	0.405349
0.16421	0.239885	38794	39704	0.0341667	0.065	0.0225	0.0241667	0.0402871	0.0451303	52.8258	54.0475	0.320059	0.420027	0.068259	0.0783944	4.6359	5.43259	0.904555	1.18454
0.149069	0.136437	62829	63738	0.01	0.0166667	0.0108333	0.0125	0.0297025	0.0278611	68.656	68.9216	0.325517	0.240119	0.0615131	0.0561154	2.19551	2.20243	1.0063	0.696382
0.371234	0.28095	43044	43977	0.0775	0.445	0.0175	0.0433333	0.0516129	0.106764	63.2577	65.8038	0.338564	0.16975	0.0859657	0.119963	2.6804	6.03523	0.762752	0.591252
0.140673	0.213494	56628	57548	0.0641667	0.366667	0.0025	0.0025	0.0479869	0.0573449	63.1624	66.5249	0.461914	0.17921	0.110947	0.117925	2.0183	2.21324	0.953524	0.513395
0.200194	0.1611	61019	61922	0.0141667	0.0275	0.0133333	0.0108333	0.0370993	0.0352268	63.3406	63.8965	0.394298	0.122592	0.0682754	0.0661495	2.42558	2.16484	0.76553	0.276363
0.103374	0.114454	56623	57528	0.00333333	0	0.00166667	0.000833333	0.0235032	0.0251935	51.1567	51.7416	0.087367	0.0895521	0.0596217	0.0633675	1.59287	1.58599	0.260669	0.388519
0.158399	0.136818	64940	65876	0.01	0.0208333	0.01	0.005	0.0353581	0.0399262	63.3117	64.6121	0.357293	0.221064	0.0754719	0.0715275	2.31465	2.37959	0.671748	0.534131
0.118846	0.254673	61313	62229	0.0266667	0.0558333	0.0183333	0.0316667	0.0408854	0.0686693	51.9534	52.857	0.129206	0.315345	0.0475351	0.0509936	4.04069	5.59972	0.534637	0.394624
0.170714	0.179384	46408	47321	0.00333333	0.01	0.00583333	0.00916667	0.017464	0.0234885	58.6921	58.7874	0.0562134	0.123005	0.0360131	0.0391469	1.91123	2.12466	0.189097	0.598969
0.182861	0.252731	67810	68722	0.0141667	0.0566667	0.0183333	0.0383333	0.0249165	0.0383895	55.777	55.108	0.173436	0.244683	0.0548099	0.0622435	2.94578	3.75913	0.492745	0.385597
0.154899	0.290458	44073	44970	0.139167	0.105833	0.0208333	0.0116667	0.0804712	0.0502031	55.4259	55.4163	0.181445	0.109406	0.110339	0.0946784	3.68099	1.93814	0.362136	0.314589
0.182236	0.195714	44127	45034	0	0.00666667	0.00166667	0.00333333	0.029492	0.036897	50.2585	50.144	0.302787	0.223072	0.0756495	0.0796229	2.80332	3.00212	0.660588	0.411236
0.107784	0.197866	68001	68906	0.113333	0.0933333	0.0133333	0.0216667	0.0445851	0.0477534	65.3244	66.1055	0.268691	0.118026	0.0932938	0.0902056	2.74068	2.88324	0.586697	0.385476
0.241576	0.280894	35573	36472	0.00333333	0	0.01	0.00916667	0.0268024	0.0351688	65.2482	65.1562	0.415104	0.158887	0.0584799	0.0637748	1.99471	1.98281	0.852654	0.716665
0.167093	0.250323	35568	36506	0.0675	0.0891667	0.0108333	0.0116667	0.0418339	0.0468192	70.2415	71.6575	0.489097	0.520445	0.0716127	0.0808687	2.49267	2.46365	0.880762	1.07396
0.147764	0.162941	70492	71387	0	0	0.0025	0.0025	0.0234253	0.0228934	48.508	49.4021	0.206948	0.159994	0.0477431	0.0529645	1.79699	1.86719	0.430448	0.522204
0.276574	0.269946	60878	61821	0.189167	0.05	0.0266667	0.0125	0.0779963	0.0599798	59.7365	58.929	0.520282	0.384961	0.0832556	0.0712503	3.1432	2.88356	1.2201	0.708081
0.255595	0.304013	65024	65938	0.198333	0.4275	0.0333333	0.07	0.0765023	0.118561	67.1879	71.2888	0.318273	0.287894	0.0929681	0.139705	3.82373	6.22654	0.642198	0.72149
0.152508	0.174849	55703	56647	0	0	0.000833333	0.00166667	0.0232206	0.0279566	60.3285	61.0639	0.429331	0.52458	0.0514858	0.0603018	1.94541	1.96226	0.985073	0.910064
0.164843	0.169058	64622	65523	0.0916667	0.0525	0.0408333	0.0258333	0.0480496	0.0463742	59.15	60.0977	0.308246	0.327488	0.0699933	0.0682212	4.72759	3.85811	0.909076	0.601044
0.163335	0.266415	40964	41888	0	0.0141667	0	0.0125	0.0236843	0.0394667	57.3837	58.8862	0.0692803	0.511875	0.0586618	0.0668587	1.77914	3.231	0.254195	1.15832
0.0947733	0.140451	61281	62187	0.315	0.278333	0.005	0.01	0.0566936	0.0576245	53.3341	53.3537	0.635425	0.216435	0.110779	0.116489	2.12637	2.28114	1.03086	0.494083
0.275005	0.228665	55773	56687	0.0633333	0.0466667	0.00583333	0.000833333	0.0423539	0.0416519	64.4827	64.2881	0.225443	0.154845	0.078765	0.0726516	2.33049	2.35792	0.350087	0.305376
0.173771	0.181098	66834	67741	0.03	0.0333333	0.0108333	0.0125	0.0372383	0.0362824	63.5667	64.7807	0.298751	0.16469	0.073733	0.0788312	2.12151	2.16095	0.956408	0.482221
0.132275	0.235694	45694	46594	0.035	0.195833	0.0175	0.0225	0.0366461	0.0581083	63.2046	63.3777	1.00575	0.301349	0.0738243	0.0937315	2.86211	3.5187	1.70378	1.03457
0.224862	0.352666	40060	40983	0.115	0.421667	0.0258333	0.0266667	0.0558351	0.0749801	60.7604	61.0259	0.257018	0.54213	0.102239	0.125284	2.4564	2.93395	0.947994	1.11779
0.189775	0.19521	65905	66819	0.00333333	0	0.0125	0.00916667	0.0218413	0.0214168	60.1197	61.6301	0.538722	0.31964	0.0565433	0.0556075	2.01192	2.02051	1.29606	0.675353
0.124595	0.150972	56647	57548	0.00333333	0.0591667	0.005	0.0025	0.032876	0.0430301	47.7091	48.7713	0.473449	0.128407	0.0769381	0.0962255	1.9275	1.74607	0.619967	0.343056
0.339304	0.341135	45245	46172	0.255833	0.171667	0.0183333	0.0408333	0.064623	0.0763982	49.4339	49.3842	0.879536	0.364952	0.101817	0.0951521	3.69834	5.03991	1.85932	1.40438
0.312839	0.348632	42739	43656	0.255	0.12	0.0183333	0.0075	0.0686766	0.0545172	54.5348	54.1767	0.594428	0.334188	0.10827	0.0845204	3.64243	2.62346	1.0976	0.877913
0.130701	0.117179	60187	61101	0.0158333	0.0108333	0.0175	0.01	0.0297754	0.031174	60.3166	60.6124	0.203613	0.0864705	0.0605765	0.063482	2.04744	2.0509	0.505198	0.354159
0.149541	0.169989	67155	68277	0.00333333	0.00333333	0.00166667	0.01	0.0320409	0.0314526	60.9237	60.4988	0.1211	0.0969701	0.0712937	0.0627139	2.06285	1.93382	0.229654	0.45318
0.173639	0.162393	53230	54135	0.00833333	0.0983333	0.00916667	0.0258333	0.0260033	0.0531058	60.3938	61.0178	0.297843	0.916292	0.0611125	0.0743745	2.26124	2.6291	0.569421	1.2713
0.333316	0.482369	40018	40932	0.195	0.0766667	0.0683333	0.045	0.141576	0.0908206	62.0919	59.1989	0.533214	0.425521	0.098311	0.0630906	8.15974	5.26816	1.07597	1.5132
0.162117	0.253413	41182	42116	0.0133333	0.06	0.00833333	0.0075	0.0266267	0.0407338	48.7546	49.8016	0.738932	0.518762	0.0531341	0.0643427	1.82047	2.01652	0.98552	1.29466
0.128449	0.158793	56829	57739	0.0391667	0.02	0.0358333	0.0166667	0.0335334	0.034035	64.0518	63.5325	0.150252	0.0855909	0.0795974	0.0707175	2.84934	2.53411	0.444444	0.367878
0.15779	0.169537	70752	71662	0.0625	0.0608333	0.0233333	0.01	0.0330053	0.0377642	70.6685	72.2094	0.353718	0.239011	0.0579095	0.065209	2.80824	2.54251	0.633204	0.496392
0.189844	0.278672	50137	51082	0.045	0.1775	0.00333333	0	0.0412571	0.0507732	49.1405	49.1181	0.392572	0.259924	0.0816687	0.103921	1.82751	1.93834	0.799733	0.804343
0.17482	0.134735	43866	44766	0.341667	0.255833	0.0183333	0.0258333	0.0890936	0.0967536	67.0912	69.7082	0.363676	0.522701	0.108913	0.105527	5.05768	4.48847	0.752163	0.895595
0.127507	0.146013	57471	58381	0	0	0.00583333	0.00333333	0.025979	0.0271108	59.3892	59.2678	0.395472	0.0992062	0.0566345	0.0574622	1.84607	1.86878	1.16038	0.283865
0.324667	0.387828	38102	39003	0.0375	0.0558333	0.0175	0.0241667	0.0495154	0.0747775	64.9774	67.7752	0.0864294	0.171577	0.0719813	0.0987764	3.45365	4.46877	0.41092	0.324716
0.218332	0.234934	68519	69418	0.113333	0.06	0.0291667	0.0241667	0.0535783	0.0655735	59.295	60.0486	0.210338	0.192698	0.0920844	0.0837206	3.3623	3.49534	0.528748	0.503354
0.202551	0.236768	36083	36986	0.00333333	0.0158333	0.00583333	0.015	0.0312014	0.0348046	59.1706	59.3493	0.3045	0.175577	0.0693617	0.070189	1.99622	2.09232	0.519714	0.368659
0.163131	0.179498	35241	36173	0.0166667	0.01	0.00333333	0.00333333	0.0419243	0.0376866	60.7283	61.0413	0.135256	0.125999	0.0856167	0.075816	1.92404	2.00186	0.367629	0.301617
0.138616	0.161803	68107	69025	0.00333333	0.00833333	0.00416667	0.01	0.0257615	0.0278249	63.3502	64.5041	0.68441	1.29612	0.0566742	0.0553205	2.13708	2.30696	1.77531	2.12852
0.135447	0.144095	41076	41985	0.0966667	0.495	0.00666667	0.00833333	0.0530448	0.0671465	65.1588	67.0256	0.128733	0.0920088	0.0999576	0.118935	2.33042	2.59504	0.378183	0.353559
0.100801	0.104026	46243	47148	0.00666667	0.00333333	0.0116667	0.0075	0.0216386	0.023005	51.9995	52.0353	0.168179	0.412949	0.0420322	0.0488058	2.52819	2.08554	0.465148	0.798202
0.157396	0.118002	46504	47431	0.0241667	0.01	0.0166667	0.00666667	0.0317367	0.0263142	45.2959	45.8647	0.407026	0.442397	0.0565067	0.0477497	2.60872	2.2162	1.14834	0.77339
0.23685	0.272598	44029	44954	0.206667	0.158333	0.0241667	0.0208333	0.0613634	0.056459	49.6533	48.3856	0.981699	0.852392	0.0932615	0.0864663	3.88936	2.92346	1.66927	1.58311
0.189632	0.176783	44595	45553	0.07	0.0175	0.03	0.02	0.0575055	0.0289835	60.4052	61.6536	0.421527	0.129519	0.0620268	0.044052	3.56641	2.30279	0.566706	0.527575
0.162063	0.164708	46978	47878	0.00666667	0.0116667	0.00416667	0.00583333	0.0309151	0.0341521	45.7043	46.2636	0.220835	0.077922	0.0741825	0.070107	1.86961	2.06667	0.418442	0.268314
0.240617	0.115763	41970	42893	0	0.01	0	0.015	0.0246545	0.0255449	55.9953	56.7231	0.246322	0.88945	0.049604	0.0476062	1.73439	1.96901	0.546781	2.08879
0.0943387	0.132879	62987	63880	0.03	0.00333333	0.00416667	0.0025	0.0418528	0.0393242	50.6863	50.2573	0.0891778	0.0573364	0.092549	0.0812968	1.80778	1.7477	0.261942	0.192625
0.105954	0.160166	53175	54068	0	0.00333333	0.005	0.005	0.0296978	0.0250306	46.8655	46.9675	0.946464	0.297651	0.0707413	0.0581329	1.81909	1.79104	1.98441	1.07876
0.104353	0.144362	51225	52197	0	0.00333333	0.000833333	0.00416667	0.0233082	0.0234098	46.7452	48.0446	0.275846	0.144718	0.0441167	0.0434335	1.62193	1.56369	0.437357	0.251098
0.313684	0.17547	38649	39562	0.01	0.00333333	0.00583333	0.00666667	0.0302948	0.0252481	67.557	68.7512	1.06668	0.217319	0.0621354	0.0621252	2.10302	2.10132	1.60683	0.541407
0.154114	0.142463	63962	64881	0.01	0.0283333	0.01	0.015	0.0323599	0.0379673	59.4566	59.4214	0.180805	0.112538	0.0686203	0.0713858	2.01368	2.2531	0.556513	0.310052
0.135988	0.140379	71679	72621	0.0591667	0.0583333	0.0183333	0.01	0.0691801	0.04524	61.4367	61.8244	0.267808	0.522663	0.0832855	0.0789629	5.43842	2.05023	1.0325	2.1335
0.213256	0.336052	53115	54016	0.238333	0.0641667	0.00333333	0.0166667	0.0529129	0.0416935	61.7871	63.2244	0.733804	0.376735	0.0872323	0.0791291	3.97878	3.36126	1.47351	1.08795
0.154593	0.215362	59391	60332	0.0466667	0.0458333	0.0208333	0.0241667	0.0380262	0.0480789	58.5758	58.221	0.481284	0.536616	0.0712202	0.0731817	2.86041	2.84242	1.43558	1.26907
0.185171	0.158829	41115	42043	0.0166667	0.0866667	0.005	0.00416667	0.0374187	0.0440154	65.9673	67.9779	0.163892	0.402758	0.0900029	0.0920547	2.22646	2.21238	0.323995	0.961757
0.230354	0.239553	46930	47845	0	0.00333333	0.00166667	0.00166667	0.0221051	0.0414468	56.9908	58.0286	0.200047	0.106756	0.0478457	0.0805009	2.0988	2.39058	0.370853	0.542206
0.27467	0.324971	36613	37576	0.0583333	0.0466667	0.0175	0.0216667	0.0273676	0.0333495	70.034	69.1197	0.512601	0.748377	0.0450021	0.052183	2.50231	2.5032	1.12758	1.59404
0.20123	0.206534	37721	38626	0	0.00666667	0.0025	0.00333333	0.0292411	0.0317643	58.5126	58.3956	0.133254	0.189104	0.0579629	0.061721	2.54213	2.36984	0.367011	0.303171
0.342434	0.310456	56164	57082	0.0683333	0.0241667	0.0158333	0.0158333	0.0427249	0.0380633	61.6687	62.1628	0.24893	0.433436	0.0868694	0.0761807	2.52596	2.24534	1.04249	1.35677
0.0937982	0.105803	74954	75880	0.0075	0.166667	0.005	0.00416667	0.0358709	0.0514625	60.2465	58.5292	0.177103	0.590633	0.0838824	0.106463	1.89939	1.94525	0.537047	0.780572
0.129026	0.114688	74032	74938	0	0	0	0.00166667	0.0365571	0.0337732	57.6742	57.7772	0.363668	0.348955	0.0794506	0.0767704	1.78511	1.75592	0.573979	0.786557
0.219546	0.23905	57032	57940	0.0708333	0.0975	0.0183333	0.025	0.0407632	0.0488586	64.4046	66.3448	0.590856	0.732183	0.0678587	0.0749909	2.36023	2.60883	1.79358	1.49508
0.183233	0.156788	64318	65214	0.0758333	0.199241	0.0225	0.056926	0.0384583	0.075902	56.7547	57.2239	0.355191	0.539313	0.0673821	0.095128	5.67461	7.09692	0.70566	0.99137
0.115856	0.106701	48732	49660	0	0.01	0.00666667	0.0125	0.0214997	0.0234345	58.3695	57.6713	0.137533	0.293512	0.0492382	0.049166	1.89724	1.93139	0.625603	0.612172
0.143088	0.165807	72006	72936	0.00916667	0.0125	0.00583333	0.01	0.0239801	0.0235593	64.2662	65.2015	0.595571	0.301828	0.0531483	0.0511993	2.11295	2.18153	1.25726	0.971576
0.243764	0.291117	42000	42912	0.01	0.0283333	0.00416667	0.00833333	0.034802	0.0385768	58.754	59.5506	0.22513	0.122472	0.0704851	0.0678739	2.01009	2.05253	0.422101	0.323713
0.109681	0.213844	61640	62556	0	0.0141667	0.00333333	0.00416667	0.0272563	0.0319797	69.4612	72.5334	0.120165	0.31412	0.0689403	0.080981	2.18295	2.24604	0.359642	0.560733
0.252782	0.29389	44463	45377	0.2225	0.2975	0.0116667	0.0108333	0.06542	0.0634573	68.068	70.6459	0.387342	0.453982	0.0908721	0.102633	2.98064	2.64863	0.609436	0.803015
0.139982	0.192402	43769	44684	0.00333333	0.0108333	0.0025	0.0125	0.0263483	0.0286476	56.9776	58.4864	0.275282	0.241138	0.0530414	0.0595258	1.9377	2.08033	0.506394	0.558048
0.155707	0.110313	63929	64852	0.244167	0.430833	0.00833333	0.00916667	0.0551088	0.0653427	60.8265	62.0752	0.417473	0.131912	0.110291	0.124985	2.18537	2.21937	0.681419	0.570246
0.125716	0.137233	55551	56464	0.203333	0.336667	0.0125	0.00916667	0.0521613	0.0639744	52.0985	52.4387	0.442266	0.0995787	0.116267	0.125597	2.08841	3.54052	0.96241	0.497965
0.282104	0.308969	55221	56146	0.0466667	0.0633333	0.0108333	0.00416667	0.0395528	0.0401496	70.0078	70.6351	0.394861	0.494636	0.0690268	0.080001	2.39614	2.35377	1.11848	0.994308
0.205303	0.303388	53649	54574	0.113333	0.159167	0.0333333	0.05	0.158658	0.105291	71.6508	72.4846	1.26119	0.693846	0.0916278	0.0975784	7.20548	5.81508	1.11536	1.03483
0.191047	0.2675	38596	39532	0.0175	0.0383333	0.0125	0.0341667	0.0372918	0.0602151	60.7829	62.6497	0.451893	0.636533	0.0646994	0.0712859	2.47337	3.66376	0.762485	1.10341
0.16685	0.302539	58136	59060	0.00333333	0	0.0125	0.00916667	0.0218506	0.0207158	60.5315	61.6842	0.0946758	0.132433	0.0410949	0.0441686	1.84728	1.86077	0.361063	0.803614
0.142254	0.140873	44526	45427	0.0175	0.0291667	0.0108333	0.0191667	0.0413698	0.0437498	57.4204	60.3977	0.104436	0.130952	0.0910254	0.0862238	2.04385	2.34584	0.450406	0.553786
0.136745	0.144693	38317	39252	0.259167	0.265	0.0233333	0.0258333	0.0696553	0.0659183	71.3365	71.7877	0.189345	0.35313	0.115979	0.107902	3.13889	3.15981	0.388591	0.649053
0.285411	0.231858	50823	51810	0.384167	0.405833	0.0125	0.0325	0.0950898	0.103061	68.6508	71.45	0.400308	0.228817	0.134618	0.130598	4.6489	6.53238	0.892472	0.446475
0.241952	0.283177	52508	53416	0.141667	0.291667	0.0116667	0.00666667	0.0526687	0.0600709	56.6628	57.4272	0.27428	0.355437	0.100575	0.113836	2.9053	2.46281	0.798325	0.781889
0.222512	0.21964	59800	60704	0.116667	0.159167	0.0125	0.0125	0.0492684	0.0515637	62.4569	63.2572	0.155938	0.251079	0.0962413	0.0997485	2.48021	2.39743	0.474491	1.27732
0.213797	0.21887	46768	47677	0.263333	0.170833	0.00916667	0.01	0.0544432	0.0530339	65.6415	66.0948	0.560938	0.794815	0.109634	0.105125	2.0776	2.09778	0.547106	1.50032
0.171264	0.158528	43307	44242	0.175833	0.159167	0.00666667	0.01	0.0500637	0.0547365	53.0677	52.5678	0.484821	0.15382	0.103875	0.105878	2.22263	2.0686	0.701137	0.364856
0.180464	0.26348	45865	46806	0.0416667	0.118333	0.03	0.055	0.0416151	0.0653553	54.1993	55.1396	0.0633577	0.0891881	0.0710051	0.0908273	2.7517	3.70087	0.415154	0.331712
0.348457	0.365622	39815	40726	0.355	0.36	0.00416667	0.0125	0.063577	0.0596147	67.0908	66.8967	1.03686	0.973398	0.114724	0.117525	2.48593	2.49089	2.58709	3.38878
0.133866	0.168695	61230	62134	0.00333333	0.00333333	0.01	0.00833333	0.0192633	0.0239903	55.523	57.3609	0.308922	0.19953	0.0461872	0.0553785	1.89999	1.93509	0.697928	0.487642
0.164303	0.150443	38074	39017	0.0275	0.03	0.0141667	0.0208333	0.0214814	0.120037	63.2001	64.4591	0.106786	0.325754	0.0667736	0.066421	2.55124	5.27469	0.724943	0.731987
0.204005	0.243549	55493	56398	0.0116667	0.0275	0.0116667	0.0125	0.0261652	0.0475506	54.2758	54.8566	0.446142	0.395442	0.0451778	0.0549444	1.9261	2.62062	0.823383	1.28704
0.117142	0.180391	62532	63440	0	0.00916667	0.0025	0.00916667	0.0246198	0.028337	53.784	53.5	0.631504	0.343952	0.0623174	0.05772	1.77113	1.75417	1.17238	0.581063
0.209763	0.281848	70748	71651	0.0216667	0.0516667	0.0125	0.025	0.0331863	0.0418089	65.3086	65.8779	0.297026	0.516814	0.0649845	0.0739126	2.37916	2.55388	0.659787	0.76174
0.197671	0.334825	64984	65893	0.0116667	0.0275	0.00583333	0.00833333	0.0354907	0.0369893	64.0604	65.2273	0.111912	0.320501	0.0768451	0.0768009	2.12701	2.87003	0.405044	0.780233
0.155521	0.204867	55325	56310	0.336667	0.379167	0.0175	0.0433333	0.0874113	0.1457	61.1364	61.9201	0.380611	0.361509	0.12333	0.131129	3.22499	4.93245	0.662534	1.44056
0.156529	0.198503	39753	40665	0.00666667	0.00666667	0.00333333	0.00416667	0.0344991	0.0333504	57.498	58.234	0.311083	0.284598	0.0704438	0.0712764	1.81786	1.8725	0.690061	0.667614
0.249181	0.173628	50378	51284	0.271667	0.00666667	0.02	0.0108333	0.0677024	0.0259145	68.9987	67.6523	0.653088	0.162551	0.0789374	0.0516274	2.78021	2.31471	1.18258	0.436522
0.166567	0.229185	51156	52095	0.0158333	0.065	0.0108333	0.0233333	0.0319	0.0530807	56.7542	58.3066	0.0701929	0.153972	0.0513848	0.0656892	1.97607	2.27739	0.33093	0.661823
0.137744	0.188066	45553	46481	0.0316667	0.0683333	0.0133333	0.0208333	0.0432376	0.0526889	54.0431	55.1841	0.247135	0.302047	0.0788632	0.0867293	3.41371	4.62904	0.488718	0.647342
0.13237	0.21602	52717	53634	0.01	0.134167	0.00833333	0.00666667	0.0312684	0.0512233	66.779	68.0475	0.590911	0.440907	0.0706439	0.0923735	2.26282	2.5178	1.04597	0.610679
0.116526	0.126051	62351	63243	0.01	0.01	0.00583333	0.0116667	0.031218	0.0367614	57.4926	56.8698	0.243003	0.0679541	0.0678839	0.0792066	1.97222	1.9698	0.502861	0.217682
0.114509	0.10543	68609	69594	0	0.00333333	0.0025	0.0025	0.0324463	0.0326446	58.8233	58.6185	0.431303	0.642474	0.0640774	0.063288	1.83352	1.87267	0.884199	0.942492
0.330585	0.36097	48165	49108	0.1825	0.23	0.00666667	0.01	0.0540389	0.054452	56.1279	56.8241	0.185528	0.141425	0.104271	0.110078	2.43593	2.4248	0.453673	0.412341
0.22096	0.190922	44075	44995	0.0075	0.00333333	0.0075	0.00416667	0.0274866	0.0275453	60.1296	60.1501	0.880414	1.32574	0.0563254	0.0582445	1.86098	1.87179	1.78901	2.51392
0.117118	0.158941	49789	50685	0	0.0441667	0.0075	0.00166667	0.0353338	0.0453236	53.1701	55.1655	0.310308	0.134578	0.0785231	0.100156	1.70544	1.99122	0.67053	0.244618
0.138798	0.14344	48608	49544	0.00333333	0.00333333	0.00833333	0.01	0.0256032	0.0248094	63.6308	64.0154	0.320447	0.270066	0.0708257	0.060954	2.10221	2.0414	0.759759	0.621517
0.163444	0.124959	69521	70420	0.0225	0.140833	0.0025	0	0.0369879	0.0490002	58.4208	59.1504	0.181158	0.0832538	0.083897	0.104262	2.01052	1.93986	0.730947	0.328253
0.232911	0.235108	46408	47321	0.145	0.1375	0.00833333	0.00416667	0.0531794	0.0533467	60.095	60.3051	0.503782	0.369045	0.0891525	0.0869257	2.05115	1.95888	0.896897	0.7621
0.194251	0.223132	58793	59697	0.0691667	0.148333	0.0241667	0.04	0.0418112	0.0590462	68.0355	69.4423	0.301069	0.366812	0.0679819	0.0711985	2.86826	4.02038	0.65397	0.872471
0.12103	0.148615	60856	61763	0	0	0.000833333	0.005	0.0250717	0.0323457	56.3362	57.4869	0.154088	0.155878	0.0536373	0.0626641	1.69262	1.72697	0.270161	0.531588
0.148963	0.147826	69397	70323	0	0.00333333	0.00416667	0.0025	0.0246569	0.0237726	61.635	63.2273	0.105975	0.0779765	0.0571843	0.0484042	1.85811	1.89092	0.366105	0.223341
0.36098	0.216676	48305	49221	0.0166667	0	0.00333333	0.005	0.0336324	0.0167928	62.4385	61.6033	0.0623985	0.177584	0.0712005	0.0629767	2.48251	2.20271	0.195444	0.344481
0.132201	0.169172	48614	49520	0.161667	0.450833	0.00333333	0.005	0.0526811	0.0628282	62.096	65.1621	0.174116	0.298603	0.118748	0.13159	2.20873	2.22163	0.605488	0.688724
0.110371	0.174968	58499	59421	0.00416667	0.0541667	0.00333333	0.02	0.0262092	0.0440444	57.0093	58.4446	0.294566	0.551693	0.0489712	0.0711096	2.41857	2.84418	0.483071	0.77676
0.216968	0.266208	70210	71122	0.03	0.0175	0.015	0.00583333	0.0500581	0.0425579	61.2647	60.7247	0.477617	0.230274	0.0817453	0.0815586	2.80963	2.72791	0.828148	0.578333
0.113723	0.160434	44640	45542	0.0133333	0.0691667	0.0116667	0.0175	0.0349067	0.0418896	59.2217	61.465	1.1123	1.06389	0.079328	0.0795323	2.35139	2.70463	1.8208	1.70005
0.141484	0.224346	44485	45397	0	0.00333333	0.00666667	0.005	0.02525	0.0258385	56.5852	58.3741	0.274314	0.207055	0.0534731	0.0551969	2.10087	2.11586	0.723339	0.55509
0.217136	0.245468	73633	74762	0.0308333	0.115	0.0108333	0.025	0.0281132	0.0532842	63.2962	65.3539	0.26773	0.313351	0.0512812	0.0600332	2.51287	3.83874	0.859676	0.98376
0.120919	0.177757	61313	62220	0	0.00333333	0.00166667	0.005	0.0281526	0.0262954	62.7916	63.1668	0.384325	0.230467	0.0588298	0.0522725	2.02205	2.07228	0.692153	0.548665
0.125465	0.194463	54904	55810	0.00333333	0.0133333	0.00416667	0.01	0.0282156	0.0295833	56.896	59.0183	0.139797	0.132104	0.0695789	0.0697724	2.24984	2.33861	0.270642	0.270395
0.110273	0.130775	67094	68004	0	0.1225	0	0.00166667	0.0340092	0.0518736	63.5229	65.085	0.0923804	0.0893771	0.0719211	0.0958041	1.9685	2.07929	0.303413	0.24682
0.111876	0.134889	34674	35576	0.0241667	0.113333	0.0116667	0.00916667	0.0432532	0.0468071	66.0273	66.3857	0.373075	0.210491	0.105737	0.0999833	2.09358	2.13123	0.846216	0.683958
0.232067	0.19899	54561	55475	0.388333	0.228333	0.0191667	0.0116667	0.0804827	0.0581536	49.9401	49.7875	1.2062	0.365389	0.11557	0.0983177	5.05871	3.50508	1.78366	1.02322
0.271899	0.294578	42190	43123	0.0383333	0.03	0.0383333	0.0341667	0.0436474	0.0437442	58.0732	59.0661	0.122743	0.36323	0.0576074	0.0566861	3.21703	2.90471	0.46349	0.839673
0.157693	0.177069	54861	55841	0.015	0.0316667	0.005	0.00833333	0.0296748	0.0343161	64.1854	63.0262	0.58351	0.326022	0.0716003	0.0810305	2.32217	2.48779	1.1369	1.05292
0.296066	0.219821	46654	47585	0.0275	0.0275	0.0125	0.02	0.0416239	0.0392583	62.8724	62.2056	0.251654	0.312072	0.0623808	0.0637005	2.4807	2.24609	0.639586	1.01851
0.135955	0.150662	37686	38584	0.0158333	0.0408333	0.00666667	0.00583333	0.0427847	0.0457249	68.2711	67.7607	0.225986	0.070114	0.0845374	0.084598	2.34464	2.22415	0.460259	0.209392
0.159926	0.178691	36333	37340	0.0133333	0.186667	0.00666667	0.0133333	0.0344731	0.0579157	58.5048	62.1022	0.247112	0.423584	0.0627168	0.0945922	2.7544	3.86012	0.737743	1.06765
0.216167	0.307594	65135	66063	0.0175	0.0166667	0.00666667	0.00916667	0.0303234	0.0326797	52.4802	52.5525	0.290971	0.564466	0.0555865	0.0628681	2.36797	2.63697	0.478762	2.0423
0.104274	0.114309	67452	68357	0.0333333	0.005	0.0216667	0.0075	0.043686	0.0266492	66.0884	65.7182	0.20422	0.427273	0.0527889	0.0511656	3.64469	2.40664	0.6809	0.815326
0.216969	0.176904	55004	55910	0.0241667	0.180833	0.0025	0.0241667	0.0434501	0.0595438	61.6282	63.3774	0.137748	0.221178	0.0906441	0.113357	2.33982	3.15823	0.383399	0.365461
0.183761	0.265265	53910	54817	0	0	0.00916667	0.005	0.021265	0.0276036	61.702	62.1829	0.116309	0.054784	0.0513726	0.0610627	2.28073	2.21388	0.409635	0.196292
0.145753	0.200217	55776	56679	0.0291667	0.0708333	0.0141667	0.0175	0.0443103	0.0480692	59.5945	59.2462	0.43402	0.316285	0.0900061	0.089307	2.32308	2.43847	1.5788	1.18352
0.129782	0.122495	57413	58370	0.00333333	0	0.00333333	0	0.0401027	0.0445699	61.4397	61.3155	0.351215	0.182835	0.0888402	0.0914125	2.13982	2.12684	0.633115	0.367509
0.128913	0.250125	50700	51601	0.346667	0.345833	0.00833333	0.00833333	0.0655302	0.0651988	49.7049	49.6637	0.164047	0.26358	0.105085	0.107613	2.89775	3.14587	0.434795	0.547667
0.122825	0.118539	65140	66038	0	0.0183333	0.0108333	0.0141667	0.0233064	0.0253878	59.3415	62.3505	0.339052	0.26169	0.0731602	0.0788367	2.12286	2.97329	0.97822	0.632041
0.106266	0.145836	43738	44662	0.0366667	0.0716667	0.0141667	0.0325	0.0292748	0.0441033	64.4541	66.6845	0.0817032	0.358197	0.0609068	0.0666761	2.86871	3.66934	0.378332	0.830616
0.288714	0.150273	58221	59156	0.436667	0.225	0.00333333	0.00416667	0.0700549	0.0562642	64.2951	64.0221	0.263143	0.291657	0.122037	0.108977	2.34652	2.15129	0.781058	1.03114
0.164609	0.219563	50646	51555	0.0158333	0.06	0.0141667	0.0175	0.0331831	0.0422721	65.5728	67.1678	0.500291	0.49649	0.0708593	0.0771203	2.18335	2.3701	1.48736	1.43063
0.137161	0.205894	45281	46208	0	0.0125	0.00916667	0.00416667	0.0188004	0.0249313	54.2696	56.2348	0.187296	0.11958	0.0415641	0.0513436	1.92712	2.02548	0.620135	0.296409
0.155933	0.177088	55894	56793	0	0.00333333	0.000833333	0.00416667	0.0284094	0.0303752	54.1378	54.7568	0.163051	0.135744	0.0758259	0.0781797	2.23663	1.94575	0.310955	0.352878
0.104768	0.141071	36779	37685	0	0	0.00166667	0.0025	0.0238584	0.0249402	55.6882	55.3593	0.224315	0.193488	0.0564711	0.0536338	1.91611	1.84933	0.448372	0.408686
0.112776	0.110056	71227	72132	0.0175	0.0125	0.0025	0.01	0.0372099	0.0321957	53.9705	54.0638	0.142994	0.125607	0.0750043	0.0594524	1.76047	2.41242	0.608733	0.405508
0.112987	0.13369	59406	60302	0.33	0.0508333	0	0.0025	0.0615634	0.0430545	54.1732	53.8248	0.141245	0.0848318	0.107561	0.0930021	2.16814	1.97661	0.402621	0.250225
0.133538	0.161638	63323	64221	0	0.0108333	0.000833333	0.00416667	0.0314751	0.0374885	55.1195	56.5121	0.7966	0.297282	0.0706655	0.0722061	1.78738	1.94237	1.59851	0.51765
0.306454	0.241947	45720	46646	0.191667	0.0691667	0.00666667	0.0183333	0.0518092	0.0444893	66.4682	67.2747	0.503703	0.345831	0.103372	0.0834313	2.4858	2.65467	1.0768	0.582953
0.126204	0.150488	39746	40641	0.0075	0.0575	0.00416667	0.00333333	0.0279849	0.042268	54.344	54.8688	0.449753	0.229152	0.0620417	0.0859997	1.8881	1.8931	0.820977	0.566981
0.134918	0.174132	69369	70282	0	0	0.0025	0.00583333	0.0215617	0.0255081	54.5672	55.7305	0.205775	0.163255	0.0518578	0.0528753	1.80468	1.74019	0.555546	0.419022
0.206714	0.299059	38322	39231	0.005	0.0258333	0.00833333	0.0158333	0.0308589	0.037821	60.7385	62.5392	0.356815	0.499822	0.0465926	0.0526226	2.18209	2.51171	0.574905	0.865054
0.203178	0.24863	40213	41116	0.116667	0.245833	0.00166667	0.00666667	0.0491128	0.0603292	48.5717	49.2981	0.172683	0.14699	0.0832146	0.0959555	2.28304	2.71445	0.427496	0.330631
0.0982791	0.163332	52039	52941	0	0.01	0.00166667	0.00583333	0.0288497	0.0282868	58.7335	58.8161	0.163775	0.646441	0.0685041	0.0636804	1.98684	2.08854	0.424344	1.09589
0.202726	0.243064	48405	49328	0.128333	0.365833	0.0166667	0.0141667	0.0555347	0.076287	65.8213	67.6858	0.288458	0.326762	0.104826	0.117429	2.45743	3.44766	0.584306	1.46969
0.244524	0.288058	66004	66921	0.0516667	0.0858333	0.0258333	0.0233333	0.0447584	0.0510234	67.8001	69.1352	0.231402	0.317506	0.0643968	0.0740303	2.69403	2.83951	0.498825	0.541986
0.137579	0.149677	54746	55661	0.0183333	0.323333	0.00333333	0.00583333	0.0414087	0.0569015	61.7178	62.7708	0.436089	0.209842	0.090968	0.117939	2.60303	2.60132	1.11712	0.719207
0.237971	0.313809	41043	41984	0.00333333	0.02	0.0116667	0.0075	0.029007	0.0338827	63.4796	64.4607	0.254973	0.526108	0.0589836	0.0640416	2.07965	2.10645	0.551461	1.20642
0.118876	0.128728	62805	63708	0.0566667	0	0.00166667	0.00166667	0.0425121	0.0295288	45.4082	45.0743	0.137743	0.138033	0.0737323	0.0674156	1.52624	1.44726	0.319449	0.242894
0.172766	0.223123	48624	49583	0.0291667	0.179167	0.0116667	0.0166667	0.0335178	0.0613277	56.7959	58.7961	0.231884	0.305042	0.0619277	0.0785574	1.92487	2.22959	0.80636	0.962436
0.0927373	0.108097	46896	47802	0	0	0.00166667	0.00666667	0.0257051	0.027713	59.011	59.3568	0.330606	0.276335	0.0563226	0.0598432	2.03001	2.0927	0.682826	0.474302
0.168384	0.265698	64885	65833	0	0.0283333	0.00583333	0.02	0.0319866	0.0380703	57.4881	59.0588	0.165818	0.735868	0.0783933	0.0741639	2.43823	3.07252	0.47166	1.36702
0.1376	0.194073	74087	75018	0	0.0208333	0.00583333	0.0141667	0.0311886	0.0356837	57.2681	59.0221	0.733563	0.388597	0.0595817	0.0627852	1.9095	2.14707	1.55349	1.82513
0.18893	0.182169	70038	70943	0.143333	0.0725	0.00916667	0.0158333	0.0526157	0.0450741	68.04	68.7311	0.266338	0.584259	0.0886229	0.0814269	2.50683	2.2685	0.968952	1.37629
0.154088	0.241381	73064	73965	0.0225	0.00416667	0.0158333	0.00583333	0.0386799	0.0273774	49.731	49.5933	0.480523	0.104133	0.0625852	0.0560937	2.97334	2.01207	1.02869	0.419437
0.229717	0.351843	58252	59157	0.171667	0.175	0.0458333	0.02	0.0731725	0.117358	69.4047	68.5925	1.14322	1.20616	0.0850546	0.0941743	3.22742	4.78597	1.49232	3.09204
0.314048	0.300115	46794	47702	0.24	0.145	0.0075	0.005	0.0567002	0.0494438	66.2165	68.0647	0.231345	0.089809	0.107083	0.0908671	2.58014	2.84383	0.762498	0.396858
0.327869	0.266301	41061	41985	0.204167	0.295	0.00916667	0.0108333	0.0845935	0.0646939	63.4411	64.3064	0.420076	0.341573	0.100718	0.106923	4.25361	2.78011	1.25998	1.49657
0.0844188	0.110242	34704	35618	0.45	0.360833	0.0116667	0.015	0.0590136	0.0570805	59.9105	60.4792	0.394514	0.493565	0.123262	0.11753	2.2725	2.50126	0.944353	1.23089
0.139922	0.120984	44640	45617	0	0.00666667	0.0025	0.00583333	0.0321235	0.0405409	57.9364	57.8876	0.420448	0.207805	0.0687024	0.0748719	1.84286	1.88745	0.838113	0.327439
0.126145	0.112265	57846	58754	0.00333333	0	0.00416667	0.005	0.0298154	0.0262721	61.1273	62.0903	0.426009	0.216313	0.0650855	0.0619568	1.97862	1.89469	1.32781	0.763303
0.161618	0.195319	40277	41237	0.02	0.00916667	0.01	0.0075	0.0371261	0.0317749	61.9843	62.5886	0.441772	0.088309	0.0675227	0.0585565	2.49491	2.61643	0.85844	0.312841
0.168495	0.239152	41607	42512	0.1575	0.305833	0.00583333	0.00666667	0.0551571	0.064471	61.0479	62.8614	0.406208	0.413539	0.0904444	0.10403	2.16297	2.68934	0.976778	0.90295
0.142789	0.122474	70869	71765	0	0	0.000833333	0.0075	0.0285582	0.0247603	56.0346	58.3486	0.332954	0.36165	0.0708763	0.0631503	1.80878	1.90931	0.812053	0.625896
0.168747	0.190711	36692	37616	0.0691667	0.130833	0.0241667	0.0516667	0.0470995	0.111304	65.0073	68.9395	0.253327	0.24432	0.0832806	0.089763	2.98717	5.58374	0.813087	0.738409
0.148003	0.267432	44126	45022	0.00333333	0.0508333	0.00166667	0.00666667	0.0339455	0.0450841	65.6826	67.1339	0.242723	0.551413	0.0708335	0.0802782	2.04533	2.42365	0.408636	1.06734
0.22039	0.273339	40013	42355	0	0.0108333	0.00416667	0.00583333	0.019284	0.0303347	60.5176	63.1408	0.350261	0.15378	0.0415546	0.0588191	1.94293	2.16301	0.692758	0.290313
0.348582	0.391586	67514	68428	0.0175	0.0291667	0.0133333	0.0116667	0.0343988	0.0383671	62.3016	63.327	0.106356	0.305909	0.0548149	0.055955	2.55943	3.48146	0.280723	0.562196
0.111344	0.127774	35645	36562	0.00333333	0.01	0.00333333	0.0075	0.0252844	0.0304633	60.0778	60.7136	0.369273	0.316957	0.052501	0.0586458	1.86417	2.01732	0.980925	1.40885
0.198368	0.193272	46600	47505	0.0166667	0.0416667	0.005	0.0075	0.0304376	0.0393115	57.7373	58.1818	0.642398	0.386861	0.0613117	0.0666623	2.1803	2.06239	1.37651	0.919148
0.145501	0.180141	41613	42528	0.0308333	0.403333	0.00333333	0.005	0.0403717	0.0655235	46.0856	47.2538	0.389975	0.162052	0.0708684	0.103	1.60766	2.47744	1.04098	0.962461
0.362017	0.262443	46523	47437	0.0491667	0.00833333	0.0316667	0.0025	0.045389	0.0298295	69.1072	68.6066	0.622089	0.321915	0.0741129	0.0700512	2.86073	2.22427	1.23801	0.531861
0.126595	0.130681	45354	46262	0.1225	0.21	0.005	0.0075	0.0496031	0.0516235	62.7936	64.1555	0.768406	0.77517	0.105388	0.111781	2.11261	2.42284	1.14746	1.62312
0.377011	0.304679	43000	43948	0.00583333	0.0516667	0.005	0.0325	0.0261845	0.0470949	64.7945	65.1333	0.176104	0.199413	0.0543433	0.0537139	2.2052	3.24022	0.430001	0.426212
0.238832	0.282905	39268	40187	0.0133333	0.00333333	0.00333333	0.00333333	0.036331	0.0299829	49.3417	50.1202	0.188831	0.0625759	0.0764681	0.0644405	1.95119	2.0564	0.326605	0.260115
0.240991	0.290665	53652	54549	0.00833333	0.00333333	0.00833333	0.00666667	0.0258365	0.0271433	62.2056	61.2325	0.121779	0.0738854	0.04976	0.0516821	2.34082	2.2281	0.301962	0.265827
0.200374	0.236031	38452	39358	0	0.0141667	0.0108333	0.0141667	0.02451	0.0363848	60.3017	60.6461	0.0779075	0.0859519	0.0470412	0.062614	2.1916	2.20397	0.25901	0.191043
0.155175	0.179965	56464	57365	0	0.00333333	0.000833333	0.00416667	0.02973	0.0348822	60.2292	60.8924	0.0634788	0.368078	0.0680028	0.0752581	1.9064	1.91055	0.260653	0.572227
0.181061	0.252322	41787	42723	0.0316667	0.0466667	0.01	0.0125	0.0363586	0.0429408	55.2781	56.4073	0.409539	0.366777	0.0725724	0.0697432	2.11995	2.37602	0.64349	0.683925
0.0995741	0.121299	67039	67960	0.00833333	0.015	0.00916667	0.0125	0.033147	0.0367703	60.2677	60.6197	0.428541	0.291235	0.0673314	0.0636534	1.99444	2.11003	0.749871	0.616187
0.146836	0.172159	48031	48981	0.0166667	0.075	0.00583333	0.0158333	0.0239078	0.0453344	64.8519	66.0896	0.484285	0.776691	0.0594117	0.0734082	2.30454	2.56063	0.946727	1.62005
0.152704	0.143822	40476	41383	0.05	0.04	0.0325	0.0241667	0.0589684	0.048168	60.1772	60.3753	0.124765	0.0912148	0.0788585	0.0785003	2.81301	2.43363	0.409907	0.285832
0.348246	0.453994	35514	36442	0.0625	0.204167	0.0275	0.0441667	0.0448544	0.0743811	63.321	64.6857	0.205292	0.701236	0.0790974	0.0979999	3.00225	3.84447	0.453582	2.15961
0.111839	0.14655	44922	45840	0.3275	0.319167	0.0108333	0.0133333	0.0594118	0.0576438	69.5677	71.8651	0.250321	0.162759	0.11819	0.116828	2.58657	2.4035	0.659014	0.561242
0.142836	0.216693	65199	66126	0.410833	0.3525	0.015	0.0258333	0.0599147	0.0615224	68.8751	72.1748	0.277525	0.489626	0.126205	0.116445	2.49378	2.87582	0.570029	1.20345
0.220752	0.307433	59125	60200	0	0.07	0	0.0283333	0.0370085	0.05862	57.3271	58.3777	0.178114	0.202128	0.086008	0.0966356	2.37577	2.99123	0.384655	0.483454
0.137093	0.140412	64294	65189	0.0075	0.00666667	0.00916667	0.00583333	0.0340108	0.034936	58.1067	58.859	0.340982	0.268389	0.0657217	0.0661465	2.33504	2.26768	0.877016	0.466138
0.331677	0.229357	63800	64709	0.0491667	0.00416667	0.0158333	0.01	0.0413381	0.0259221	54.738	54.7409	0.297862	0.293892	0.0520965	0.0430557	2.50053	2.16036	0.552653	0.618693
0.173765	0.165358	49421	50324	0.00333333	0	0.00333333	0.005	0.0291604	0.0307861	59.819	60.9403	0.207015	0.147865	0.065158	0.0705457	1.9034	1.93545	0.414697	0.366025
0.276855	0.265647	47012	47909	0.1575	0.184167	0.0391667	0.0283333	0.0680819	0.0736808	61.1763	62.9135	0.337045	0.202909	0.0834848	0.0837417	3.11626	3.55582	0.79883	0.666092
0.184218	0.19049	64749	65647	0.00333333	0.005	0.01	0.0116667	0.0215827	0.0267731	61.0932	61.7753	0.274292	0.0769082	0.0483792	0.0479153	1.99367	2.21064	0.526367	0.333451
0.176654	0.181988	63455	64354	0.0266667	0.08	0.00333333	0.00666667	0.041117	0.0493816	59.3299	59.5242	0.172241	0.36616	0.0829702	0.0923588	2.4082	2.31342	0.389092	0.799358
0.416987	0.346678	41900	42841	0.0175	0.0116667	0.005	0.0108333	0.0350713	0.0303247	60.005	60.4347	0.14087	0.124666	0.0728392	0.062539	2.0237	2.02967	0.401308	0.344638
0.307539	0.368971	44584	45494	0	0	0.0025	0.00166667	0.0282451	0.0295608	60.3446	61.0377	0.400172	0.0640297	0.0599946	0.0589471	1.99649	2.01539	1.05217	0.189704
0.170004	0.110222	40190	41093	0.0741667	0.0916667	0.0191667	0.005	0.0671749	0.0483305	55.3407	55.4164	0.530781	0.067906	0.0836979	0.0791022	3.966	2.99439	1.04522	0.291999
0.126811	0.15439	60695	61594	0.0108333	0.0208333	0.01	0.0141667	0.0339814	0.034362	63.6636	64.1805	0.246926	0.124507	0.0704975	0.0679951	2.35667	2.61092	0.590138	0.392749
0.263556	0.229587	55324	56813	0.0333333	0.0708333	0.03	0.00583333	0.0317379	0.0446289	59.9459	60.65	0.128506	0.143396	0.0563802	0.072581	3.1232	2.36896	0.413842	0.335277
0.15361	0.178818	65271	66192	0.246667	0.0766667	0.000833333	0.025	0.0553207	0.0856352	61.9608	63.9808	0.135418	0.763009	0.113289	0.0974364	2.15721	3.89986	0.321715	1.17579
0.457655	0.443689	45692	46592	0.00333333	0.00416667	0.00333333	0.00833333	0.0364577	0.031939	64.5687	64.5253	0.309228	0.122235	0.0691558	0.0613064	2.07648	2.07597	0.658126	0.355131
0.136502	0.143551	34338	35240	0.00666667	0.00666667	0.00416667	0.00166667	0.0203004	0.0180175	65.4215	65.5037	0.250734	0.200261	0.0422031	0.0422577	2.03486	2.05214	0.812654	0.41519
0.135139	0.286237	44738	45643	0.00666667	0	0	0.00333333	0.0430238	0.042012	47.3285	46.2285	0.117351	0.0772634	0.0992508	0.0898547	1.76255	1.84496	0.247196	0.24243
0.287468	0.220864	60319	61251	0.0541667	0.00416667	0.00416667	0.00416667	0.0414704	0.023973	63.9815	64.8487	0.487265	0.0903294	0.0735652	0.0518591	2.18657	2.04672	1.05638	0.331535
0.175258	0.314907	70374	71275	0.005	0.015	0.0141667	0.0183333	0.0313397	0.0330048	59.4294	60.8531	0.159875	0.117203	0.0567593	0.0586886	2.85563	2.52242	0.684838	0.516233
0.169933	0.235062	48494	49405	0.0216667	0.0575	0.0075	0.0191667	0.0341306	0.0378302	67.1729	68.9635	0.352912	1.25033	0.0592316	0.0610806	2.67954	2.72137	1.44295	2.5096
0.291985	0.244433	51006	51915	0.4625	0.401667	0.0191667	0.0325	0.104756	0.0752214	67.6635	70.3789	0.36721	0.691209	0.126899	0.114676	4.03877	3.62574	0.795839	1.07075
0.281936	0.356675	39184	40104	0.229167	0.365833	0.0108333	0.04	0.0587382	0.0671456	62.7438	64.3113	0.470818	0.208364	0.112518	0.119949	3.18614	3.32238	0.592343	0.823204
0.124563	0.13115	45761	46671	0.01	0	0.00333333	0.00666667	0.0264463	0.0269734	49.2795	49.0943	0.148957	0.165243	0.0538169	0.0506068	2.81758	2.30768	0.454139	0.473485
0.218126	0.234216	56365	57277	0.00333333	0.00333333	0.005	0.00416667	0.02652	0.027029	60.4696	61.1711	0.250108	0.22247	0.0520156	0.0555108	2.09011	2.00749	0.943904	0.678967
0.145911	0.25918	56767	57671	0	0.0341667	0.00583333	0.0175	0.0311247	0.0481154	56.8724	57.4722	0.404148	0.39281	0.0722274	0.081592	1.81803	2.18234	0.875766	0.802166
0.130485	0.144854	43330	44228	0.0366667	0.0466667	0.0275	0.03	0.0400994	0.0586903	58.5091	60.413	0.171204	0.0758437	0.0527662	0.0632242	3.4578	3.80184	0.426157	0.221178
0.134758	0.192526	65983	66915	0.1175	0.121667	0.02	0.0283333	0.045695	0.0500719	63.158	65.9731	0.26626	0.173442	0.0863152	0.0920475	2.49034	3.18058	0.581572	0.333112
0.169711	0.151555	66843	67753	0.101667	0.0608333	0.0116667	0.0141667	0.0445651	0.0399306	60.0853	61.8886	0.0423279	0.126058	0.100073	0.0880464	2.70493	3.03679	0.219967	0.222711
0.141754	0.18511	45899	46807	0.0441667	0.0858333	0.01	0.01	0.042617	0.0485471	42.5576	44.3011	0.262737	0.266373	0.0892824	0.0983852	2.07396	2.79141	0.535853	0.597559
0.244123	0.230015	35923	36846	0.129167	0.1675	0.0208333	0.035	0.0581904	0.0639508	61.0523	62.9357	0.245163	0.287019	0.0960736	0.0861365	2.81298	3.16661	0.520409	0.553169
0.145427	0.246281	50224	51141	0	0.0766667	0.00166667	0.00583333	0.0320849	0.0427864	48.0148	49.3341	0.566766	0.654556	0.0688832	0.0749716	1.94103	2.49679	0.869161	1.46309
0.167409	0.227111	44385	45303	0.0491667	0.1225	0.02	0.0116667	0.0532636	0.0513027	61.8197	62.2715	0.575354	0.42642	0.0845215	0.0912236	2.98144	2.91667	1.22923	1.14437
0.229331	0.159071	61104	62033	0.00333333	0.005	0.00416667	0.005	0.0213297	0.0268128	64.5295	64.8033	0.0438533	0.069225	0.0543668	0.0576027	2.00567	2.12459	0.289664	0.412137
0.14949	0.124935	47831	48757	0.00333333	0.0383333	0.00166667	0.00666667	0.0384507	0.0450331	63.1397	62.9954	0.151532	0.187263	0.0820238	0.0864672	2.07446	2.19418	0.288014	0.415937
0.0981025	0.0872304	41607	42506	0.065	0.155833	0.015	0.00833333	0.0467823	0.0531568	67.4224	67.6804	0.488132	0.540225	0.0906025	0.0953992	2.18085	2.18504	1.17553	1.21063
0.0956271	0.102125	56819	57718	0.0525	0.128333	0.0191667	0.0208333	0.0454619	0.0505561	64.9839	68.154	0.197385	0.151561	0.100435	0.104022	2.25619	2.21608	0.687667	0.750109
0.100026	0.104879	44392	45292	0	0	0.005	0.00416667	0.0220662	0.0294264	63.7551	63.6251	0.141782	0.12083	0.0469677	0.061417	2.022	2.06132	0.292389	0.278091
0.215283	0.173755	74726	75628	0.121667	0.158333	0.0283333	0.0166667	0.0668353	0.0470582	61.8016	64.4134	0.37995	0.515933	0.0806874	0.0772981	7.03779	4.83193	1.06531	0.869603
0.0981386	0.124629	64467	65379	0	0	0.00333333	0.00333333	0.0210912	0.0273412	55.5666	56.3389	0.117497	0.399192	0.0491432	0.0588541	1.7258	1.70251	0.346079	0.633486
0.141498	0.148878	39661	40574	0	0.00333333	0.00666667	0.00416667	0.017807	0.0199079	57.3711	57.9774	0.48304	0.468898	0.0394627	0.0420461	2.06203	1.98827	1.03332	1.46991
0.116283	0.153533	45775	46675	0.00333333	0	0.00416667	0.00416667	0.0297785	0.0273566	41.7485	42.1916	0.118725	0.0504563	0.0669298	0.0635833	1.57379	1.61095	0.291667	0.197032
0.244341	0.186908	56489	57397	0.035	0.0133333	0.0208333	0.0125	0.0301052	0.0229269	67.2658	68.4265	0.507233	0.168532	0.0576543	0.0489052	2.35905	2.21447	0.998274	0.696302
0.11787	0.0978388	44472	45370	0.425	0.184167	0.00916667	0.0466667	0.0647632	0.0906093	73.8323	71.6537	0.121104	0.244029	0.0925957	0.101538	3.43588	4.70561	0.288097	0.483446
0.241175	0.268336	63159	64075	0.01	0.0358333	0.00333333	0.0158333	0.0260813	0.0377424	56.0793	56.7502	0.202222	0.216383	0.0533204	0.0610485	2.06081	2.19063	0.794817	0.732846
0.133304	0.141323	68476	69374	0.0158333	0.0291667	0.0175	0.01	0.0302895	0.0321561	66.7826	67.4607	0.179067	0.156918	0.0594397	0.0611772	2.2854	2.25032	0.596719	0.354183
0.186087	0.266063	40202	41177	0	0.0125	0.00333333	0.0116667	0.0228135	0.0314087	63.7068	64.6354	0.59165	0.563076	0.0560428	0.0611463	2.06064	2.04385	0.958473	0.778246
0.119293	0.118849	66583	67493	0.0966667	0.0458333	0.00333333	0.00666667	0.0493903	0.0470848	53.2149	53.7074	0.279742	0.117504	0.105173	0.101053	1.91649	2.26797	0.48647	0.27717
0.190168	0.310004	53047	53967	0.0133333	0.0108333	0.0141667	0.01	0.0292521	0.0296112	55.8838	57.0762	0.20103	0.0873752	0.0499222	0.0470642	2.3261	2.0667	0.555048	0.379462
0.143672	0.207768	44558	45474	0.04	0.330833	0.00583333	0.045	0.0406025	0.0933111	50.6522	53.4392	0.114323	0.820145	0.0829581	0.118821	1.912	3.59042	0.44815	1.7197
0.153325	0.159994	32736	33649	0.00333333	0	0.00333333	0.000833333	0.0237771	0.0225499	59.3886	59.9128	0.429739	0.132429	0.0548185	0.051726	1.94805	1.98296	0.881053	0.362029
0.371947	0.377214	42076	42985	0.0266667	0.140833	0.01	0.00333333	0.0392934	0.0572246	63.3014	63.5616	0.813873	0.0564197	0.0815449	0.0984418	2.11475	2.82167	1.73847	0.197794
0.170056	0.234524	41399	42324	0.0391667	0.126667	0.0108333	0.0158333	0.0408388	0.0588327	63.5305	63.1655	0.526432	0.67205	0.0734128	0.093144	2.11198	2.63708	1.2762	1.43831
0.314619	0.296652	39940	40899	0.0641667	0.258333	0.0125	0.0425	0.0477655	0.110748	62.7375	64.7208	0.729095	0.905449	0.0828037	0.114549	2.1494	4.63432	1.144	1.61434
0.317846	0.40435	41391	42308	0.08	0.01	0.005	0.00333333	0.0500638	0.0382885	49.4787	49.1702	0.125654	0.0515121	0.0970184	0.0781172	2.35559	2.18637	0.321136	0.186896
0.335201	0.214074	43211	44136	0	0.00333333	0.00333333	0.00666667	0.0242634	0.0242198	61.1396	62.9843	0.170179	0.163371	0.0472518	0.0432787	2.0252	2.07371	0.376766	0.495713
0.142862	0.137191	37102	38026	0.0158333	0.0491667	0.0175	0.0216667	0.0334381	0.0353929	64.2996	66.3037	0.401889	0.63009	0.0595288	0.058146	2.07948	2.33838	1.03666	1.99551
0.104697	0.110205	68137	69046	0.00666667	0.159167	0.0133333	0.00333333	0.0357913	0.0530033	53.0479	53.5048	0.245852	0.218331	0.0840188	0.0945147	2.0654	1.96154	0.763679	0.448215
0.122019	0.121672	41519	42415	0	0	0	0	0.0280605	0.0221077	48.7914	48.7453	0.723014	0.371335	0.078167	0.0579926	1.70023	1.60509	1.46178	0.936941
0.162038	0.298129	45304	46226	0.0075	0.0191667	0.0075	0.00916667	0.0246217	0.0364976	57.1377	58.1735	0.212987	0.393164	0.0616228	0.0640013	1.96973	2.47265	0.516848	0.639451
0.100523	0.168521	65434	66337	0.00416667	0	0.0108333	0.000833333	0.0298765	0.0282489	59.2658	59.1056	0.470303	0.0915876	0.0567033	0.0623275	1.99496	1.82922	0.723879	0.272008
0.362929	0.302414	61693	62615	0.105	0.0858333	0.0166667	0.0108333	0.0709419	0.0456841	65.7562	68.6292	0.923029	0.144955	0.0908642	0.090466	3.2555	2.20179	1.8665	0.35909
0.20409	0.257088	39083	39984	0.00416667	0.0075	0.00666667	0.0133333	0.0311382	0.0341846	62.0226	62.8367	0.197997	0.167768	0.0701593	0.070645	2.17787	2.31989	0.706934	0.589607
0.205675	0.195602	34237	35134	0.00333333	0.0291667	0.00833333	0.0308333	0.0351806	0.040413	61.7413	62.8523	0.147796	0.157999	0.0789219	0.0769896	2.21248	2.43467	0.586859	0.586726
0.305938	0.327103	54984	55887	0.0783333	0.1275	0.015	0.0275	0.0458001	0.0680252	49.8349	50.7236	0.330862	0.211551	0.0741905	0.0811808	2.50097	3.55149	0.795722	0.337004
0.126598	0.129737	56468	57379	0	0	0	0.00333333	0.0197517	0.0145127	56.1692	56.6964	0.103526	0.164639	0.0469792	0.0404389	1.66217	1.68483	0.228791	0.407327
0.150807	0.117571	67516	68412	0.294167	0.100833	0.0275	0.0158333	0.0755443	0.0498618	67.305	66.0915	0.458906	0.24143	0.119615	0.099403	4.50866	2.99642	1.33886	0.957861
0.323496	0.508285	49857	50754	0.0608333	0.0908333	0.0275	0.0433333	0.0479842	0.143592	67.6662	69.7772	0.522448	1.574	0.0695636	0.0918913	3.35096	8.24847	0.981156	1.37752
0.144107	0.203463	54947	55877	0.0183333	0.1725	0.015	0.0116667	0.0317847	0.0475268	70.5575	72.8712	0.253993	0.268582	0.0650113	0.0882483	2.40234	2.42861	0.488565	0.577137
0.238694	0.186013	35653	36552	0.0925	0.14	0.0433333	0.0525	0.0978714	0.147914	60.8044	63.1205	0.426593	0.44939	0.0794649	0.0933432	5.0581	6.2153	0.985767	1.57819
0.200389	0.178551	39257	40150	0.0808333	0.196667	0.0283333	0.0358333	0.0408879	0.0560924	71.7488	73.4474	0.381755	0.390997	0.0664503	0.0766533	2.65573	3.03956	0.500821	1.03171
0.139708	0.131892	44376	45291	0.0116667	0.0291667	0.0075	0.015	0.0408459	0.044305	55.8292	55.934	0.550121	0.280778	0.0784978	0.0815966	1.83144	2.09127	1.68236	0.70539
0.379915	0.333255	67153	68060	0.2375	0.280833	0.00416667	0.00416667	0.0543672	0.0584581	56.9663	58.3245	0.161465	0.153169	0.102275	0.105707	2.49616	2.53252	0.544535	0.425588
0.428369	0.252434	67679	68596	0.1225	0.0391667	0.0391667	0.0158333	0.191029	0.0535412	58.6084	59.1351	0.722614	0.447209	0.0924338	0.0730793	7.38393	2.28631	2.6224	1.58089
0.192011	0.230532	39437	40339	0.208333	0.395833	0.00583333	0.0025	0.0582727	0.0626238	59.9748	62.0857	0.414697	0.0902673	0.0954565	0.113713	2.14078	2.2162	0.663176	0.215961
0.103113	0.128265	55555	56454	0	0	0.00166667	0.000833333	0.0215543	0.0225577	54.545	55.2133	0.125391	0.0890266	0.0519944	0.0573956	1.70226	1.65741	0.329486	0.351561
0.111058	0.168126	56034	56929	0.00416667	0	0.0166667	0.00583333	0.0190478	0.0236632	58.9127	59.1359	0.285483	0.127906	0.0658091	0.0682942	2.08364	1.87392	0.513151	0.243854
0.127633	0.116414	59757	60663	0.3325	0.186667	0.00583333	0.0116667	0.0596805	0.0548524	58.7088	58.3162	0.563765	0.447687	0.112433	0.1077	2.0242	1.97026	0.948263	1.03298
0.400479	0.33833	62621	63531	0.103333	0.0225	0.025	0.00833333	0.0551844	0.0329203	62.4755	62.195	0.465089	0.697593	0.0782654	0.0748824	2.71749	2.22474	0.803607	1.70722
0.130297	0.1696	41514	42442	0.0191667	0.0175	0.0133333	0.015	0.0384333	0.051325	55.7362	56.0688	0.182819	0.810189	0.0596991	0.0589333	2.65801	3.19267	0.583526	1.25138
0.15293	0.146735	70905	71811	0.0283333	0.0166667	0.0141667	0.0175	0.0345005	0.0264546	60.7152	61.9541	0.247438	0.275101	0.0750851	0.0612122	2.61231	2.37661	0.875097	0.814813
0.10945	0.11453	43845	45059	0	0.01	0.0133333	0.0075	0.0298055	0.0351022	59.4277	60.6619	0.257822	0.232225	0.076044	0.0815949	2.18673	2.23209	0.585053	0.406507
0.162893	0.205209	72100	73030	0.0766667	0.0791667	0.0158333	0.0183333	0.0454645	0.0351204	70.6636	71.8162	0.262646	0.122925	0.0808586	0.0651691	2.7153	2.73536	0.462546	0.468301
0.107552	0.117715	40778	41780	0	0	0.00916667	0.005	0.0269864	0.0268193	58.7266	58.7839	0.356459	0.256697	0.0579176	0.0576122	2.0094	1.88188	0.974023	0.515501
0.076768	0.110969	44607	45515	0	0	0.00166667	0.00583333	0.0283881	0.0315563	50.2541	50.265	0.276105	0.334325	0.070618	0.0749861	1.79649	2.13392	0.497328	0.623855
0.133832	0.22456	55373	56315	0.0258333	0.0508333	0.0141667	0.02	0.026684	0.0478958	69.5481	69.2189	0.258916	0.375468	0.0568254	0.0625167	2.42031	2.62341	0.432263	0.950911
0.15242	0.155647	43102	44017	0.00416667	0	0.005	0.000833333	0.0308207	0.0282544	63.8401	66.3139	0.598849	0.267167	0.0717136	0.0657599	2.21378	2.08925	1.22505	0.773498
0.252014	0.276461	61260	62183	0.02	0.0258333	0.0141667	0.0133333	0.056152	0.0360746	57.9485	59.0255	0.698275	0.126469	0.0730727	0.0775649	6.28932	2.64674	0.902115	0.347021
0.24084	0.156705	48638	49581	0.138333	0.0416667	0.0116667	0.00833333	0.0526432	0.0421696	65.0733	66.3567	0.17262	0.587495	0.09472	0.0920684	2.39837	2.15257	0.484743	1.07001
0.123806	0.134264	64305	65210	0.00833333	0.0133333	0.01	0.00416667	0.0278868	0.0376992	50.9986	51.3654	0.11704	0.194001	0.0707284	0.077115	2.06696	2.02597	0.369045	0.505356
0.136642	0.10794	64246	65224	0.191667	0.259167	0.07	0.065	0.12652	0.204785	68.2487	70.1257	0.819513	0.773167	0.0978057	0.108007	7.05652	8.55274	2.44758	2.27371
0.0817589	0.0800973	44418	45327	0.00333333	0.00666667	0.0075	0.00916667	0.0324769	0.0332315	55.8923	56.6487	0.299956	0.189374	0.0734329	0.0704851	2.02554	1.94389	0.699287	0.656648
0.306134	0.388842	44138	45057	0.00833333	0.00333333	0.0075	0.00333333	0.025288	0.0314044	61.8336	61.3295	0.296174	0.056533	0.0565227	0.0645442	2.3229	2.04321	0.611302	0.291841
0.308199	0.157105	50679	51592	0.176667	0	0.00416667	0.0025	0.0576153	0.0335112	49.1677	47.4903	0.572743	0.157602	0.0973849	0.0697344	2.62939	1.63237	1.0265	0.352821
0.254471	0.262051	41573	42481	0.0366667	0.0241667	0.00666667	0.00916667	0.0377444	0.035331	58.0458	57.9727	0.835278	0.578835	0.084238	0.0754078	1.86231	1.91996	1.25886	1.14633
0.230845	0.190848	66940	67853	0.015	0.0075	0.0133333	0.0075	0.0362909	0.0334058	64.334	63.2089	0.513062	0.277762	0.0780712	0.0742312	2.3755	2.12323	1.36056	0.700912
0.126885	0.15914	55976	56878	0	0.01	0.00666667	0	0.0300765	0.0358853	52.6779	54.9375	0.28071	0.250691	0.0716982	0.0790379	1.80772	1.86808	0.849554	0.451744
0.133134	0.161679	44799	45717	0.00333333	0	0.00416667	0.00166667	0.0317664	0.0302226	45.1951	44.4608	0.329407	0.163947	0.0699958	0.0659211	2.08065	2.21175	0.457067	0.354289
0.202255	0.255496	42837	43723	0.0525	0.0566667	0.0241667	0.0166667	0.0438596	0.0437242	61.6467	62.0774	0.521161	0.17625	0.0913229	0.0877645	3.02446	2.53756	1.02017	0.419815
0.133014	0.12561	35212	36118	0.00333333	0	0.005	0.000833333	0.0219606	0.027079	52.8243	52.0325	0.151921	0.0797133	0.0502138	0.0535036	1.85484	1.70356	0.466056	0.244319
0.11674	0.143901	49470	50455	0.0108333	0.0175	0.0183333	0.0075	0.0290694	0.0305431	63.4242	63.7101	0.416983	0.530041	0.0589021	0.062714	2.20814	2.18155	0.813667	0.958993
0.324934	0.167717	41834	42753	0.206667	0.194167	0.0475	0.100833	0.0751798	0.105463	68.6107	68.9505	0.22453	0.335806	0.109612	0.111337	4.45321	5.80453	0.802994	1.17008
0.1219	0.158164	40420	41376	0.00833333	0.00916667	0.00916667	0.00916667	0.0299626	0.0278126	55.2792	55.517	0.312458	0.225836	0.0605758	0.059166	2.29499	2.2979	0.936535	0.949648
0.285431	0.497512	64437	65337	0.0183333	0.0841667	0.00583333	0.0291667	0.0362909	0.0573527	63.5099	63.467	0.316549	0.162492	0.0682052	0.0831466	2.44515	3.53217	0.642615	0.662111
0.195615	0.2424	57353	58259	0.0608333	0.0358333	0.00666667	0.005	0.049823	0.0422207	49.9981	49.8332	1.26903	0.223888	0.0935918	0.0790795	2.0847	1.88979	2.5988	0.676742
0.135984	0.178351	35816	36717	0.0275	0.0433333	0.02	0.0266667	0.0362219	0.040648	61.2579	61.6233	0.178808	0.463066	0.0821936	0.0956974	2.46271	2.66114	1.03572	0.687338
0.224386	0.222573	39723	40641	0.0308333	0.0458333	0.015	0.02	0.0407024	0.0414902	57.5757	57.9064	0.802864	0.563112	0.0717857	0.0627689	2.16059	2.33439	1.1301	1.20553
0.230395	0.23536	66030	66928	0.415833	0.298333	0.0116667	0.00166667	0.0614153	0.0581103	49.7481	50.0097	0.158922	0.153046	0.116392	0.109735	3.2914	2.54982	0.498449	0.404331
0.126782	0.118391	39162	40068	0.17	0.1325	0.0475	0.0566667	0.0817929	0.106641	59.8008	60.0371	0.113396	0.19904	0.105769	0.0942319	6.48273	6.79853	0.353057	0.534556
0.123354	0.117629	61662	62584	0.00666667	0.0275	0.0025	0.00416667	0.0386726	0.0384003	64.3365	66.1276	0.247661	0.0968508	0.0759103	0.0797672	2.05706	2.09001	0.540033	0.291388
0.142866	0.119304	74442	75352	0.196667	0.165833	0.00583333	0.0391667	0.0523168	0.0551102	61.4181	62.1642	0.20358	0.090509	0.111687	0.106682	2.19769	2.15819	0.575383	0.295531
0.311107	0.196879	49029	49976	0.213333	0.12	0.0116667	0.0283333	0.0589438	0.0601327	53.3854	52.9946	0.392106	0.213431	0.101093	0.103225	2.87758	4.42744	0.796402	0.5402
0.122616	0.123405	53528	54425	0	0	0.00916667	0.00583333	0.0144802	0.0180352	63.1384	63.3562	0.230238	0.245667	0.0374656	0.0444002	1.92365	1.90877	0.670812	0.491836
0.130719	0.152308	40900	41821	0.0491667	0.0308333	0.0241667	0.0116667	0.0300146	0.0263545	64.9747	67.7439	0.460084	0.564585	0.0620108	0.0552507	3.04154	2.54254	0.875098	0.980832
0.134578	0.157643	57710	58616	0.0383333	0.180833	0.0183333	0.0358333	0.0573304	0.0674491	57.948	57.7752	0.474369	0.342105	0.0936597	0.0910714	5.12032	4.45146	1.12789	0.782048
0.107557	0.127521	73127	74052	0.0266667	0.154167	0.0125	0.00833333	0.0340859	0.0459871	58.9946	62.0901	0.343984	0.194221	0.0808994	0.0967954	2.84913	3.04552	0.600714	0.499984
0.199596	0.219514	39393	40296	0.0316667	0.0408333	0.0125	0.0108333	0.0304425	0.0345977	57.0035	56.759	0.394225	0.257206	0.0731491	0.0713657	2.47684	3.15238	1.09313	0.640345
0.1226	0.154388	65935	66931	0.0975	0.195833	0.0358333	0.0391667	0.119662	0.0740757	69.7843	71.0075	0.44973	0.160192	0.0937678	0.0958446	5.45261	3.6321	1.28912	0.374605
0.136853	0.204087	56612	57617	0.0225	0.1925	0.00916667	0.025	0.0426824	0.0772003	55.5925	56.0553	0.214052	0.174804	0.0838488	0.0995433	3.38507	4.24192	0.817223	0.488969
0.118802	0.136347	75863	76769	0.00416667	0.114167	0.00416667	0.00333333	0.0444547	0.0512196	63.0729	66.1735	0.346942	0.252184	0.0946945	0.108355	1.97883	2.23039	1.0107	0.900809
0.320889	0.403891	40278	41214	0.0108333	0.0166667	0.00333333	0.00583333	0.0362163	0.0347954	65.2281	66.3194	0.899621	0.879512	0.0715901	0.0678308	2.17488	2.32388	2.17943	2.25077
0.24892	0.299289	56031	56941	0.02	0.0366667	0.0183333	0.02	0.0436018	0.0418328	58.9987	61.3	0.527473	0.194993	0.0789949	0.0706393	2.5103	2.6932	1.20241	0.565293
0.258196	0.304007	64263	65167	0.0433333	0.0241667	0.015	0.005	0.0374123	0.0361188	62.8422	63.2002	0.514873	0.191423	0.071244	0.0722902	2.12323	2.13694	0.624045	0.383859
0.173555	0.165013	39091	40015	0.0216667	0.0275	0.015	0.0158333	0.0331003	0.0389272	55.7509	55.477	0.28899	0.0972536	0.0648935	0.0742876	2.06646	2.17457	0.646752	0.361019
0.184937	0.178926	55596	56494	0.0616667	0.185833	0.035	0.0483333	0.0799424	0.101466	61.3241	62.151	0.399138	0.355158	0.0765386	0.0879172	5.15655	5.89364	1.13899	0.57119
0.121595	0.120814	71599	72568	0.01	0.0475	0.0158333	0.0333333	0.0350089	0.0384409	55.108	57.7142	0.342057	0.816757	0.0779179	0.0715762	3.31944	3.76436	0.588734	1.10088
0.139138	0.2665	48588	49495	0.125	0.388333	0.0025	0.0733333	0.0483934	0.174271	49.9381	57.2534	0.64181	1.09761	0.103267	0.136391	2.04382	16.8304	1.79057	1.86089
0.184776	0.176833	53503	54403	0	0	0.00416667	0.005	0.0231666	0.0267972	49.6885	51.2022	0.287288	0.202006	0.048916	0.0498954	1.81095	1.75542	0.495292	0.599421
0.290517	0.210039	54808	55712	0.0458333	0.0358333	0.00333333	0.00416667	0.0447157	0.0433154	49.7297	49.886	0.569473	0.115561	0.0883943	0.083043	2.29794	2.03017	1.03559	0.606139
0.197794	0.236793	43795	44844	0.104167	0.341667	0.0391667	0.0858333	0.0830122	0.165289	64.8028	66.8334	0.4688	0.584099	0.106149	0.14217	4.72088	9.31945	1.00288	1.62439
0.137127	0.132883	54836	55763	0	0	0.00916667	0.00666667	0.0259373	0.0281807	64.8271	64.2907	0.417158	0.192366	0.0555717	0.0624424	2.21818	2.2386	0.940308	0.609152
0.162327	0.142743	47744	48654	0	0.0158333	0.00333333	0.00583333	0.0409918	0.0378038	62.7114	63.1557	0.0948953	0.284686	0.087424	0.0765305	1.96521	2.1493	0.330011	0.513503
0.183771	0.209637	52641	53548	0.0441667	0.150833	0.0125	0.00916667	0.035811	0.0545819	51.5219	52.2006	0.349178	0.599517	0.0619538	0.0796345	3.95023	4.80773	0.598038	1.16805
0.0995162	0.122566	32725	33654	0.0108333	0	0.0108333	0.00416667	0.0316474	0.0307806	64.0364	64.5857	0.51825	0.22367	0.0674676	0.0694377	2.42282	2.1421	1.03824	0.62369
0.170264	0.210441	54933	55848	0.00916667	0.025	0.00833333	0.0166667	0.0379976	0.0312733	65.7766	65.6348	0.711502	0.53969	0.0522622	0.0580837	2.96948	2.33293	1.97673	1.58284
0.0970292	0.119726	66818	67715	0	0.0391667	0.005	0.00416667	0.0176504	0.0225268	67.4075	69.2585	0.120164	0.152202	0.0577708	0.0541662	2.06601	2.30279	0.445766	0.436405
0.193012	0.152799	57255	58166	0.0075	0.0116667	0.00916667	0.0125	0.0328964	0.0332589	59.0478	60.5568	0.192881	0.0580659	0.0610449	0.0692294	2.29385	2.19756	0.359089	0.318503
0.217052	0.236848	38521	39430	0.0275	0.025	0.0158333	0.0191667	0.0523794	0.0522422	61.8425	62.0573	0.330764	0.738341	0.0747056	0.0720639	2.89611	2.67942	1.21984	2.31434
0.130461	0.119946	63757	64658	0.0141667	0.116667	0.01	0.025	0.0355087	0.0868281	55.8622	56.8853	0.167894	0.290781	0.0623345	0.080665	1.83332	3.19373	0.309517	1.16361
0.183099	0.339747	70837	71749	0.0966667	0.246667	0.00416667	0.00916667	0.0489009	0.0540235	56.4722	58.4751	0.225095	0.520334	0.103304	0.116327	2.28178	2.21992	0.46364	1.56628
0.110485	0.14372	71861	72775	0	0.0116667	0.00416667	0.0025	0.0287306	0.0323062	62.2821	63.4475	0.661982	0.170418	0.0625437	0.0614806	1.91382	1.97082	1.28391	0.496026
0.221381	0.243161	50215	51130	0.0191667	0.0075	0.0158333	0.0075	0.0427759	0.0280482	63.4608	64.5842	0.248398	0.0895904	0.0632644	0.054222	2.49447	2.23292	0.399438	0.259297
0.178302	0.217532	45046	45957	0.0541667	0.0308333	0.00833333	0.00833333	0.0423584	0.0366597	51.4041	50.8768	0.669986	0.298495	0.0734906	0.070062	2.02507	2.04782	0.880723	0.493302
0.125095	0.131554	39066	39978	0.01	0.00333333	0.0025	0	0.0381821	0.0329674	56.9586	57.1686	0.242037	0.109391	0.0831737	0.0724629	1.78504	1.75247	0.431473	0.303485
0.189395	0.255381	49507	50410	0.00333333	0.0375	0.0025	0.0025	0.0303674	0.0441155	50.0718	50.783	0.137287	0.145229	0.0683989	0.0875235	2.10118	1.87001	0.437797	0.360858
0.288307	0.202136	66039	66953	0.11	0.0533333	0.0191667	0.0241667	0.0755393	0.0644461	53.3896	52.8334	0.327686	0.175497	0.0850881	0.0687925	4.52868	5.48451	0.882113	0.675907
0.188559	0.240997	61031	61933	0.00833333	0.0366667	0.0108333	0.0133333	0.0326122	0.04026	60.459	63.6105	0.413946	0.273494	0.071474	0.0789814	2.35075	2.32601	0.722672	0.806683
0.201897	0.240764	47813	48760	0	0.00333333	0.00583333	0.005	0.0201166	0.0241454	59.9728	60.3249	0.441573	0.235224	0.0442144	0.046191	2.03774	2.11463	1.17961	0.65074
0.200874	0.35067	36734	37645	0.16	0.488333	0.0291667	0.0241667	0.0540254	0.0705705	65.2243	66.706	0.214198	0.113198	0.0840321	0.114322	3.37159	2.799	0.563871	0.435709
0.197904	0.235864	57797	58712	0.0141667	0.0858333	0.0141667	0.0283333	0.0369202	0.0513865	59.9995	60.5999	0.547983	0.568535	0.0701897	0.0783696	2.12705	2.83289	1.25771	1.55731
0.179618	0.255627	57100	57996	0	0.0166667	0.00333333	0.00166667	0.0348614	0.0433383	47.2464	48.376	0.503101	0.235724	0.0783479	0.0852952	1.77231	1.98878	1.17768	0.619197
0.124404	0.127906	40771	41668	0.00333333	0.00333333	0.01	0.00833333	0.0192884	0.0191781	63.2145	63.9645	0.26748	0.103695	0.0434462	0.0437554	2.04788	2.09919	0.711585	0.444288
0.320987	0.134677	54270	55177	0	0.0241667	0.000833333	0.02	0.0195849	0.034567	47.9517	48.2985	0.257761	0.121148	0.0428048	0.0571542	1.67266	2.9794	0.447342	0.278886
0.239796	0.301347	69065	69988	0.0558333	0.0483333	0.00333333	0.00333333	0.0396983	0.041403	52.5213	52.8057	0.347142	0.365682	0.0827986	0.0870213	2.06081	2.23148	0.845785	1.13857
0.189085	0.19415	47535	48433	0	0	0	0.00416667	0.0255582	0.0251039	53.615	53.7367	0.0588915	0.24106	0.0519017	0.049849	1.92309	1.88973	0.173074	0.47171
0.138738	0.174185	59093	60001	0.005	0.0075	0.00583333	0.00666667	0.0235938	0.024202	58.2896	57.977	0.233685	0.191709	0.0476319	0.0484856	2.15237	2.13169	0.549214	0.615984
0.210099	0.210312	42537	43630	0.0675	0.0591667	0.0191667	0.0125	0.106937	0.0432111	52.7501	53.5686	0.665915	0.592504	0.089527	0.0811472	6.85686	2.35831	1.22669	1.68681
0.1648	0.21453	55337	56252	0	0.00333333	0.000833333	0.0108333	0.0249637	0.0265205	56.5924	58.3936	0.410133	0.400804	0.0520914	0.0514042	1.75343	1.76733	0.854282	0.840135
0.217258	0.235222	38371	39334	0.00333333	0.02	0.00833333	0.0183333	0.0320384	0.0364048	59.7844	60.7118	1.18517	1.37299	0.0647025	0.0703411	2.01112	2.24596	2.21578	3.12444
0.161927	0.154424	51194	52094	0.0458333	0.0366667	0.0183333	0.0108333	0.148146	0.0490595	48.3293	48.7323	0.290779	0.311034	0.0962614	0.0948203	5.91704	2.96362	0.654437	0.556317
0.193275	0.201598	49991	50940	0.04	0.1825	0.00916667	0.01	0.0418216	0.0542261	64.7941	67.3188	0.240304	0.302321	0.0788378	0.0926542	2.57707	2.91957	0.593114	0.773885
0.401449	0.263419	41039	41964	0.0533333	0.118333	0.0175	0.025	0.0476527	0.0695897	51.1543	54.2209	0.617453	0.412907	0.0827838	0.0910682	4.34826	5.89209	1.29216	1.10419
0.208612	0.173057	67097	67996	0.0133333	0.00333333	0.0075	0.00333333	0.0312932	0.0323486	60.0439	60.9429	0.427995	0.232433	0.0663491	0.0720109	2.3621	2.00018	0.777564	0.529228
0.247103	0.320243	61339	62257	0.119167	0.180833	0.0308333	0.0416667	0.0548403	0.106216	58.7283	58.7547	0.371303	0.866356	0.0738839	0.0834245	2.29759	5.34006	0.657956	0.960768
0.0934804	0.118484	37498	38411	0	0	0.00416667	0.0075	0.0263314	0.0307304	51.8313	52.8292	0.096865	0.157191	0.0629082	0.0704878	1.54592	1.59145	0.272826	0.317692
0.199114	0.21316	52518	53425	0.0075	0.00666667	0.00333333	0.00833333	0.0323878	0.0329009	51.4358	51.9187	0.558976	0.562892	0.0729865	0.0720586	1.72745	1.81235	1.39603	1.24526
0.103548	0.125546	38911	39833	0.005	0.0633333	0.00583333	0.0308333	0.0195642	0.0750722	54.9637	57.5364	0.212116	1.13117	0.0505767	0.0816137	2.13208	8.98288	0.503358	2.01452
0.109461	0.189146	55243	56158	0	0.0133333	0.0025	0.00583333	0.0260644	0.0347671	62.5036	63.6797	0.173881	0.309642	0.0591331	0.0753149	2.04768	2.1674	0.413212	0.510389
0.202678	0.238115	39829	40790	0.0133333	0.0575	0.00166667	0.00416667	0.0409436	0.0476429	60.7639	62.4785	0.186137	0.257321	0.0822988	0.0857128	2.14766	2.29417	0.4179	0.474495
0.321375	0.164827	45322	46238	0.124167	0.015	0.00916667	0.0025	0.0500064	0.0268062	65.5588	66.1116	0.36415	0.210824	0.0806249	0.0594475	2.27244	2.21187	0.963097	0.526031
0.139637	0.159458	34373	35275	0.00333333	0.00916667	0.00333333	0.000833333	0.0315503	0.036946	62.7007	65.2872	0.170479	0.25449	0.0583597	0.0682417	1.99228	1.98587	0.417623	0.461735
0.188971	0.145208	48766	49686	0.0133333	0.0233333	0.0133333	0.0108333	0.023919	0.0274265	68.2699	69.2123	0.23758	0.0931854	0.0583033	0.070701	2.34475	2.29009	0.669328	0.334899
0.297302	0.320071	49036	49956	0.110833	0.0766667	0.00416667	0.0025	0.0511706	0.0456375	53.5741	55.304	0.253962	0.148991	0.0968625	0.0859061	2.57455	2.69371	0.780631	0.622284
0.105991	0.089769	59264	60168	0	0.0133333	0.0025	0.00833333	0.0355098	0.0345374	58.3609	57.6928	0.596433	0.294556	0.0791184	0.0773586	1.96089	2.17613	0.921593	0.756991
0.165233	0.340259	47212	48120	0.00333333	0.0266667	0.005	0.0158333	0.0227489	0.0337038	53.9633	55.1191	0.576128	0.157811	0.0444124	0.0621975	2.47079	2.37819	0.908332	0.513376
0.134783	0.186292	46518	47429	0.0116667	0.0183333	0.00916667	0.00666667	0.032164	0.0342815	49.0179	49.9178	0.5196	0.740646	0.0638416	0.0671722	2.01025	2.17027	1.23456	1.20045
0.231589	0.256087	44971	45885	0.0833333	0.241667	0.00666667	0.025	0.0490331	0.0660514	62.1782	63.963	0.232801	0.747682	0.089186	0.108034	2.23623	3.12217	0.394737	1.49716
0.126276	0.199577	64242	65141	0.05	0.0983333	0.0175	0.0116667	0.0370711	0.0476011	65.5807	65.1796	0.117664	0.196244	0.0771747	0.0925558	3.02198	3.15503	0.341733	0.52595
0.393808	0.154489	43981	44912	0.323333	0.0291667	0.0191667	0.0141667	0.0664121	0.0419197	60.0087	59.7246	0.663569	0.126275	0.108955	0.0722455	3.45106	2.15184	0.806788	0.427841
0.228425	0.227837	64890	65798	0.454167	0.3575	0.00916667	0.0275	0.0625178	0.0561075	63.586	67.7995	0.418095	0.272746	0.13247	0.133153	2.78431	3.00397	0.815239	1.00226
0.215111	0.202064	34723	35618	0.0225	0.0241667	0.0166667	0.015	0.0329036	0.034146	59.4823	59.4235	0.337107	0.145741	0.0595741	0.0696019	2.48671	2.48068	0.693361	0.31718
0.139104	0.144634	64495	65393	0.0958333	0.0833333	0.00416667	0.0025	0.0505471	0.0462087	57.4698	57.8639	0.184955	0.137754	0.110584	0.109659	2.17532	2.08091	0.408197	0.453018
0.127143	0.252064	45673	46568	0.0483333	0.275	0.0075	0.055	0.0743911	0.106058	63.305	64.9415	0.529618	0.285223	0.0941827	0.121501	3.11302	6.52107	1.04437	0.64333
0.43635	0.29714	45578	46474	0.0283333	0.09	0.0175	0.05	0.119212	0.0929531	66.1353	67.9901	0.708225	0.218762	0.0744986	0.0714956	5.14054	4.39357	1.27425	0.596058
0.198513	0.21541	46561	47470	0.0641667	0.0408333	0.0108333	0.01	0.0388783	0.0416182	61.1537	64.0627	0.517879	0.232605	0.0740709	0.0748189	2.213	2.40552	0.759108	0.457251
0.131672	0.20921	50673	51573	0.0741667	0.119167	0.0391667	0.0566667	0.0401406	0.0633782	69.3026	70.2544	0.571101	0.615028	0.073674	0.0859444	2.84903	3.19472	1.85241	1.49218
0.229418	0.461232	44115	45018	0.0783333	0.0725	0.0208333	0.0225	0.0506694	0.0560542	61.2489	63.425	0.560994	0.321326	0.0856153	0.0820999	2.6581	2.82587	1.16745	1.17261
0.102476	0.165705	45023	45928	0	0	0.00333333	0.00166667	0.0285345	0.0295919	62.8114	63.3311	0.217117	0.267354	0.0725447	0.0714237	2.07818	2.05393	0.434943	0.443966
0.135083	0.114712	48158	49113	0.323333	0.491667	0.01	0.0166667	0.0542651	0.0564695	69.6011	71.079	0.261092	0.0632487	0.113016	0.117133	3.53485	4.74907	0.523966	0.266349
0.134254	0.193688	64766	65689	0.0183333	0.0333333	0.0116667	0.0141667	0.028867	0.034108	67.4718	71.2588	0.155162	0.272787	0.0645898	0.0804524	2.25525	2.29609	0.406431	0.580016
0.21984	0.283816	43768	44674	0	0	0.005	0.00583333	0.0201628	0.0247134	59.6251	59.8338	0.755754	0.388479	0.0453321	0.0519743	1.91045	1.96475	1.8319	0.623438
0.154118	0.129765	38316	39314	0.0266667	0.0275	0.0233333	0.0166667	0.0435499	0.046274	62.1081	63.2036	0.12741	0.132637	0.0638857	0.075286	4.3032	4.03873	0.360007	0.272209
0.154995	0.172151	47722	48628	0.01	0.00833333	0.005	0.0125	0.0349475	0.0309291	59.0762	60.6008	0.210586	0.211144	0.0704132	0.0721067	2.86647	2.50859	0.438854	0.701683
0.256828	0.306437	40684	41587	0.035	0.136667	0.0116667	0.01	0.0425247	0.0511055	65.1206	66.4722	0.152365	0.235405	0.0857467	0.0946492	2.71377	2.89005	0.279373	0.660315
0.137465	0.187944	40450	41356	0.150833	0.105	0.00583333	0.0133333	0.0516887	0.0482413	64.9514	68.2442	0.181249	0.751015	0.102258	0.0979445	2.14768	2.30319	0.419003	0.84347
0.128338	0.243671	46267	47181	0.00666667	0.0116667	0.005	0.00666667	0.0258155	0.0296131	49.2906	50.8334	0.230786	0.160797	0.0709277	0.0779068	1.7654	2.25681	0.443222	0.4782
0.126004	0.206224	42439	43349	0.0208333	0.0225	0.015	0.0116667	0.048912	0.0518149	59.5027	60.2349	0.205619	0.41314	0.0575742	0.0660436	3.11425	3.21007	0.430824	0.95276
0.18989	0.252959	44497	45411	0.09	0.104167	0.02	0.0175	0.0613359	0.0534638	59.1856	62.1063	0.232999	0.266738	0.076798	0.0736316	2.74254	2.99444	0.487403	0.967147
0.248128	0.2715	65925	66912	0.0716667	0.0708333	0.02	0.025	0.0541613	0.0472181	52.4391	54.8176	0.089308	0.209546	0.092299	0.0758098	2.7979	2.92016	0.25499	0.346121
0.380227	0.371277	45387	46293	0.00333333	0.0625	0	0.00166667	0.0368794	0.0454904	66.5028	69.5002	0.0891731	0.102778	0.0837646	0.0907326	2.08505	2.23557	0.279061	0.267954
0.206791	0.203356	48538	49433	0.01	0.00333333	0.0191667	0.0108333	0.0227727	0.0214563	61.1676	61.8216	0.314704	0.103356	0.0470199	0.0428913	2.20499	2.03649	0.910303	0.404258
0.202897	0.25707	40122	41051	0.00833333	0.00333333	0.0116667	0.00583333	0.0307383	0.0370175	52.3718	52.4185	0.287952	0.236972	0.0537333	0.0644674	1.89335	1.83767	0.662894	0.693465
0.234494	0.316793	42141	43057	0	0	0.0025	0.00583333	0.0187922	0.0197469	63.9854	63.6678	0.0889787	0.0278908	0.0474685	0.0461192	2.05327	2.07161	0.217062	0.148555
0.224069	0.295352	57005	57907	0.015	0.00666667	0.015	0.0125	0.0330981	0.0258238	58.9332	59.9321	0.0884763	0.135212	0.0612874	0.057964	2.44285	1.97328	0.598831	0.550632
0.319622	0.340977	40133	41056	0.0783333	0.258333	0.00833333	0.00416667	0.0487035	0.0551571	68.402	69.7509	0.349725	0.234332	0.0802047	0.0875853	2.25478	2.68033	1.11501	0.538655
0.120345	0.107028	49458	50359	0	0	0	0.0025	0.0193036	0.0167468	58.0196	59.4397	0.115341	0.182495	0.0581937	0.0527889	2.07961	2.00172	0.269205	0.405135
0.190771	0.183356	72632	73536	0.03	0.035	0.0025	0.00166667	0.0427887	0.0417423	59.7461	61.1578	0.86398	0.192295	0.0776291	0.0773259	2.949	2.52786	1.44851	0.563525
0.278651	0.398448	56333	57239	0.015	0.045	0.00916667	0.0025	0.038895	0.0447131	59.65	60.882	0.507493	0.0708344	0.0739863	0.0884515	1.93328	1.93514	0.810653	0.349956
0.097486	0.224092	69846	70753	0	0.01	0.00166667	0.0125	0.0234222	0.027219	59.699	60.1168	0.208319	0.0872849	0.0647523	0.0585668	1.79342	2.00333	0.489023	0.226112
0.135588	0.167284	64822	65761	0	0.00666667	0.00166667	0.00666667	0.0275904	0.0366684	57.0855	58.5422	0.122788	0.0447136	0.0614282	0.0716814	1.82782	2.01198	0.332028	0.231064
0.191031	0.208023	69814	70726	0.0416667	0.045	0.00833333	0.0133333	0.0428945	0.0411514	64.8071	65.709	0.119987	0.309335	0.088857	0.0859762	2.50646	2.52378	0.383898	1.12337
0.10255	0.15305	35178	36090	0.0291667	0.045	0.01	0.0158333	0.0351263	0.0426319	50.1985	50.1146	0.538612	0.464646	0.0731688	0.0905897	2.4406	2.94726	0.958046	1.4479
0.2254	0.22637	38586	39503	0.294167	0.0925	0.0191667	0.0208333	0.06365	0.052785	60.6083	61.7599	0.611441	0.146115	0.116182	0.0979993	2.37986	2.44569	1.24397	0.41093
0.141204	0.163364	58645	59545	0.015	0.0166667	0.0025	0.0108333	0.0362854	0.0366728	51.3572	51.9397	0.317459	0.154329	0.0820361	0.0836049	1.99334	2.28935	0.833681	0.406454
0.101125	0.11316	50490	51400	0.375833	0.299167	0.00583333	0.02	0.0552317	0.0621281	48.41	48.5855	1.13041	0.678125	0.12551	0.122419	2.4636	2.70302	2.2354	1.77354
0.299451	0.281407	45396	46313	0.0383333	0.0683333	0.0025	0.000833333	0.0394381	0.0452259	49.1929	50.4202	0.545663	0.149241	0.0880469	0.0906485	1.79826	1.86823	1.45147	0.773962
0.156864	0.33714	57817	58715	0.0633333	0.1875	0.0183333	0.0308333	0.0652097	0.0658129	47.7726	48.3066	0.591947	0.383966	0.0753278	0.0894664	4.82954	4.23117	0.768454	1.01282
0.132933	0.197004	64006	64909	0.0808333	0.3575	0.0308333	0.0383333	0.0462911	0.0730333	68.982	74.1522	0.44847	0.662551	0.0722828	0.0970168	2.93591	3.3651	0.698767	1.91475
0.152024	0.153716	49195	50129	0.02	0.0133333	0.0175	0.02	0.0282581	0.029264	55.3652	55.3174	0.469441	0.286474	0.0488377	0.0426129	2.14287	2.19904	1.14439	0.796782
0.167418	0.181806	58431	59356	0.00666667	0.01	0.00916667	0.00916667	0.0334863	0.0304038	57.3637	58.7273	0.540345	0.434403	0.070381	0.0701043	2.18716	2.48521	1.10141	0.859211
0.13056	0.150726	49301	50201	0.00333333	0.0341667	0.00416667	0.02	0.0238388	0.0520334	51.6071	52.1365	0.144489	0.104083	0.0517141	0.0573068	1.74713	5.02848	0.511534	0.244532
0.123158	0.166099	46313	47258	0	0.00333333	0.00666667	0.00166667	0.0218664	0.0260028	64.9246	66.2163	0.12311	0.0486455	0.0522143	0.0605373	2.02789	2.09802	0.342607	0.253839
0.128686	0.157536	48653	49562	0.0116667	0.03	0.0025	0.00916667	0.0426949	0.0475916	56.3456	59.32	0.149994	0.408856	0.0932109	0.0950227	2.41863	2.46696	0.645	1.00967
0.333581	0.162661	73618	74532	0.0466667	0.0241667	0.00666667	0.00833333	0.0393843	0.0402401	57.8703	59.4041	0.309185	0.173754	0.0730061	0.0746003	1.87741	1.98437	0.678872	0.471956
0.151093	0.210617	69592	70528	0.114167	0.216667	0.005	0.00583333	0.0449579	0.0574203	49.7011	50.5248	0.11033	0.224729	0.0952526	0.110938	2.17992	2.11166	0.372451	0.777908
0.215928	0.361996	54092	54990	0.0283333	0.0458333	0.0133333	0.0191667	0.0370649	0.0469964	62.0702	62.7208	0.447453	0.153717	0.071676	0.0718648	2.01727	2.62554	1.13111	0.474583
0.192522	0.253292	45710	46616	0.0375	0.130833	0.00166667	0.0175	0.0409286	0.0525836	64.2899	64.5942	0.272023	0.149134	0.0764447	0.0836426	2.12483	2.39828	0.835815	0.436183
0.117121	0.130701	61759	62660	0.0416667	0.0316667	0.0216667	0.02	0.0392109	0.0320843	69.8971	68.4829	0.347979	0.196059	0.0679066	0.0614904	2.95796	2.82547	0.707714	0.513365
0.159758	0.182135	35678	36581	0.015	0.01	0.00916667	0.005	0.0268725	0.0276973	65.4858	65.2701	0.176508	0.197695	0.0522741	0.0490667	2.41814	2.58837	0.508829	0.446341
0.176481	0.260312	54201	55111	0.0341667	0.015	0.00416667	0.00583333	0.0348186	0.0487604	56.5931	58.3315	0.255901	0.366507	0.0754612	0.080522	2.07234	3.0764	0.45389	0.684708
0.126336	0.131443	63760	64680	0	0	0.000833333	0.00666667	0.025047	0.0311745	62.6604	64.5922	0.54385	0.527145	0.0639867	0.0680618	2.01441	2.07807	1.02958	0.80748
0.253537	0.379122	42944	43858	0.0483333	0.183333	0.01	0.0025	0.040153	0.0612045	51.0918	51.6183	0.294704	0.322008	0.0715444	0.0920702	2.84633	2.83621	0.401583	0.54446
0.096346	0.115958	74028	74930	0.00416667	0.00916667	0.00416667	0.00583333	0.0215915	0.0394855	62.2322	61.8416	0.124088	0.133779	0.0424327	0.056387	2.04763	2.82245	0.29093	0.23232
0.136677	0.169974	51200	52119	0.00333333	0.0125	0.00583333	0	0.0220642	0.0313207	44.5986	45.1169	0.285692	0.175012	0.0464009	0.0536921	2.74606	3.77576	0.522502	0.409533
0.172177	0.148917	67580	68489	0.025	0.0325	0.0233333	0.0175	0.0405785	0.0395703	60.7435	61.7414	0.102319	0.227623	0.0633428	0.0715883	2.47847	2.71149	0.407512	0.542883
0.141295	0.191239	44740	45661	0.208333	0.465	0.000833333	0.005	0.0532659	0.064446	54.3826	54.8015	0.175743	0.403954	0.106378	0.120882	2.03376	2.31693	0.410826	0.433344
0.11911	0.133702	69167	70069	0.0191667	0.0416667	0.0133333	0.0208333	0.0358602	0.0354991	60.8023	61.7308	0.130031	0.110798	0.0850383	0.0784345	2.2263	2.21452	0.268644	0.345314
0.152067	0.20865	51666	52573	0.055	0.0508333	0.00916667	0.01	0.0405455	0.046023	69.8738	68.77	0.616596	0.442861	0.0804153	0.0847908	2.20828	2.33577	1.04089	1.37903
0.172259	0.239002	45596	46509	0.015	0.0216667	0.0075	0.0075	0.028109	0.0361067	48.656	48.4155	0.650051	0.265315	0.0631134	0.0690046	2.27	2.45927	1.47339	0.890415
0.117045	0.157276	41643	42548	0.005	0.0475	0.00416667	0.0075	0.0390497	0.0493882	62.2367	64.4885	0.697906	0.485619	0.078367	0.0961893	1.96151	2.07455	1.03936	1.28757
0.272273	0.240936	49552	50464	0.1825	0.336667	0.0133333	0.0266667	0.0622438	0.0869663	51.5973	52.7379	0.368703	0.706809	0.104078	0.120351	3.42261	4.1634	0.864261	1.2453
0.186149	0.181258	63128	64041	0.0241667	0.00333333	0.015	0.00666667	0.0329494	0.024352	48.7049	49.2235	0.596632	0.771659	0.0666812	0.0549855	2.32296	2.2172	1.38439	1.56806
0.109392	0.206233	54194	55094	0.005	0	0.00583333	0.00666667	0.0193273	0.0211068	48.0748	48.8842	0.0815787	0.112413	0.0402969	0.0505584	2.01764	2.26119	0.327977	0.315784
0.324337	0.340581	37164	38077	0.190833	0.0816667	0.00833333	0.01	0.0649554	0.0487789	50.1799	50.6056	0.809801	0.670157	0.0861007	0.083176	3.00864	2.27917	1.33588	1.94201
0.140028	0.152367	63766	64662	0	0	0.00166667	0.00166667	0.0258227	0.0256064	57.5745	58.2986	0.0728982	0.250488	0.0573864	0.0583659	1.75426	1.80755	0.23376	0.486233
0.123802	0.165437	62954	63895	0.191667	0.1875	0.00583333	0.0233333	0.021024	0.0646834	69.7266	69.0367	0.136182	0.465982	0.0462943	0.0542227	3.64029	5.55015	0.373042	1.0865
0.112947	0.130213	47458	48359	0	0	0	0	0.0307094	0.0286777	45.4526	45.0692	0.190765	0.133293	0.0684625	0.0620436	1.86123	1.68102	0.460278	0.29571
0.221957	0.207569	39590	40514	0.0133333	0.0216667	0.00583333	0.0158333	0.0438861	0.0668211	53.9657	53.2922	0.972825	0.554256	0.0543866	0.0569872	2.79834	5.28634	2.10783	1.49371
0.142507	0.308379	38999	39896	0.0283333	0.318333	0.00833333	0.0233333	0.0456275	0.0827673	57.3783	60.8378	0.282064	0.23036	0.0905654	0.115839	2.10654	4.08255	0.544913	0.474618
0.169568	0.20645	40107	41023	0.00416667	0.0075	0	0.00583333	0.0227176	0.0317026	68.7969	70.0768	0.207184	0.391224	0.0515091	0.0598496	2.08613	2.10332	0.534099	0.463277
0.255421	0.293185	45220	46135	0.114167	0.118333	0.0133333	0.00666667	0.0512945	0.0516993	60.9298	61.351	0.202617	0.223647	0.0938048	0.100687	2.21233	2.16821	0.405902	0.773968
0.172312	0.190754	63643	64540	0.0133333	0.0516667	0.00916667	0.0166667	0.0276641	0.0304077	60.4038	61.8733	0.35085	0.359652	0.0546691	0.0596924	2.41344	2.7653	1.04541	1.01038
0.369969	0.287634	75486	76478	0.323333	0.0283333	0.015	0.00583333	0.0672851	0.0416434	64.8926	65.8124	0.319777	0.265064	0.108458	0.0792645	2.8296	2.24911	0.68449	0.45802
0.115768	0.109414	72600	73512	0.00916667	0.0483333	0.0125	0.0341667	0.0280907	0.0642907	63.2555	65.9213	0.585639	0.669337	0.0659343	0.0666303	2.18993	4.74097	0.921759	1.61706
0.125642	0.126922	65938	66839	0.01	0.01	0.0075	0.00916667	0.0255639	0.0266791	47.4609	48.2639	0.3507	0.0924374	0.0510842	0.0525425	1.8251	1.84069	0.813648	0.25618
0.129073	0.103906	57781	58701	0.0433333	0.0208333	0.0191667	0.0291667	0.0443426	0.03826	56.7932	57.2273	0.297683	0.344363	0.0790882	0.0715901	2.75178	3.03007	0.897173	0.784733
0.170314	0.218468	54853	55757	0.185833	0.1475	0.0075	0.0141667	0.0528854	0.0577718	58.7682	59.9115	0.570195	0.399538	0.111382	0.114967	1.95479	2.30911	0.974428	1.01979
0.347523	0.209843	60018	61019	0.1875	0.0525	0.0208333	0.0216667	0.056578	0.041624	67.0764	67.8303	0.377217	0.499856	0.0966884	0.08516	3.49025	2.77055	0.882814	0.871406
0.124362	0.126375	65768	66665	0.0133333	0.00333333	0.02	0.00666667	0.0398036	0.0361723	62.8373	61.8819	0.580365	0.284357	0.0854662	0.0772418	2.30196	2.14089	1.11048	0.700473
0.145816	0.284064	65436	66341	0.045	0.0933333	0.00916667	0.015	0.042748	0.0478406	58.5343	59.016	0.31292	0.457712	0.0911045	0.0961157	1.98441	2.08536	0.665349	0.98471
0.35105	0.452717	52798	53692	0.105833	0.0283333	0.00166667	0.00333333	0.0492044	0.0423515	54.0351	54.9617	0.207854	0.0468693	0.0850051	0.0832914	2.02142	2.00913	0.578857	0.156825
0.166596	0.162186	74528	75424	0.00666667	0.00333333	0.00583333	0.00583333	0.0272151	0.0261918	49.0618	49.6082	0.276796	0.0559776	0.0562381	0.0542903	2.1585	2.71257	0.631873	0.19316
0.113374	0.130659	56047	56948	0.16	0.0491667	0.0158333	0.00416667	0.0517792	0.043357	57.5905	56.0012	0.582387	0.420195	0.11296	0.0971047	1.81103	1.78818	1.2816	0.748644
0.174363	0.260573	43838	44742	0.00333333	0	0.0025	0.00166667	0.0351816	0.0347396	61.4097	62.4734	0.489262	0.223852	0.0736719	0.0737848	2.04095	2.15509	0.927699	0.746456
0.285875	0.252451	45999	46926	0.065	0.0308333	0.0075	0.00666667	0.0436826	0.0414356	62.1865	66.2545	0.282836	0.27282	0.0728337	0.0787467	2.65417	2.41903	0.478619	0.524398
0.22142	0.270167	36224	37128	0.0208333	0.055	0.0075	0.01	0.0322301	0.0499725	49.0021	49.512	1.20693	0.373502	0.0681679	0.0849704	2.29203	2.79718	2.27719	1.40048
0.367529	0.371956	46362	47266	0.0325	0.0208333	0.00916667	0.0075	0.0409318	0.0388173	54.3218	54.7032	0.436037	0.13085	0.0841031	0.080215	2.28974	1.93374	0.842508	0.376144
0.139479	0.135347	48425	49338	0.01	0.025	0.00666667	0.01	0.0418609	0.0387954	59.8114	61.0146	0.86725	0.262773	0.0953829	0.0904989	2.13323	2.0296	1.73054	0.55971
0.173816	0.185928	56626	57559	0.0716667	0.0325	0.0116667	0.00666667	0.0410535	0.0352829	63.8114	65.1033	0.285835	0.290288	0.101655	0.0856919	2.37984	2.50778	0.481853	0.835894
0.126328	0.20189	41840	42753	0	0	0.000833333	0.00333333	0.017503	0.0213793	53.7263	53.9079	0.102039	0.0493592	0.0417817	0.0461472	1.73181	1.66786	0.224239	0.13482
0.27391	0.280869	41809	42709	0.0533333	0.045	0.0158333	0.0141667	0.0574324	0.044568	61.8936	62.9049	0.425077	0.127362	0.0632301	0.0561245	2.79302	2.40401	1.01928	0.372021
0.182676	0.126481	57648	58575	0.105833	0	0.00916667	0.00416667	0.0484973	0.0179942	48.3036	49.0711	0.575661	0.559567	0.0770388	0.045388	1.89062	1.793	0.904154	1.65367
0.282162	0.325052	35753	36670	0.141667	0.308333	0.055	0.0541667	0.231734	0.0873072	58.0232	60.4739	1.20678	0.666445	0.0864273	0.0933326	11.8809	8.41632	2.60623	1.5183
0.240704	0.12761	54548	55491	0.00833333	0.0225	0.0075	0.0158333	0.0252553	0.0335418	65.4941	65.1556	0.220715	0.345009	0.0502332	0.05248	2.26027	2.25539	0.556869	0.855026
0.321632	0.467351	34553	35460	0.0133333	0.0191667	0.0075	0.00833333	0.0266532	0.0334395	58.6975	61.4391	0.160425	0.14745	0.0519317	0.0548363	2.84006	2.58416	0.417936	0.309762
0.138754	0.161577	68063	68980	0.00333333	0	0.00166667	0.005	0.0313713	0.0279737	64.3378	65.8683	0.570984	0.351348	0.0692969	0.064775	2.0328	2.01191	1.68416	0.792666
0.320917	0.271806	40019	40933	0.435833	0.25	0.0225	0.0125	0.083061	0.060787	72.2746	69.5281	0.39901	0.37368	0.120551	0.0940016	3.44666	3.11223	0.978838	1.09286
0.176483	0.173879	65420	66344	0.0108333	0.01	0.0075	0.00833333	0.0336338	0.039746	63.5872	64.4524	0.449639	0.37089	0.0673088	0.078984	2.2095	2.17256	1.02822	0.765656
0.184527	0.111928	40593	41501	0.0816667	0.224167	0.00666667	0.00416667	0.0464451	0.0540762	59.9332	59.9762	0.440441	0.211539	0.0963401	0.117322	2.16873	2.14981	0.656486	0.534532
0.233584	0.335766	39013	39922	0.0191667	0.03	0.00583333	0.005	0.0402761	0.0420212	62.6119	64.4503	0.187204	0.0517134	0.0774006	0.0842424	2.43354	2.27715	0.390656	0.23786
0.384379	0.295845	54611	55526	0.354167	0.165833	0.005	0.00416667	0.0650418	0.0539749	60.7957	62.1192	0.627812	0.312162	0.113518	0.100231	2.89519	2.70228	1.42769	0.54215
0.147433	0.161947	61042	61941	0.0141667	0.00333333	0.0166667	0.00833333	0.0297198	0.0317166	61.5866	62.1222	0.598881	0.238292	0.0671817	0.0661555	2.64051	2.41567	0.879113	0.726215
0.437657	0.298655	48186	49113	0.405	0.0808333	0.005	0.0025	0.104289	0.0422203	53.2652	50.4972	0.784144	1.17559	0.131063	0.0791847	4.32124	2.46435	2.21586	2.29463
0.23622	0.284708	47182	48126	0.0283333	0.07	0.0183333	0.0216667	0.0314903	0.0470265	63.187	63.0289	0.423548	0.46729	0.053659	0.0536843	2.38457	2.87288	1.04591	1.28867
0.216351	0.224323	45118	46030	0.00333333	0	0.0141667	0.005	0.0280109	0.025306	56.4225	56.5215	0.508557	0.213812	0.0616248	0.0571085	2.259	2.06866	0.763372	0.549856
0.206418	0.107476	38807	39706	0.0566667	0.0333333	0.00916667	0.0225	0.0378652	0.0389553	65.2898	69.2787	0.296896	0.0809226	0.0833256	0.0778555	1.99365	2.37019	0.861906	0.486207
0.154275	0.175838	45789	46685	0	0.00916667	0.0108333	0.0133333	0.0216053	0.0263322	56.3634	57.127	0.356622	0.32662	0.085853	0.0906008	1.99321	1.99999	1.07932	0.871108
0.131556	0.152008	53704	54729	0.04	0.0408333	0.0216667	0.0158333	0.042867	0.0476208	61.4441	62.0307	0.91707	0.508916	0.0841849	0.0810101	2.52842	2.65591	1.50347	1.16002
0.174661	0.221664	46859	47763	0.0075	0.0225	0.00583333	0.0116667	0.0281673	0.0320638	52.1067	52.391	0.459391	0.305213	0.0500227	0.0555388	2.11555	2.35401	0.734312	0.838068
0.171417	0.229557	44368	45274	0.0133333	0.0233333	0.00916667	0.01	0.032382	0.0344059	47.9172	47.2901	0.903595	0.520554	0.0562725	0.0591912	2.64009	2.22098	1.07875	0.93101
0.104508	0.098637	70685	71590	0	0	0.00166667	0.005	0.0339284	0.0352905	54.9483	57.5103	0.612881	0.35045	0.0724214	0.0744929	1.82304	1.84121	0.989305	0.566193
0.313634	0.335873	41067	41978	0.114167	0.1475	0.0291667	0.025	0.0720667	0.0770009	68.5854	71.808	0.61644	0.726054	0.0949632	0.106901	3.60028	3.27822	1.67684	1.81216
0.183234	0.191531	51460	52370	0.0116667	0.0175	0.0166667	0.0166667	0.0282459	0.0302875	65.35	67.5921	0.310769	0.63804	0.0634601	0.063159	2.29198	2.35436	0.743296	1.16895

## Sheet: 2
GS_fluctuation_run1	GS_fluctuation_run2	time_of_day_in_seconds_run1	time_of_day_in_seconds_run2	outlier_frames_percent_run1	outlier_frames_percent_run2	DVARS_dips_percent_run1	DVARS_dips_percent_run2	FD_SD_run1	FD_SD_run2	DVARS_mean_run1	DVARS_mean_run2	AD_SD_run1	AD_SD_run2	FD_mean_run1	FD_mean_run2	DVARS_SD_run1	DVARS_SD_run2	AD_mean_run1	AD_mean_run2
0.267361	0.103686	60693	61608	0.0116667	0.00666667	0.0025	0.00333333	0.0310819	0.0279753	68.9903	67.9548	0.441518	0.213507	0.0623912	0.0563632	2.35451	2.11157	0.922929	0.482552
0.116779	0.149273	63244	64140	0.00333333	0.00333333	0.0025	0.00583333	0.0311265	0.0312264	44.3891	45.1484	0.126305	0.161434	0.0644781	0.0591006	2.47671	2.47038	0.348388	0.329906
0.289398	0.342153	44458	45355	0.188333	0.0658333	0.00666667	0.01	0.0545303	0.044882	51.668	51.5743	0.821368	0.301919	0.102772	0.0899544	2.52574	2.72284	1.18841	1.41332
0.188753	0.167629	42478	43399	0.299167	0.2775	0.0241667	0.01	0.0517807	0.0556309	72.4063	70.913	0.179866	0.107904	0.0993531	0.11425	2.88278	2.61179	0.595829	0.36182
0.16382	0.134671	59899	60800	0.1825	0.0166667	0.0225	0.00583333	0.055746	0.0374756	67.374	64.6911	0.272205	0.220977	0.0916466	0.0776298	3.19878	2.54044	1.06214	0.517314
0.321998	0.365982	57923	58835	0.165	0.125	0.0725	0.0475	0.167013	0.141208	67.6689	66.7973	0.536169	0.29222	0.0899731	0.0785432	8.82192	7.89219	0.7493	0.548099
0.187169	0.176005	35256	36176	0	0.0166667	0.00166667	0.00583333	0.0209379	0.0318692	62.2028	62.5903	0.133736	0.248205	0.0593796	0.0657772	1.98695	2.04037	0.488582	0.896022
0.138733	0.195793	41559	42486	0.00333333	0.0375	0.00416667	0.01	0.0301103	0.0398477	63.2212	63.0188	0.735316	0.345284	0.0680769	0.0841291	2.00047	2.14736	1.3605	1.10021
0.210626	0.215478	74933	75860	0	0.00333333	0.000833333	0.005	0.0240423	0.0210433	64.6851	63.1401	0.362065	0.267242	0.0444403	0.0428279	2.16462	2.08627	0.700698	0.576678
0.0941124	0.0872768	37084	37985	0.0108333	0.00416667	0.00916667	0.00333333	0.0285839	0.0259388	64.9544	63.3202	0.194124	0.175128	0.0600951	0.0594254	2.38541	2.10122	0.443771	0.35433
0.121945	0.116746	35800	36698	0	0	0.000833333	0	0.0234578	0.0239385	66.175	65.0839	0.163583	0.169474	0.048912	0.0525962	1.996	2.04138	0.347802	0.258352
0.130637	0.108237	59079	59976	0.00333333	0	0.01	0.005	0.0254965	0.0227719	63.7759	62.5385	0.151708	0.120754	0.0593291	0.0531137	2.09992	2.01909	0.571205	0.260248
0.141943	0.200919	49748	50654	0.124167	0.301667	0.055	0.0733333	0.120511	0.147954	52.6918	55.6657	0.20407	0.336944	0.115159	0.133198	8.61807	10.6357	0.85775	0.825832
0.277715	0.283122	76895	77809	0.00666667	0.035	0.0025	0.0108333	0.0371372	0.0391041	66.4412	65.4332	0.160653	0.116174	0.0714051	0.0699892	2.09094	2.32677	0.294651	0.378986
0.0952858	0.0825368	55871	56766	0.0491667	0.0166667	0.00416667	0.000833333	0.0457777	0.0438106	62.6295	63.3958	0.222196	0.0857755	0.102512	0.101631	2.00438	1.98775	0.393669	0.284464
0.12473	0.191145	59776	60674	0.0166667	0.01	0.005	0.0025	0.0384934	0.0377922	67.0848	65.9646	0.395683	0.176132	0.076979	0.0760808	2.11307	2.23443	0.841431	0.540885
0.158304	0.171933	43190	44125	0.00333333	0.00666667	0	0.000833333	0.0324221	0.0299648	45.8233	45.9507	0.155379	0.157387	0.0691624	0.0623803	1.82933	1.97765	0.433674	0.476476
0.205051	0.32049	45520	46433	0.0925	0.14	0	0.0025	0.0466193	0.0524738	48.1339	48.2175	0.907383	0.225172	0.0895274	0.0921655	2.31244	2.55338	1.32895	0.64372
0.115435	0.122967	55334	56264	0.0733333	0.0166667	0.00666667	0.00666667	0.0394692	0.0293349	64.3473	62.7305	0.349038	0.0822788	0.0813303	0.0701477	2.6385	2.54712	0.858487	0.395685
0.168186	0.167678	45281	46185	0	0.035	0.0025	0.00916667	0.0274368	0.0409185	57.1568	56.6561	0.563005	0.2272	0.0581719	0.0690091	1.80804	1.86612	1.12351	0.714609
0.141698	0.123038	59154	60067	0.00666667	0.00666667	0.00416667	0.00916667	0.0302732	0.0288938	59.6547	59.0359	0.130086	0.0982541	0.0688612	0.0616289	1.9605	2.07212	0.279458	0.341549
0.153467	0.153768	40318	41218	0.0533333	0.0225	0.0241667	0.0133333	0.0371794	0.0332166	55.5381	54.0252	0.317753	0.191014	0.0705207	0.0595736	3.97578	3.10787	1.0007	0.485807
0.211939	0.185211	56905	57801	0.0225	0.0283333	0.0158333	0.0208333	0.0435417	0.0462404	50.4783	50.2596	0.539714	0.340529	0.0634036	0.0578027	2.9923	3.5886	0.956621	1.01503
0.10652	0.130703	66333	67228	0	0	0.0133333	0.000833333	0.0230813	0.019829	58.5715	57.2274	0.322363	0.181127	0.0499844	0.0503246	1.9794	1.88097	0.609298	0.365936
0.257854	0.384523	53449	54364	0.0441667	0.143333	0.0158333	0.01	0.0471659	0.0515201	56.9176	55.7503	1.45519	0.996869	0.0776829	0.0878874	2.39426	2.13318	2.88895	2.22473
0.111517	0.211276	48377	49279	0.0166667	0.0233333	0.00416667	0.00916667	0.0411731	0.0417585	61.6435	61.5402	0.16944	0.0870753	0.0812236	0.0732211	2.19809	2.38986	0.363191	0.351351
0.451133	0.512176	46436	47332	0.249167	0.350833	0.01	0.00666667	0.0596084	0.0664653	51.4589	51.5266	0.20626	0.153099	0.0929069	0.110152	3.36095	3.00173	0.635859	0.452186
0.142782	0.172362	37055	37966	0.00333333	0.0358333	0.015	0.0233333	0.0320198	0.0432565	65.8894	66.6407	0.610929	0.431235	0.0705999	0.06341	2.18272	2.65642	1.61732	0.657728
0.208751	0.207406	35163	36063	0.0241667	0.0166667	0.0141667	0.00916667	0.0326612	0.0328098	62.7631	61.4378	0.382885	0.175741	0.0586983	0.0552141	2.54428	2.69385	0.621363	0.387509
0.291503	0.135644	41201	42183	0.0558333	0	0.0025	0.005	0.0445766	0.0383778	58.2846	56.9033	0.153654	0.0594874	0.0980311	0.0910477	2.15718	1.93936	0.333157	0.328917
0.173105	0.192851	45439	46369	0	0	0.000833333	0	0.0243115	0.0204126	57.5231	57.2199	0.048329	0.0623211	0.0466304	0.0410221	1.78965	1.76426	0.207236	0.191324
0.255751	0.38472	61062	61965	0.005	0.0225	0.00833333	0.01	0.0266242	0.0346616	63.3996	62.1401	0.206725	0.173788	0.0598304	0.0669086	2.13287	2.24101	0.42216	0.468417
0.207887	0.246726	66446	67356	0.0241667	0.185	0.0125	0.0208333	0.0318288	0.0756475	60.5159	62.8087	0.887879	1.51513	0.0672095	0.0900982	2.13474	3.20581	1.84438	2.7613
0.200408	0.219334	37131	38030	0.0825	0.0608333	0.0266667	0.0241667	0.0647959	0.043705	64.2419	64.2905	0.376895	0.558529	0.0782144	0.0713869	2.76712	2.31016	0.881446	1.57124
0.166303	0.24235	45894	46791	0.03	0.0241667	0.0183333	0.0133333	0.0432674	0.0557682	59.1833	59.4478	0.234791	0.420082	0.0579783	0.0625123	2.67758	3.00969	0.449261	0.551629
0.294196	0.351556	34772	35671	0.0733333	0.0816667	0.0141667	0.0341667	0.0337482	0.0829106	72.7882	71.2909	0.141948	0.128732	0.0693864	0.0795472	2.40602	6.6187	0.87405	0.32668
0.121796	0.130316	44690	45598	0.16	0.0416667	0.035	0.0241667	0.0538127	0.0443261	64.836	63.1103	0.259118	0.131448	0.113507	0.09503	2.74896	2.71473	0.697538	0.422854
0.190367	0.191091	69613	70512	0.0516667	0.0833333	0.0183333	0.02	0.0390116	0.0530632	61.443	60.3262	0.545551	0.403939	0.070106	0.0780077	2.87113	2.87363	1.46351	1.34308
0.20583	0.257167	35113	36026	0.1175	0.1925	0.00583333	0.00416667	0.0517463	0.0535224	62.9565	62.1618	0.796843	0.441196	0.0986302	0.106553	2.44197	2.39601	2.11289	1.86816
0.280243	0.35173	43786	44680	0.04	0.00666667	0.0183333	0.00666667	0.0375907	0.0288129	50.0385	49.648	0.221966	0.0822411	0.0499623	0.0525256	3.8761	2.11061	0.654867	0.180924
0.352831	0.226751	73048	73941	0.109167	0.0341667	0.0241667	0.02	0.0756234	0.0795554	65.9748	63.2775	0.604282	0.292139	0.0969492	0.091242	4.55898	4.80721	1.68793	0.504963
0.115749	0.138638	45563	46457	0.27	0.0291667	0.00583333	0.000833333	0.0562175	0.0484305	51.1446	51.0663	0.162826	0.117611	0.1203	0.10745	1.8784	1.84758	0.738791	0.486767
0.196809	0.23306	32942	33851	0.0575	0.0825	0.005	0.00916667	0.0426414	0.0519339	48.7673	48.5665	0.367572	0.715197	0.0785732	0.0772517	2.28646	2.32485	1.68482	1.88843
0.113163	0.104558	39296	40196	0.0133333	0	0.000833333	0.000833333	0.0289253	0.0333826	61.5153	58.3241	0.172895	0.177665	0.0745706	0.0802041	2.7354	2.11915	0.722559	0.462134
0.12056	0.133834	52470	53368	0	0.0166667	0	0.01	0.0258517	0.0355841	50.3348	50.6875	0.630908	0.518215	0.0547267	0.0685264	1.66082	2.03855	1.35577	1.39799
0.109361	0.115912	71584	72480	0.0633333	0.0366667	0.0025	0.00333333	0.0456976	0.0446015	55.337	54.7176	0.225703	0.189829	0.10134	0.0937677	1.99008	1.72657	0.591593	0.33299
0.281384	0.321849	47619	48542	0.02	0.0158333	0.0158333	0.015	0.0329662	0.0403145	62.2103	62.1609	0.383129	0.279087	0.0618004	0.0632367	2.13991	2.21865	0.499827	1.29184
0.159411	0.158694	36133	37055	0	0	0.00166667	0.00333333	0.0273227	0.0259612	60.202	58.6414	0.85852	0.711748	0.0576965	0.0549673	1.84241	1.78576	3.00459	2.83879
0.151004	0.161999	43180	44095	0	0	0.00166667	0.000833333	0.0214708	0.0201895	63.4696	63.3027	0.551535	0.273305	0.0572661	0.0581066	2.11263	2.07215	1.33137	0.775529
0.356352	0.46319	32753	33665	0.00833333	0.0983333	0.0075	0.0241667	0.0492449	0.0539981	67.9599	67.4354	0.138887	0.380836	0.081594	0.0820933	2.76831	2.73811	0.300283	0.952321
0.359381	0.37411	43304	44203	0.00333333	0.00666667	0.00416667	0.00833333	0.026386	0.0264093	47.4319	47.3877	0.118334	0.0829047	0.054511	0.0542686	1.71634	1.932	0.456797	0.53699
0.163631	0.31947	71494	72408	0.451667	0.203333	0.00333333	0.00833333	0.0617609	0.056234	67.383	70.143	0.165437	1.45028	0.120809	0.103719	2.38265	2.24948	0.452906	1.98123
0.136525	0.135633	39731	40625	0.0075	0.1525	0.00416667	0	0.035817	0.0530241	45.3799	45.7682	0.191835	0.0706027	0.0711576	0.0984509	1.88042	1.52853	0.558777	0.222515
0.244938	0.222579	39380	40291	0.0516667	0.00666667	0.00166667	0.00583333	0.0425973	0.0319455	66.9369	67.5695	0.0769142	0.118798	0.0846142	0.0672953	2.17383	2.13987	0.392458	0.511151
0.121183	0.214974	56048	56944	0.015	0.00666667	0.0125	0.00416667	0.0411644	0.0357392	58.265	58.7082	0.239026	0.0979426	0.0711968	0.0754904	2.95628	1.96547	0.386977	0.242923
0.21036	0.202988	47422	48317	0.0158333	0.025	0.0108333	0.015	0.0393817	0.0356364	53.5431	53.574	0.544381	0.315306	0.0680283	0.064025	2.44912	2.23432	1.20963	0.751542
0.139446	0.142632	68790	69687	0.1925	0.0758333	0.0141667	0.00916667	0.0543426	0.0466944	72.4225	70.8391	0.592368	0.142619	0.110263	0.106139	2.40466	2.30888	1.78812	0.455107
0.198443	0.0918591	68720	69613	0.00666667	0.0516667	0.0075	0.0241667	0.0315105	0.0436163	61.3636	61.9258	0.532308	0.270637	0.0694983	0.0902693	1.9849	2.05342	0.988672	0.780616
0.193757	0.21991	59792	60701	0.01	0.075	0	0.00416667	0.0326881	0.0462156	60.1117	59.6907	0.384577	0.324927	0.0713758	0.0859812	2.15915	2.09411	0.761007	1.00054
0.134231	0.128872	60203	61108	0	0	0.00333333	0.00333333	0.0248483	0.0195611	63.5019	62.6343	0.217589	0.0781267	0.0540592	0.0502726	1.96261	1.91584	0.548473	0.266138
0.397557	0.374916	49555	50459	0.239167	0.2025	0.0141667	0.005	0.0603549	0.0537884	64.6595	63.1468	0.244717	0.16102	0.0972292	0.0944417	2.52299	2.14418	0.588157	0.452955
0.143861	0.148448	69229	70160	0.0433333	0.0583333	0.02	0.0191667	0.0510639	0.0477839	62.1069	62.7803	0.742851	0.482842	0.0846516	0.0840845	2.6758	2.56349	1.71453	2.26381
0.184235	0.188686	43928	44834	0.00333333	0.0366667	0.00583333	0.00166667	0.0308425	0.0393628	62.6302	61.8654	0.276235	0.0911663	0.0611959	0.0723215	2.24857	2.32786	0.654892	0.233648
0.214199	0.315561	63992	64885	0.0583333	0.211667	0.00583333	0.00416667	0.0434502	0.0548324	45.7003	46.7102	0.648337	0.605793	0.0813266	0.0986263	3.56967	2.50034	1.10479	1.26176
0.11303	0.185388	57272	58166	0.00333333	0.0308333	0.00416667	0.0141667	0.0235044	0.0377705	44.5787	45.5484	0.32534	0.314348	0.0459163	0.0575683	1.70305	2.25187	0.608436	0.6929
0.122965	0.164079	31854	32764	0.0491667	0.00666667	0.0075	0.00583333	0.0441004	0.0392856	59.1132	58.9359	0.146876	0.360029	0.0937993	0.0832989	1.95718	1.92989	0.336542	0.782517
0.416704	0.324225	46270	47207	0.100833	0.00333333	0.00416667	0.0025	0.050046	0.041394	57.8827	57.4929	0.520891	0.230879	0.101428	0.0856783	2.36965	2.1338	0.969575	0.749661
0.109693	0.111899	51243	52151	0.261667	0.315	0.005	0.00416667	0.0608949	0.0604781	59.8608	59.9457	0.0973158	0.163201	0.116198	0.106027	1.99403	1.96716	0.273722	0.304696
0.174411	0.190923	48583	49499	0.0108333	0	0.00666667	0.005	0.0255202	0.0251207	67.5215	66.1315	0.388425	0.471664	0.0576898	0.0570797	2.25269	2.08868	1.33684	1.08108
0.153862	0.185656	43056	43972	0	0.0275	0.00583333	0.0108333	0.0305402	0.0333991	62.687	62.0512	0.422731	0.207376	0.0705512	0.0654135	2.11874	2.14363	0.727269	0.479187
0.113077	0.174019	68621	69517	0.0958333	0.065	0.0141667	0.0216667	0.0492893	0.0472202	52.7544	51.8605	0.252616	0.219303	0.0997597	0.0913513	3.30527	3.34856	0.503331	0.688221
0.171672	0.23063	65910	66857	0.00666667	0.01	0.00833333	0.0108333	0.0226284	0.0224046	60.4678	59.6499	0.381191	0.242418	0.0557112	0.0482418	2.2642	2.42906	0.506894	0.685624
0.165518	0.187327	58760	59658	0.0233333	0.0716667	0.00833333	0.0208333	0.0425133	0.0535516	51.3391	51.5355	0.309548	0.193519	0.077612	0.090424	3.9826	4.72688	0.950153	0.433984
0.11101	0.127382	31718	32624	0.0133333	0.0133333	0.00583333	0.00833333	0.0454988	0.041445	63.4598	63.1728	0.192354	0.192484	0.0783404	0.0635502	2.48753	2.80622	0.37613	0.300556
0.192776	0.169418	67583	68490	0.0741667	0.2025	0.0025	0.00416667	0.0509815	0.0552718	59.1657	58.8569	0.188351	0.264446	0.0945074	0.10763	2.26384	2.29194	0.625436	0.667653
0.104494	0.165093	62288	63194	0.0488842	0.0414508	0.0308183	0.0310881	0.049831	0.0428953	53.2071	54.4104	0.168309	0.242582	0.0745702	0.0731296	3.20576	2.88058	0.439011	0.932925
0.329611	0.346505	40841	41750	0.2325	0.2125	0.0108333	0.0025	0.0572583	0.0536173	52.2327	52.7885	0.220451	0.136009	0.11344	0.114324	2.956	2.36402	0.49047	0.583846
0.201162	0.205544	69707	70618	0.0175	0.0116667	0.0108333	0.00916667	0.0300403	0.0230464	60.3573	58.2663	0.430031	0.410232	0.0503332	0.0431498	2.21291	2.22563	0.822429	0.802503
0.185487	0.189906	41030	41926	0.206667	0.495833	0.0075	0.00166667	0.0524603	0.0663143	49.141	49.0366	0.557651	0.16352	0.111127	0.118444	1.88571	1.9157	1.42418	0.365886
0.159714	0.327726	45764	46668	0.0175	0.0258333	0.0158333	0.0158333	0.0326905	0.0524951	56.653	55.2525	0.323777	0.745433	0.0535193	0.054749	2.07349	4.00992	0.657719	0.823911
0.16293	0.175572	62085	62986	0.163333	0.0266667	0.0108333	0.00666667	0.056142	0.0455536	56.79	55.8837	0.115781	0.0972792	0.105237	0.0916132	2.30699	2.1081	0.301747	0.241331
0.169497	0.178445	50827	51745	0.00916667	0.0283333	0.0025	0.00333333	0.0318816	0.0379579	56.0342	55.5878	0.200343	0.236462	0.0646807	0.0722333	1.82309	1.88392	0.549917	0.975595
0.159162	0.109952	60290	61200	0	0	0.0075	0.00916667	0.0363472	0.0321402	63.4215	63.7537	0.105748	0.109577	0.0759921	0.066063	2.05158	2.02914	0.42331	0.344042
0.10449	0.12282	39534	40465	0.01	0.0133333	0.01	0.01	0.0339736	0.0399322	65.4455	66.1714	0.495107	0.407205	0.0615468	0.0540539	2.32605	2.94817	0.889601	1.21443
0.229177	0.254007	40427	41344	0.185	0.125833	0.065	0.04	0.128249	0.0744456	62.0693	60.5676	0.271747	0.134205	0.106101	0.0914064	6.20125	3.84415	0.589023	0.366651
0.152066	0.213163	45861	46782	0.0591667	0.325833	0.00666667	0.00583333	0.0419799	0.069351	66.3487	66.7019	0.572673	0.214088	0.0727697	0.0977402	2.26085	2.96491	1.05542	0.561766
0.148161	0.144482	39711	40609	0	0.01	0.0166667	0.0125	0.0205226	0.0204211	61.9299	59.9483	0.422353	0.333574	0.0504481	0.0452257	2.18803	2.06596	1.18357	1.17653
0.171444	0.161439	55231	56131	0.0191667	0.00333333	0.0116667	0.00166667	0.0380628	0.0275351	59.1846	58.8035	0.173709	0.134089	0.0822042	0.0676582	2.45786	1.88822	0.365236	0.294031
0.128398	0.182726	56908	57801	0.335833	0.4175	0.0216667	0.0358333	0.0795678	0.0875246	55.2477	55.0095	0.230446	0.394989	0.131048	0.138699	4.89089	5.69861	0.871504	0.880991
0.129315	0.126498	55815	56713	0.00666667	0.01	0.005	0.00666667	0.0431272	0.0396034	61.7126	62.6895	0.355938	0.68766	0.085518	0.0770991	2.02935	2.11158	1.07956	1.73843
0.162665	0.236139	60046	60951	0.0816667	0.0441667	0.0316667	0.0183333	0.07224	0.0597317	67.0148	66.3043	0.631407	0.158058	0.103258	0.0917263	4.18205	4.56879	2.71023	0.526757
0.346508	0.336038	38311	39217	0.115833	0.12	0.015	0.0175	0.0658784	0.0671339	68.5919	68.9278	0.881265	0.60163	0.098492	0.0963945	3.81701	2.8516	2.1332	1.52356
0.144328	0.235619	40917	41816	0.0158333	0.0358333	0.0175	0.0233333	0.0352787	0.0443864	46.6934	47.568	0.16235	0.117936	0.0544925	0.0578852	3.06215	3.95291	0.419078	0.290406
0.122357	0.159841	41069	41964	0	0	0.00416667	0.00166667	0.0260059	0.02118	55.0884	54.2687	0.146713	0.233712	0.0480024	0.0451625	1.83182	1.77672	0.271392	0.479197
0.129725	0.127075	64471	65390	0.06	0.0891667	0.025	0.035	0.0310516	0.0394892	68.0574	66.4595	0.220234	0.0733112	0.0763924	0.0919811	3.01429	3.35561	0.441281	0.295254
0.142346	0.172316	48582	49484	0.0191667	0.0158333	0.0133333	0.00916667	0.0322295	0.0268093	63.8777	62.3925	0.281211	0.259753	0.0619714	0.0526673	2.49797	2.41117	0.58846	0.521823
0.181731	0.174991	46197	47090	0.276667	0.136667	0.0208333	0.0216667	0.0657421	0.0675649	47.4456	46.967	1.0668	0.66066	0.107448	0.0890162	3.78171	4.02115	3.24664	1.34794
0.142008	0.190834	58041	58934	0.0216667	0.0575	0.00666667	0.0141667	0.0369677	0.0416938	52.2741	52.518	0.399735	0.278869	0.0858277	0.0854876	2.59005	2.96465	0.845617	0.772209
0.102125	0.0894412	65498	66391	0.0891667	0.1275	0.00416667	0.00916667	0.0462227	0.0456073	63.297	63.483	0.493887	0.510475	0.0935959	0.0947415	2.45271	3.11663	0.829117	0.809273
0.126904	0.21276	61427	62340	0	0.00666667	0	0.005	0.0232927	0.0221104	64.7848	65.6507	0.461429	0.398289	0.0493413	0.0523544	2.03119	2.24923	1.2432	1.03676
0.159747	0.17443	62614	63508	0.354167	0.380833	0.0766667	0.0666667	0.0918192	0.0895707	70.2299	70.389	0.442318	0.481714	0.123767	0.121646	5.18259	5.75719	1.033	1.3574
0.105099	0.123735	42952	43857	0.0766667	0.00916667	0.00583333	0.0075	0.0515599	0.0446675	65.5075	64.5752	0.217086	0.152236	0.107658	0.0976902	2.0972	2.04299	0.478707	0.465678
0.222508	0.263866	46382	47291	0.0733333	0.0208333	0.0075	0.0108333	0.0431403	0.0321246	62.7731	61.7767	0.166259	0.442345	0.0697055	0.054846	2.27553	2.06878	0.47694	1.3361
0.273546	0.460399	40896	41796	0.0483333	0.224167	0.015	0.00916667	0.0410739	0.0519381	63.7442	62.4417	0.0970079	0.124212	0.0851735	0.108136	2.364	2.65203	0.421951	0.556643
0.177186	0.300854	34679	35574	0	0	0.00583333	0.00333333	0.0258212	0.0230753	51.9224	51.9362	0.497221	0.1562	0.050278	0.0502104	1.9147	1.79542	1.2657	0.456957
0.256229	0.249078	46368	47294	0.154167	0.253333	0.0225	0.0258333	0.0583616	0.0646124	61.2477	60.9549	0.789497	0.539733	0.103684	0.111018	2.72647	2.88892	1.67798	1.3812
0.215027	0.143279	44064	45003	0.0466667	0.00333333	0.00833333	0.00333333	0.0404016	0.0219273	64.0291	63.6343	0.148079	0.383444	0.0650449	0.0505035	2.35275	1.97608	0.331198	0.927949
0.371677	0.344909	39093	40006	0.0133333	0.0491667	0.00166667	0.005	0.0301039	0.0386675	48.9512	50.016	0.466416	0.408893	0.06585	0.0796203	1.81357	2.10966	1.51829	0.876349
0.180202	0.157927	39288	40206	0.185	0.224167	0.0125	0.0141667	0.0564858	0.0600897	66.6756	67.7318	0.840468	0.313377	0.0948755	0.0990729	2.79516	3.40446	1.4827	0.824602
0.186987	0.166834	42702	43611	0	0	0	0.00166667	0.0319869	0.0321922	46.7531	46.8048	0.20308	0.305737	0.0687044	0.0697758	1.5255	1.54167	0.371586	0.800687
0.280377	0.269845	40428	41361	0.0183333	0.0333333	0.0108333	0.0133333	0.0332255	0.0385308	54.1967	55.3316	0.329532	0.686983	0.0546522	0.053762	1.78732	2.03712	1.58382	2.26647
0.141567	0.137933	36329	37226	0.055	0.05	0.0283333	0.0275	0.0664801	0.0436374	55.4043	55.0612	0.522948	0.324818	0.0785236	0.0760979	5.4611	4.61843	1.101	0.660599
0.263418	0.20791	70113	71028	0.06	0.130833	0	0.00166667	0.0422466	0.0337153	72.2516	73.3847	0.0975876	0.111646	0.0822585	0.0749204	2.30268	2.3413	0.209643	0.234818
0.260964	0.18133	48263	49197	0.249167	0.0316667	0.015	0.0241667	0.0587075	0.0449268	66.9338	66.1755	0.185726	0.550369	0.10133	0.0757223	2.4194	2.53168	0.635144	1.76269
0.211863	0.198593	71084	71987	0.00333333	0.00333333	0.00666667	0.00416667	0.0302586	0.0277481	55.9974	55.5378	0.182409	0.209168	0.0581678	0.0575531	1.84721	1.79467	0.382782	0.42034
0.36874	0.410465	36100	37003	0.136667	0.124167	0.035	0.0225	0.0691573	0.0591815	63.6347	64.8926	0.804294	1.3121	0.0969744	0.0960855	3.35783	3.02265	1.74239	3.33482
0.306688	0.36537	39895	40815	0.0916667	0.0983333	0.0341667	0.0333333	0.079475	0.0742419	60.9538	63.1156	0.677068	0.511724	0.07447	0.071291	3.88043	3.78382	1.75056	1.42594
0.131764	0.106864	40565	41464	0.015	0.0366667	0.0116667	0.0116667	0.0264315	0.0383786	49.209	49.2631	0.475925	0.50821	0.0574478	0.0766563	2.47131	3.04231	0.990155	1.42217
0.218432	0.216532	36258	37158	0.0358333	0.0375	0.0166667	0.0166667	0.0360934	0.0368291	66.414	65.7635	0.330195	0.297395	0.0616863	0.0652441	2.23911	2.3282	1.13691	0.974245
0.112552	0.223149	44796	45736	0	0.169167	0	0.0333333	0.0347379	0.0630507	53.6163	53.6799	0.315651	0.428493	0.0731938	0.0935155	1.83595	2.57084	0.560654	0.719071
0.172377	0.227792	44891	45821	0.130833	0.433333	0.03	0.0383333	0.0641977	0.0834967	65.9274	66.8242	0.23701	1.17301	0.0954805	0.117017	3.93345	4.73024	0.806891	2.18253
0.229075	0.36759	39801	40767	0.00333333	0.0133333	0.00333333	0.015	0.0264926	0.0316236	62.5825	62.4382	0.119306	0.128211	0.0509056	0.0549172	1.94506	2.209	0.249011	0.323058
0.201606	0.251848	68172	69064	0.146667	0.1525	0.01	0.015	0.0492513	0.0625564	54.3334	53.2344	0.112059	0.209496	0.095706	0.105249	2.78764	3.52162	0.318342	0.426357
0.211335	0.246304	47593	48502	0.0691667	0.0458333	0.0125	0.0125	0.0486961	0.0539343	60.2713	58.407	0.663595	0.562591	0.081983	0.076737	2.40576	2.36037	1.19893	1.32307
0.160314	0.181749	44545	45460	0.0175	0.0583333	0.0141667	0.0191667	0.0331126	0.0478311	58.701	58.0615	0.102218	0.124312	0.0611307	0.0581499	2.57503	3.25312	0.258213	0.302671
0.309813	0.277296	39560	40482	0.0708333	0.0475	0.0266667	0.0208333	0.0624318	0.0392322	63.3676	60.9904	1.34433	0.477379	0.0744847	0.0735408	3.0392	2.87167	1.67405	0.755596
0.226153	0.220312	48706	49601	0.015	0.0316667	0	0.00166667	0.0421578	0.0422682	52.4392	52.8724	0.927027	0.0777758	0.0891787	0.0924719	1.77981	1.96914	1.44098	0.33094
0.133049	0.209738	42569	43484	0.0133333	0.0258333	0.0116667	0.0166667	0.037367	0.0516903	50.5908	50.4063	0.0858619	0.219806	0.0602891	0.0642226	2.70516	3.38692	0.228104	0.647129
0.125259	0.173997	46693	47599	0.00166667	0.00666667	0.01	0.0075	0.0236355	0.0273452	52.5111	53.0358	0.224153	0.267401	0.0511873	0.0522427	1.81087	1.88855	0.446786	0.458451
0.167212	0.140914	31387	32292	0.00416667	0	0.00583333	0	0.0256681	0.0255793	56.8249	56.0859	0.529352	0.560292	0.0705635	0.0734334	1.82197	1.75907	0.836193	1.46828
0.200907	0.153173	69356	70255	0.0541667	0.0983333	0.0375	0.0566667	0.0772241	0.21666	51.0619	52.8741	0.345736	0.49096	0.0774152	0.0918848	5.56131	11.2143	0.548132	0.635732
0.172935	0.150247	39411	40323	0.0625	0.109167	0.03	0.0483333	0.0681614	0.0757096	59.0934	59.6967	0.764372	0.614354	0.0783072	0.0805031	4.09459	4.09548	1.22371	1.09362
0.178517	0.259382	43940	44840	0.025	0.0658333	0.0241667	0.0166667	0.0342746	0.0458919	63.3093	62.9838	0.213116	0.117827	0.0553758	0.0681174	2.48382	2.43703	0.432351	0.2913
0.252702	0.291586	48943	49860	0.120833	0.309167	0.00833333	0.0025	0.0494521	0.064909	68.3281	67.8837	0.316103	0.288331	0.0969727	0.115089	2.43528	2.43817	0.612894	0.634399
0.222262	0.28568	46473	47382	0.1175	0.0833333	0.0291667	0.005	0.0594735	0.0485782	59.3695	58.7837	0.816332	0.161019	0.089348	0.0916986	2.72785	2.17537	1.52163	0.45451
0.182446	0.274587	41094	42069	0	0	0.00416667	0	0.0280313	0.0281431	57.3048	57.3125	0.103785	0.281106	0.0540816	0.0520042	1.83163	1.80632	0.212109	0.728064
0.226291	0.358524	39586	40555	0.0908333	0.0366667	0.0175	0.015	0.0434842	0.0375881	61.1943	59.4604	0.21715	0.769502	0.0652135	0.06079	2.93413	2.39369	0.777665	2.56825
0.165846	0.241319	42943	43839	0.055	0.0191667	0.0166667	0.0108333	0.039639	0.0345314	55.3219	55.4011	0.326254	0.0999062	0.0617191	0.0635483	2.59233	2.53566	0.844663	0.230885
0.266496	0.283012	56122	57020	0.0358333	0.0566667	0.0166667	0.0191667	0.043277	0.0498672	60.191	59.2061	0.436794	0.268963	0.0638579	0.0677065	2.86769	3.77989	1.08285	1.31086
0.152372	0.132962	59726	60631	0.0266667	0	0.0208333	0.00416667	0.0382525	0.0245164	55.8577	54.9682	0.490692	0.156311	0.0720671	0.0634256	2.45399	1.68282	1.07139	0.450063
0.263108	0.189473	40745	41653	0	0	0.000833333	0	0.0279603	0.0287482	46.5327	46.4314	0.379878	0.0406387	0.0586734	0.0547157	1.49787	1.47524	0.629154	0.16714
0.136913	0.193918	57859	58775	0.0108333	0.0116667	0.00833333	0.0108333	0.0356319	0.0356151	65.6208	66.5132	0.397412	0.406669	0.0730386	0.0650437	2.18084	2.14953	0.649409	1.02626
0.249604	0.248865	47720	48632	0.190833	0.224167	0.0241667	0.0475	0.0499359	0.0615191	70.035	69.0055	0.236299	0.302247	0.103679	0.101492	3.29043	3.89512	0.798052	1.38696
0.20255	0.239888	44942	45855	0.1925	0.280833	0.0225	0.0125	0.0634127	0.063888	49.0496	48.9006	0.375845	0.588558	0.102857	0.109527	4.36613	3.15604	0.972654	1.39053
0.220294	0.25143	55778	56692	0.00416667	0.0175	0.00666667	0.00333333	0.028646	0.0371557	63.554	63.8406	0.214944	0.146921	0.0601252	0.0633359	2.1665	2.06952	0.296515	0.278199
0.162605	0.191591	53770	54676	0.0483333	0.216667	0.0141667	0.0116667	0.0417419	0.063847	47.5856	48.6119	0.481557	0.264662	0.0773832	0.103493	2.58325	3.38311	1.025	0.71729
0.108371	0.0986403	41124	42039	0.1475	0.205	0.00333333	0.00416667	0.0518508	0.0535256	66.0883	66.5084	0.218793	0.142535	0.114427	0.113843	1.99761	1.9977	0.532477	0.407538
0.111223	0.199373	38871	39783	0.0641667	0.0216667	0.00916667	0.00666667	0.0418815	0.0411675	60.7999	58.2108	0.223402	0.179957	0.0863101	0.0804425	2.86283	2.18559	0.617988	0.414155
0.226847	0.303068	59431	60338	0.146667	0.165	0.0325	0.0216667	0.0532662	0.050092	72.1353	70.0879	0.795722	0.337787	0.101211	0.104617	2.66613	2.49457	1.89962	1.12182
0.20971	0.29648	62092	62996	0.0666667	0.0858333	0.0191667	0.0175	0.052725	0.0459826	63.1893	61.4967	0.518115	0.283102	0.082856	0.0799392	2.58979	2.47309	0.969727	0.553196
0.312987	0.270692	66390	67730	0.164167	0.29	0.0183333	0.0075	0.055051	0.0634359	63.1634	62.1048	0.0653509	0.105576	0.107001	0.0965526	2.69779	2.71098	0.214289	0.242469
0.174168	0.164455	47030	47949	0.1225	0.0275	0.0116667	0.0191667	0.0478409	0.0406287	64.7642	65.4987	0.64189	0.765396	0.0884102	0.0786079	3.23092	2.36435	1.06929	1.32609
0.107669	0.134847	63091	64058	0.0375	0.0991667	0.0225	0.0191667	0.0444486	0.0627713	47.261	48.5077	0.799603	0.147814	0.0756483	0.0870557	3.51163	4.35189	1.77644	0.327254
0.245105	0.311	67359	68258	0.105	0.0358333	0.0158333	0.0275	0.0448109	0.0498065	59.3589	60.0564	0.225284	0.624839	0.0914958	0.0801064	2.6974	2.97546	0.452082	1.48052
0.49879	0.253852	41620	42514	0.4925	0.055	0.00416667	0.0116667	0.0740063	0.0401303	56.7105	54.4618	0.179595	0.0730466	0.119993	0.0669423	3.2366	2.61267	0.510078	0.309266
0.253456	0.372467	62912	63824	0.00583333	0.0225	0.00666667	0.0133333	0.0287292	0.0350858	56.8214	55.812	0.750048	0.360764	0.0521199	0.058619	1.91973	2.07102	1.03064	0.951537
0.164725	0.185666	43347	44239	0.145833	0.00333333	0.0125	0.00416667	0.0581754	0.0381912	62.1987	62.6634	0.468138	0.401031	0.107144	0.0853627	2.50337	1.90665	0.938229	0.854286
0.337685	0.348611	40708	41638	0.0166667	0.0175	0.00166667	0.00833333	0.0439319	0.0371366	49.5376	49.8567	0.127913	0.132837	0.0838185	0.0698281	2.07655	2.23269	0.497493	0.512972
0.115857	0.115228	46190	47092	0.005	0	0.00416667	0.00833333	0.0304414	0.0233582	69.6233	68.7266	0.379952	0.40996	0.0596763	0.0642899	2.85771	2.14855	0.951979	1.08257
0.14225	0.150363	50774	51674	0	0.00666667	0.00416667	0.00666667	0.0277733	0.0323452	52.4842	51.9046	0.992301	0.119713	0.0470283	0.0507617	1.94907	1.75513	1.7409	0.580058
0.105282	0.108887	36010	36910	0	0.00333333	0.00583333	0.00333333	0.0188547	0.0209404	59.959	59.6977	0.0926251	0.172825	0.0592277	0.0513471	1.80945	1.92236	0.386886	0.461525
0.190111	0.233304	68693	69592	0.0783333	0.173333	0.00916667	0.0333333	0.0523683	0.0704335	50.4521	51.5173	0.282481	0.164447	0.088124	0.09639	4.6752	5.94105	0.73575	0.442613
0.202454	0.2548	35738	36655	0.0233333	0.0975	0.00833333	0.00666667	0.0367395	0.0482276	62.7311	62.2447	0.564369	0.61339	0.0802668	0.0985738	2.22978	2.23054	1.24873	1.28841
0.218309	0.340572	40057	40992	0.065	0.379167	0.005	0.00666667	0.0487371	0.0856547	46.1281	46.2451	1.24431	0.30371	0.0956945	0.128201	1.95739	2.69062	2.70756	1.31753
0.12828	0.127864	68716	69609	0.01	0.0133333	0.00916667	0.0183333	0.028352	0.0373851	53.6216	53.8669	0.140315	0.0705135	0.0680305	0.0755217	1.93924	1.98561	0.536536	0.301072
0.167412	0.150802	52968	53873	0.085	0.0725	0.0266667	0.035	0.102211	0.0940766	59.9141	61.5251	1.32299	0.446789	0.074322	0.0756339	5.79305	6.25343	1.90046	0.952187
0.296072	0.359072	38198	39100	0.158333	0.300833	0.0233333	0.02	0.0880576	0.0932576	59.3089	59.4131	0.548031	0.286975	0.113057	0.123602	4.77144	3.7921	0.940402	0.456392
0.268012	0.314123	57259	58156	0.0966667	0.235	0.0158333	0.00833333	0.0556802	0.0615691	51.0601	51.2668	0.748583	0.438073	0.0936317	0.109039	2.40485	2.67794	1.31744	0.898645
0.258883	0.29218	69184	70081	0.205	0.0916667	0.0791667	0.0316667	0.103194	0.0741901	49.6671	49.0305	0.926588	0.416313	0.0981956	0.0859231	7.4654	4.0907	1.57299	1.24304
0.181839	0.210356	63847	64778	0.385833	0.235	0.08	0.055	0.111921	0.077358	60.7508	59.4543	0.456733	0.497974	0.144923	0.118374	6.37192	4.03412	1.26416	1.21803
0.128351	0.191458	50948	51914	0.0575	0.0733333	0.0333333	0.0333333	0.0719732	0.0558238	66.9165	65.0778	0.322238	0.733373	0.0783128	0.0801457	4.00364	3.34839	1.32098	2.07608
0.211515	0.164922	46068	46993	0.025	0.135	0.01	0.0141667	0.0433416	0.0548975	63.408	62.3865	0.176138	0.226908	0.0805004	0.0940204	2.43159	2.54886	0.505083	0.595946
0.139586	0.145969	51161	52109	0.0508333	0	0.0241667	0.00416667	0.0400195	0.0227412	66.1798	64.3534	0.192813	0.307828	0.0680413	0.0646747	2.42176	1.97898	0.47801	0.787403
0.180443	0.180774	48911	49834	0.0316667	0.0175	0.0158333	0.0133333	0.0347103	0.026273	66.3927	66.991	0.235593	0.182855	0.0822765	0.0632586	2.60768	2.29041	0.539927	0.546511
0.146965	0.196741	43407	44315	0.170833	0.0425	0.0175	0.0166667	0.0487965	0.029319	70.7842	69.915	0.116693	0.184725	0.080642	0.0599011	2.54042	2.44179	0.299083	0.649657
0.229222	0.192848	40641	41542	0.0375	0.09	0.0125	0.0191667	0.0385398	0.0511809	60.8043	60.5209	0.616995	0.248854	0.0580402	0.0723326	2.0782	2.36187	1.12553	0.623336
0.248861	0.323197	41320	42242	0.00416667	0.015	0.0108333	0.0125	0.0297762	0.0309312	69.257	67.7444	0.545573	0.168188	0.0737015	0.0738949	2.15713	2.21572	1.1902	0.670789
0.14951	0.152969	40017	40915	0.0158333	0.0175	0.0108333	0.00666667	0.0341689	0.0346345	63.4725	62.7121	0.318265	0.218573	0.0765313	0.0751252	2.33624	2.33712	0.634864	0.29739
0.114118	0.132503	40220	41110	0.0216667	0.0233333	0.0125	0.0141667	0.0356996	0.0368289	59.5112	58.98	0.865451	0.282752	0.0770789	0.073151	2.59347	2.74956	2.23055	0.932232
0.127688	0.161357	63248	64144	0.0391667	0.1	0.0158333	0.0183333	0.0440664	0.054229	66.6503	66.068	0.101203	0.130523	0.0850632	0.0961574	2.45386	2.73604	0.2863	0.57816
0.120786	0.135801	66382	67284	0.00416667	0.01	0.01	0.005	0.0347766	0.03105	59.2364	57.9951	0.411234	0.271769	0.0766758	0.0709723	1.96183	1.96796	0.805111	0.477072
0.218739	0.223348	40559	41472	0.125	0.0875	0.025	0.0283333	0.0588984	0.0571625	57.7499	56.8784	0.145753	0.137658	0.0900251	0.0877284	2.84288	2.46337	0.421447	0.33468
0.151268	0.157787	43973	44870	0.03	0.16	0.015	0.01	0.0439948	0.053845	63.9935	61.9381	0.673647	0.401163	0.0811009	0.0930507	2.51819	2.37416	1.48224	1.63867
0.135088	0.128232	39708	40606	0.00333333	0.00666667	0.00666667	0.01	0.0259358	0.0266807	45.4001	46.2281	0.301886	0.417658	0.0524461	0.0547196	2.78281	2.58267	0.710859	0.946099
0.135032	0.218981	40156	41053	0	0.01	0.0025	0	0.0330174	0.0421548	59.3016	59.8018	0.154749	0.0455554	0.0639097	0.0858736	1.88693	1.91671	0.311416	0.141226
0.123894	0.146909	39930	40830	0.0225	0.035	0.0108333	0.00916667	0.0395166	0.0392502	69.8515	70.1556	0.39744	0.191323	0.0787711	0.0838065	2.34923	2.36604	0.967608	0.963854
0.110496	0.104712	68916	69811	0	0.0225	0.005	0.0075	0.028387	0.0407409	62.5561	61.6044	0.271989	0.1087	0.0701037	0.0799475	2.12661	2.38149	0.53562	0.297456
0.198635	0.276816	44537	45473	0.0133333	0.0908333	0.01	0.015	0.0305647	0.0467245	62.28	63.2174	0.235919	0.485711	0.0649475	0.0778407	2.09273	2.32862	0.910588	0.87543
0.104267	0.100098	55074	55973	0.00333333	0	0.01	0.0025	0.0272525	0.0285951	61.7965	60.4374	0.325387	0.197663	0.0626748	0.0666342	1.88641	1.82981	0.755114	0.550727
0.184381	0.202617	61498	62414	0.0516667	0.0391667	0.0158333	0.0166667	0.0401768	0.0451947	55.5415	54.857	0.795021	0.514175	0.0674726	0.0657336	3.32106	3.61699	1.50598	1.05935
0.121287	0.141891	54494	55404	0.0533333	0.145833	0.0116667	0.0208333	0.0449596	0.0588874	53.166	53.4546	0.396236	0.284445	0.0872565	0.0943898	2.51488	3.25811	0.993112	0.969794
0.152242	0.176438	58261	59160	0.126667	0.26	0.0183333	0.0225	0.0486918	0.0572578	68.8427	68.0368	0.448634	0.318949	0.105012	0.112535	2.82889	3.43998	0.802289	0.949732
0.160895	0.19849	36769	37690	0.0133333	0.065	0.005	0.0116667	0.030816	0.0532425	56.3162	56.7771	0.331018	0.127252	0.0644409	0.0752728	1.996	2.69205	0.682751	0.341252
0.406905	0.324627	38318	39223	0.0283333	0.0202578	0.0108333	0.0110497	0.0297982	0.039417	53.4072	53.5158	0.326858	0.0949436	0.0571084	0.0565105	2.65068	3.08671	0.983444	0.351524
0.184741	0.182127	43016	43915	0.0641667	0.109167	0.0441667	0.0608333	0.0780915	0.0849496	63.0363	63.7061	0.278443	0.142783	0.0669686	0.0788835	4.82645	5.81268	0.429091	0.537081
0.155624	0.143384	60033	60930	0.0591667	0.138333	0.0133333	0.005	0.0448659	0.0517257	64.7497	64.0403	0.122578	0.113281	0.087099	0.0932555	2.36896	2.26029	0.311967	0.300566
0.242361	0.23072	35098	36002	0.0566667	0.0316667	0.0358333	0.02	0.0379684	0.0337764	61.7811	60.454	0.148697	0.0447722	0.0489242	0.0478945	3.86153	3.39379	0.345686	0.208252
0.177176	0.123889	30424	31360	0.0183333	0.0108333	0.0108333	0.0125	0.0376452	0.0268423	63.5296	61.8567	0.251411	0.193944	0.0780385	0.0564996	2.70043	2.43989	0.521099	0.609585
0.102763	0.117278	43754	44664	0.00333333	0	0.00583333	0.005	0.0259239	0.0288234	53.8056	54.6566	0.671095	0.594011	0.0622001	0.068982	1.87402	1.89386	1.09113	1.14195
0.17942	0.130471	38443	39351	0.00333333	0.00666667	0.00666667	0.00583333	0.0296323	0.0273684	56.9548	56.7737	0.411907	0.451442	0.0611188	0.0585895	1.87992	1.91926	0.836825	0.916964
0.307374	0.243987	31835	32772	0.00333333	0	0.00416667	0	0.0226622	0.0193827	57.4759	56.4134	0.544559	0.219672	0.0540481	0.047088	1.82133	1.74883	1.16713	0.624875
0.210895	0.199285	46909	47821	0.00333333	0.00666667	0.01	0.0025	0.0348443	0.0409571	65.009	63.8594	0.165661	0.0794606	0.0797706	0.0859212	2.05279	1.99024	0.50865	0.292607
0.208663	0.31889	36112	37028	0.0225	0.203333	0.0158333	0.0608333	0.0465545	0.105827	53.606	53.3711	0.553402	0.331471	0.0561623	0.0851315	3.17038	6.10399	1.67144	1.0104
0.269515	0.26117	43774	44673	0.0133333	0.0116667	0.005	0.00166667	0.0373733	0.0439683	69.555	69.4606	0.161877	0.0692792	0.0708042	0.0869833	2.28033	2.23579	0.434968	0.261941
0.181828	0.197477	60823	61739	0.0266667	0.0558333	0.0283333	0.0225	0.0394991	0.0443899	56.7013	54.5303	0.259848	0.304303	0.0684459	0.0629768	2.65849	2.67708	0.605364	0.764209
0.114269	0.13038	39638	40539	0.00416667	0.035	0.00666667	0.0241667	0.0321714	0.0425892	53.2135	53.4514	0.452699	0.474408	0.0727798	0.0899628	2.05233	2.60305	1.39463	1.13247
0.159388	0.162755	55318	56222	0.00333333	0.01	0.00666667	0.00583333	0.0398599	0.0383266	47.6452	47.6807	0.244283	0.140612	0.0907248	0.0817265	2.30743	3.25038	0.625665	0.368843
0.154474	0.139626	68050	68949	0	0.0525	0.00416667	0.0158333	0.0181712	0.0426305	53.5472	54.4738	0.106512	0.156138	0.0456095	0.0592421	1.83566	2.65564	0.298933	0.898177
0.202668	0.281765	45652	46583	0.0641667	0.413333	0.0216667	0.0216667	0.0420907	0.114249	64.9077	65.7308	0.291612	0.346717	0.0805611	0.128479	3.37617	5.17592	0.805699	0.891066
0.171136	0.211981	59529	60427	0.0283333	0.0391667	0.00333333	0.005	0.0451736	0.0432654	61.096	61.1081	0.153001	0.249276	0.0921896	0.0894327	2.10859	2.15054	0.365327	0.536055
0.239399	0.201221	42008	42915	0.0308333	0.0333333	0.00916667	0.005	0.0369607	0.0356923	59.7485	59.1306	0.523152	0.171203	0.0842551	0.085387	2.11591	1.98762	0.97029	0.5062
0.1603	0.241888	47201	48099	0.143333	0.304167	0.00583333	0.0133333	0.0538967	0.0602691	53.3107	53.4815	0.524384	0.327227	0.107597	0.119181	2.82895	3.28538	0.896175	0.863669
0.149233	0.119534	70501	71390	0.1775	0.170833	0.0175	0.025	0.0500654	0.0496268	66.8464	70.245	0.262227	0.127322	0.11218	0.10981	2.61311	2.64275	0.634204	0.517089
0.149105	0.145594	43792	44688	0.025	0.0075	0.0133333	0.00416667	0.0374385	0.0332628	69.9416	67.0661	0.445338	0.198445	0.0721575	0.0653252	2.70953	2.1163	0.993594	0.626833
0.121701	0.147594	39518	40432	0.0241667	0.0233333	0.0141667	0.0125	0.0345327	0.0413705	65.0051	64.859	0.777157	0.516285	0.0701501	0.0807943	2.32409	2.26509	1.26886	1.20509
0.171996	0.128347	67655	68559	0.139167	0.113333	0.0141667	0.0258333	0.0542463	0.0568482	63.3006	60.6693	0.738488	0.494341	0.112547	0.101758	2.20225	2.37551	1.5097	1.35181
0.109843	0.239232	70715	71609	0.0108333	0	0.00583333	0.000833333	0.0252718	0.0268041	68.5549	66.756	0.157336	0.0981203	0.0555205	0.0635996	2.21287	2.07547	0.326708	0.241077
0.161511	0.303869	39414	40365	0.09	0.2925	0.0108333	0.0116667	0.0465434	0.0591289	58.8691	58.6016	0.387019	0.540795	0.0976424	0.116344	2.04227	2.33782	0.464098	1.1249
0.183175	0.166326	69154	70052	0.181667	0.291667	0.07	0.0975	0.285329	0.471751	57.1758	59.8172	1.68782	1.01301	0.136501	0.212248	17.1102	22.0867	6.18045	1.92868
0.121426	0.138958	72170	73068	0.00666667	0.0075	0.0125	0.00833333	0.0368468	0.0462193	60.9479	61.7057	0.379121	0.338838	0.0671327	0.0754806	2.09856	2.20866	0.751719	1.17226
0.423832	0.356962	45843	46746	0.0808333	0.0633333	0.0175	0.0116667	0.0356009	0.0320523	69.8872	68.378	0.178629	0.104777	0.0660225	0.0666049	2.79502	2.65984	0.570117	0.34139
0.234899	0.303609	44660	45557	0.0183333	0.0075	0.0125	0.00833333	0.0313615	0.0274008	56.7472	55.5396	0.117585	0.19711	0.0455	0.0469304	2.74877	2.41009	0.579253	0.523852
0.174785	0.329818	35646	36544	0.02	0.0258333	0.0133333	0.00916667	0.0408844	0.0373994	50.2512	50.1387	0.314476	0.198186	0.0604073	0.0643794	2.9058	2.42583	1.02374	0.579124
0.384471	0.42093	39833	40741	0.0875	0.0975	0.0208333	0.0416667	0.0447416	0.152241	59.0714	58.7939	0.132524	1.16839	0.0728225	0.0900596	2.52824	6.62199	0.626863	2.24637
0.243569	0.258887	38730	39651	0.106667	0.0883333	0.00333333	0.00333333	0.046706	0.0460624	59.9092	59.8762	0.471437	0.172013	0.0912803	0.0921009	2.08167	2.07501	0.844583	0.421445
0.112544	0.113061	72469	73364	0	0	0.00333333	0	0.0213205	0.0204773	44.9926	44.9338	0.417251	0.152822	0.052586	0.0499935	1.74013	1.77139	0.84046	0.404629
0.106456	0.153748	47064	47980	0.0375	0.0483333	0.0241667	0.0191667	0.0446184	0.0452094	69.453	68.1552	0.204071	0.14812	0.0799177	0.0776304	3.04176	2.80624	0.662157	0.330941
0.246307	0.122185	47743	48640	0.00333333	0	0.00166667	0.00166667	0.0340391	0.025891	62.6651	62.2504	0.0847935	0.0445904	0.0687412	0.057212	2.1537	2.07038	0.207025	0.150462
0.30624	0.272428	38264	39167	0.0566667	0.0258333	0.0241667	0.0166667	0.0491867	0.0470181	54.9293	55.7629	0.348277	0.216336	0.0713165	0.0687332	3.52389	3.25605	1.13815	0.708982
0.161447	0.186995	47958	48862	0.065	0.0408333	0.0108333	0.00916667	0.038174	0.0353709	70.6776	69.1532	0.247038	0.213237	0.0708093	0.0627971	2.40432	2.34613	0.564897	0.440682
0.250405	0.18225	42082	43000	0.0991667	0.0691667	0.0308333	0.0366667	0.0498793	0.0445637	70.4793	67.2018	0.160267	0.150089	0.092507	0.0767828	3.52878	4.0416	0.523482	0.405273
0.113228	0.142856	54123	55013	0.00666667	0.0191667	0.00166667	0.00416667	0.0335894	0.0336553	44.8815	44.1943	0.44833	0.266986	0.0789788	0.0719094	1.64201	1.62133	0.840147	0.664296
0.222996	0.141112	41120	42051	0.0941667	0.125	0.0291667	0.02	0.0506993	0.0541794	67.3897	67.4399	0.246687	0.438924	0.100821	0.10478	2.72494	2.38236	0.678818	0.812488
0.181748	0.188775	33265	34164	0.111667	0.191667	0.0158333	0.0291667	0.0702881	0.080247	67.9075	67.7876	0.487059	0.189439	0.0950923	0.100298	3.67747	4.18091	0.719766	0.555214
0.142622	0.136236	39231	40125	0.0625	0.0766667	0.0358333	0.0533333	0.0481649	0.0586491	62.5998	61.992	0.109582	0.298643	0.0762872	0.0787004	3.56026	3.82898	0.344522	0.609532
0.199985	0.158287	41042	42031	0.180593	0.126667	0.0359389	0.0241667	0.0416274	0.03816	72.7261	72.8882	0.521621	0.692715	0.0753224	0.0772355	2.6859	2.47358	0.835399	1.18725
0.137346	0.206939	40313	41217	0.00416667	0.00833333	0.00666667	0.0075	0.0233269	0.0302059	53.1784	52.5809	0.24245	0.193841	0.0632034	0.0596074	2.12781	2.34234	0.539191	0.398623
0.155051	0.200359	42531	43430	0.0366667	0.0325	0.0141667	0.01	0.0282234	0.0273475	62.3956	61.922	0.58668	0.528048	0.0637935	0.0644945	2.65915	2.81953	1.13726	0.989151
0.106404	0.150151	45669	46571	0	0	0.00833333	0.00916667	0.0203731	0.0211017	65.3627	64.524	0.118919	0.244573	0.053657	0.0502022	1.99222	1.98234	0.397053	0.534917
0.291902	0.220517	45882	46788	0.0125	0.00333333	0.00583333	0.0025	0.0376386	0.0318559	46.9779	47.4474	0.670472	0.52966	0.0710256	0.0692997	1.72061	1.68769	1.45569	0.840164
0.250261	0.267537	32208	33153	0.279167	0.433333	0.0683333	0.0891667	0.139514	0.334659	68.5526	72.3644	0.882231	0.986197	0.12061	0.162981	7.47241	12.4304	1.60623	1.42106
0.20181	0.146671	38984	39878	0.165833	0.254167	0.00666667	0.00666667	0.0475036	0.0501862	62.0736	61.0672	0.160695	0.2739	0.102996	0.111673	2.19651	2.19394	0.516093	0.70897
0.128418	0.162701	45880	46819	0.0275	0.01	0.0225	0.0166667	0.0277046	0.0268261	65.2212	64.0673	0.179418	0.181669	0.0556435	0.0534417	2.56452	2.27052	0.631097	0.630376
0.255504	0.354863	42165	43068	0.0966667	0.129167	0.0116667	0.00666667	0.0546144	0.0514703	50.1017	50.8351	0.400318	0.27246	0.0952106	0.0946121	2.87825	2.31184	0.774968	0.529609
0.248574	0.289457	46928	47824	0.323333	0.341667	0.005	0.00916667	0.0652881	0.0659109	65.7573	67.9731	0.322974	0.109931	0.105733	0.106548	2.64014	2.66468	0.699271	0.304979
0.219632	0.297327	34907	35810	0.01	0.00833333	0.00666667	0.00583333	0.0255061	0.0383422	57.6525	56.8902	0.294215	0.229124	0.0608793	0.0613026	1.89216	2.80759	0.750229	0.62123
0.158249	0.120601	62268	63166	0.0458333	0	0.00166667	0.000833333	0.0394229	0.0427119	45.3364	45.9817	0.404244	0.0987198	0.0882661	0.100521	1.91743	1.55298	0.72889	0.355445
0.167887	0.16625	36614	37525	0.00416667	0	0.015	0.00916667	0.0219833	0.0190913	64.78	64.0669	0.0314592	0.166168	0.0490578	0.0415382	2.21085	2.02018	0.201601	0.306092
0.153395	0.186893	55921	56843	0.150833	0.0266667	0.01	0.0175	0.0615578	0.0486335	60.2867	58.9869	0.533634	0.200531	0.0754599	0.0553669	2.38615	2.68115	1.43823	0.595724
0.233826	0.294751	56256	57169	0.208333	0.21	0.0216667	0.0541667	0.0695094	0.16628	67.7394	66.4461	0.855749	1.05557	0.108399	0.123975	2.85154	6.75447	1.73101	1.9091
0.321065	0.30326	59323	60223	0.0133333	0.0441667	0.00416667	0.00916667	0.0355109	0.0419615	62.9029	63.6072	0.242999	0.272207	0.0692828	0.0751569	2.05788	2.05104	0.589278	0.660482
0.175505	0.152007	60545	61458	0.0233333	0.00666667	0.0141667	0.0108333	0.0348038	0.0332973	62.6529	60.6519	0.305176	0.136296	0.0704314	0.0691513	2.16556	2.08579	0.801384	0.442679
0.334879	0.312552	40391	41294	0.0541667	0.0475	0.0166667	0.0241667	0.0454596	0.0422	65.1966	65.7961	0.173714	0.131773	0.0723882	0.0760541	2.31777	2.82709	0.346967	0.388941
0.242431	0.238113	47169	48074	0.0241667	0.0883333	0.00583333	0.0075	0.0399659	0.0475288	54.0295	53.0183	0.584211	0.280307	0.0741479	0.0794222	2.93188	2.6899	1.5313	0.750752
0.283186	0.272416	41571	42474	0.2675	0.439167	0.00333333	0.0116667	0.0404144	0.0580828	67.5699	65.3948	0.287329	0.0728703	0.0955152	0.113047	4.99264	4.85029	0.700308	0.200556
0.243111	0.274954	44875	45779	0.00666667	0.0183333	0.00666667	0.00583333	0.0250766	0.0354163	65.4238	66.4809	0.586348	0.642191	0.0589548	0.0765571	2.23612	2.13197	0.939501	1.70236
0.194209	0.17431	43625	44520	0.0133333	0.0108333	0.0108333	0.01	0.0228348	0.0239944	63.9056	62.1619	0.282645	0.184359	0.0578268	0.0592336	2.28316	2.12282	0.71834	0.646914
0.174758	0.196374	42125	43043	0.0325	0.0116667	0.0125	0.0075	0.0391775	0.0336652	62.1961	60.9501	0.122541	0.174332	0.0791673	0.0673009	2.07381	2.1792	0.315204	0.422499
0.128719	0.179613	42882	43801	0.0325	0.04	0.0125	0.0108333	0.0302353	0.0352462	64.7859	61.6294	0.177426	0.211972	0.0642084	0.0698458	2.59994	2.66464	0.655545	0.418699
0.181356	0.165771	40230	41132	0.0475	0.0958333	0.03	0.0391667	0.0365526	0.0497932	67.0179	68.7299	0.0890798	0.122999	0.0633474	0.0686614	2.81725	3.38538	0.400424	0.488067
0.365339	0.350766	40224	41122	0.0866667	0.2225	0.0141667	0.0183333	0.0488878	0.0695455	64.1672	64.0163	0.55738	0.239096	0.0729207	0.0858883	2.4452	3.01062	1.6115	0.841014
0.116231	0.137721	36266	37173	0.0558333	0.133333	0.0116667	0.0325	0.0454993	0.0946319	62.3452	62.635	0.236303	0.435331	0.0726016	0.0893999	2.13345	4.28428	0.579498	0.775054
0.10631	0.100882	56878	57783	0	0	0.00666667	0.00166667	0.0223936	0.0168764	54.7815	53.3534	0.31006	0.129882	0.0547468	0.0491442	1.66609	1.64831	0.678648	0.521305
0.17244	0.172694	58542	59447	0.00666667	0.0283333	0.00416667	0.00666667	0.0333106	0.0345605	48.6399	47.8251	0.5588	0.170278	0.0835393	0.0839399	2.31324	2.46108	0.94848	0.519057
0.160921	0.159787	62287	63182	0	0.00333333	0.000833333	0.000833333	0.0347023	0.033304	58.7178	56.74	0.117813	0.1533	0.0732622	0.0714993	1.96095	1.90985	0.149493	0.266769
0.125241	0.133383	59786	61401	0	0	0.000833333	0.00666667	0.0257589	0.0241285	67.1404	66.3095	0.285909	0.356446	0.0587534	0.0559907	2.01542	2.04277	0.539163	0.796979
0.202387	0.198591	56021	56929	0.0233333	0.05	0.00833333	0.00833333	0.0395304	0.0433337	61.1105	60.1497	0.137199	0.0951619	0.0759708	0.0841561	2.65143	2.64295	0.406019	0.267277
0.199778	0.261646	41880	42882	0.215833	0.324167	0.0283333	0.0283333	0.106155	0.0792249	66.723	65.5858	0.571475	0.223531	0.114444	0.119741	4.84928	3.38165	1.71499	0.657704
0.16372	0.190932	57029	57930	0	0	0.005	0.0075	0.0385648	0.0318476	59.9642	59.3796	0.521811	0.210589	0.0770908	0.0666417	1.90366	1.94416	1.0361	0.420345
0.151693	0.138255	42471	43363	0.19	0.1725	0.055	0.0683333	0.093441	0.139493	66.9419	66.3788	0.242944	0.315262	0.116687	0.119624	5.81894	6.55335	0.881358	1.3274
0.24493	0.241558	36157	37133	0.121667	0.128333	0.0491667	0.0258333	0.0572854	0.0527863	68.1634	66.7867	0.430208	0.137027	0.0789045	0.0808329	3.83507	2.98987	1.43961	0.430473
0.309056	0.267171	48340	49259	0.0675	0.015	0.015	0.015	0.0452962	0.0310483	57.9435	56.97	0.234728	0.123494	0.0756531	0.0509147	2.38107	2.5374	0.498364	0.325593
0.130632	0.164952	37664	38569	0.0133333	0.0516667	0.00416667	0.01	0.0347572	0.0471896	49.3556	50.22	0.389703	0.238067	0.0745933	0.0857089	2.25288	2.61759	0.760749	0.939623
0.126169	0.280189	44893	45790	0	0.0458333	0.000833333	0.0183333	0.0240305	0.0408159	53.8108	54.7599	0.322927	0.695694	0.0540604	0.0690346	1.83037	2.1119	0.957478	1.06033
0.411943	0.197328	53089	54012	0.02	0.0183333	0.0191667	0.0141667	0.0340758	0.0247172	56.3729	55.3268	0.205607	0.286304	0.0534986	0.0495016	2.28376	1.98526	0.364574	1.14932
0.110323	0.11121	56877	57795	0.0925	0.0158333	0.005	0.0075	0.0516799	0.0665028	59.292	58.543	0.145418	0.895767	0.102299	0.0802137	1.98132	3.68402	0.408446	1.37893
0.320432	0.256088	41727	42632	0.0641667	0.0275	0.0258333	0.0216667	0.0351551	0.0292759	66.5825	66.9186	0.231196	0.466199	0.068275	0.0626951	3.02204	2.47107	0.51438	1.26184
0.182409	0.218827	47281	48179	0	0.0108333	0.00166667	0.0075	0.0247982	0.0271235	57.1893	57.2568	0.0510972	0.0512985	0.0548773	0.0493418	1.87389	1.89859	0.206663	0.241796
0.139617	0.161362	55345	56238	0	0.00833333	0.00583333	0.00833333	0.0242303	0.0261601	53.4253	52.8434	0.355988	0.309612	0.0508163	0.0483768	1.8059	2.06411	0.838598	0.599838
0.241066	0.551415	32208	33105	0.0975	0.22	0.0241667	0.0441667	0.0600989	0.1271	65.8755	65.2099	0.85115	0.744114	0.0974083	0.119462	3.33471	8.84934	1.94661	2.18968
0.122846	0.187374	38506	39406	0.0366667	0.0308333	0.015	0.0158333	0.0522146	0.0390231	64.0576	64.477	0.374987	0.196003	0.0733637	0.0687061	2.98721	2.74614	0.840657	0.61402
0.489317	0.354493	48615	49515	0.399167	0.2625	0.01	0.005	0.0733139	0.0587533	57.598	57.2662	0.658694	0.804164	0.130366	0.11964	2.80137	2.28933	1.6995	3.32524
0.114457	0.119507	39425	40330	0	0.0141667	0.00666667	0.00666667	0.0227652	0.0300359	52.3647	52.5401	0.662056	0.366279	0.0526289	0.0591448	2.16753	2.20171	1.27598	0.806586
0.202687	0.280083	58141	59060	0.0941667	0.154167	0.00583333	0.00833333	0.0477128	0.0557931	48.8224	50.0136	0.510373	0.393098	0.0855276	0.100889	2.17405	2.54887	1.11827	0.868711
0.162711	0.246698	41595	42496	0.0641667	0.205833	0.0175	0.04	0.0395434	0.0779132	68.0078	66.5875	0.905825	0.599792	0.0747315	0.0904584	2.53738	3.36739	1.91825	1.33276
0.131417	0.129047	57871	58775	0.01	0.02	0.0133333	0.0108333	0.0263397	0.0280745	56.7847	56.1667	0.329668	0.308992	0.0588106	0.0581651	2.67492	2.75679	0.748927	0.735137
0.079238	0.115085	46273	47172	0.0133333	0.0233333	0.01	0.0225	0.0377961	0.04053	60.7772	60.6085	0.226078	0.0963853	0.0614464	0.0688789	1.88447	2.06464	0.478906	0.26716
0.157012	0.179025	57186	58080	0.00416667	0	0.0108333	0.005	0.0254188	0.0221093	52.4263	50.9095	0.161585	0.08756	0.0513418	0.049229	1.85293	1.79357	0.368699	0.396381
0.301129	0.286865	40963	41863	0.236667	0.0816667	0.0341667	0.0275	0.0758122	0.0878526	59.9211	57.4907	0.513995	0.507878	0.097003	0.0739843	4.25183	4.48313	1.2489	1.4258
0.11414	0.129641	47552	48445	0.00333333	0.00333333	0.005	0.00333333	0.0256172	0.0238905	64.3235	64.3562	0.358403	0.476146	0.0618777	0.0531766	2.05086	2.12963	0.839635	0.780897
0.104542	0.106082	65973	66864	0.0891667	0.015	0	0.00166667	0.0507792	0.040725	61.6674	62.7472	0.374321	0.145987	0.109201	0.094787	2.00557	2.0578	0.668188	0.461193
0.178635	0.243114	45242	46132	0.0733333	0.134167	0.0491667	0.065	0.0925767	0.104214	60.2157	60.9856	0.469554	0.709158	0.0792051	0.0794103	5.43064	5.67423	0.840106	0.938957
0.235465	0.35524	43631	44536	0.0133333	0.0333333	0.0116667	0.00916667	0.0353581	0.0334579	48.4019	48.8554	1.04947	1.09299	0.0611248	0.0602211	2.19571	2.1894	1.72581	2.09413
0.19176	0.183484	53261	54185	0.0366667	0.0266667	0.0116667	0.0133333	0.0359085	0.042082	71.5684	70.093	0.163925	0.142915	0.062309	0.0531092	2.6614	3.07292	0.451863	0.567797
0.195422	0.188987	50680	51580	0.03	0.02	0.01	0.00666667	0.0413816	0.0369167	65.4654	66.6842	0.309894	0.143953	0.0888067	0.0882243	2.32356	2.21632	0.715213	0.771554
0.16149	0.179845	35452	36355	0	0	0.000833333	0.000833333	0.0270911	0.0243477	55.3083	54.0877	0.471158	0.414975	0.064786	0.0590591	2.07555	2.10442	0.740868	0.791882
0.264825	0.32744	40213	41121	0.0775	0.0941667	0.0258333	0.0233333	0.0537555	0.0504349	66.7139	66.8225	0.644891	0.49806	0.078381	0.0788791	3.08925	2.68313	1.42849	1.50242
0.147825	0.284283	43342	44261	0.00833333	0.1675	0.00666667	0.000833333	0.0349269	0.0517734	55.299	54.6361	0.194277	0.509318	0.0694452	0.091643	2.21524	1.98397	0.531827	0.946384
0.139484	0.125235	58772	59683	0	0	0.000833333	0.000833333	0.0250274	0.0227336	44.2484	44.5839	0.127507	0.162949	0.0557181	0.0508945	1.65928	1.50888	0.362565	0.336093
0.223563	0.242972	40267	41169	0.0233333	0.17	0.0158333	0.0225	0.0314856	0.0570298	64.2737	65.2919	0.268787	0.277115	0.0634317	0.0873863	2.24166	2.61777	0.603628	0.639792
0.192988	0.216811	44560	45489	0.0333333	0.0383333	0.0108333	0.015	0.0487978	0.053267	71.1714	69.8709	0.200768	0.191773	0.0912178	0.0873489	2.59159	3.01401	0.548026	0.5369
0.409037	0.28511	39374	40295	0.0533333	0.145	0.0316667	0.0658333	0.0906533	0.148335	63.5878	63.9299	0.55296	0.415888	0.0701854	0.0889322	4.81867	7.06238	1.79484	1.0113
0.23622	0.241238	52846	53770	0.0283333	0.0141667	0.00833333	0.00833333	0.0230279	0.0243438	68.6275	65.7673	1.26744	0.678371	0.0545218	0.0586958	2.46915	2.28565	2.07093	1.78193
0.202538	0.17531	63190	64092	0.0358333	0.04	0.0133333	0.00583333	0.0278644	0.0233783	65.4346	67.2512	0.930865	0.302058	0.0512694	0.0527745	2.60263	2.47678	1.82678	0.860649
0.334638	0.377265	39598	40502	0.0258333	0.0125	0.00166667	0.00416667	0.0385945	0.0389861	58.5082	58.6724	0.13399	0.121218	0.0709336	0.0695648	1.989	2.04174	0.339165	0.396677
0.159184	0.199632	44884	45797	0.01	0.04	0.0225	0.0275	0.0279037	0.0485987	55.5543	57.3585	0.32256	0.344872	0.0514363	0.0583948	2.72308	3.61521	0.819433	0.763109
0.12819	0.152254	73295	74200	0.00333333	0	0.00416667	0.00166667	0.037012	0.0357896	62.7541	62.8997	0.408263	0.0905033	0.0765241	0.0766365	1.9665	1.95658	0.954765	0.429904
0.157404	0.170979	43662	44557	0	0.0075	0.0108333	0.00833333	0.0271342	0.0309359	53.7304	54.3895	0.331175	0.175052	0.0582332	0.0619324	2.2272	2.05486	0.867869	0.484717
0.141181	0.154916	45605	46499	0	0	0.00666667	0.00416667	0.0264696	0.0297597	58.3184	57.1287	0.17948	0.0686908	0.0576615	0.0653449	2.00675	1.94555	0.351069	0.207551
0.163811	0.170859	40976	41881	0	0.00666667	0.000833333	0.00583333	0.0292684	0.0274292	61.8043	60.6598	0.266882	0.267314	0.0631674	0.0600077	2.08858	1.98802	1.17697	0.706956
0.141409	0.152475	42571	43464	0.0741667	0.180833	0.0141667	0.025	0.0491088	0.0655128	64.7684	63.9476	0.347163	0.191153	0.0957125	0.104217	2.55849	3.0408	0.628333	0.699902
0.11079	0.134373	56879	57781	0.179167	0.0783333	0.0133333	0.0258333	0.0480242	0.0323469	70.5856	70.1598	0.0809908	0.0904617	0.0970136	0.0691367	2.66191	2.71323	0.260554	0.255795
0.176532	0.143806	53020	53959	0	0.0141667	0.00583333	0.0158333	0.0199366	0.0288606	60.4522	61.2753	0.368612	1.10161	0.0561048	0.055826	2.07999	2.30751	0.855823	2.08216
0.232582	0.363367	43908	44812	0.00333333	0.0141667	0.00666667	0.01	0.0272917	0.026247	62.3922	60.8781	0.302547	0.700419	0.0612441	0.0533465	2.27441	2.01015	0.501798	2.05855
0.120561	0.117486	47402	48311	0	0.0108333	0.00416667	0.0075	0.0364068	0.0338251	48.3471	48.9607	0.346826	0.439999	0.0806079	0.074335	2.09734	2.00314	1.09744	1.00399
0.194519	0.164946	40282	41196	0.3175	0.468333	0.0291667	0.0383333	0.0921056	0.0959299	55.3063	55.238	0.145805	0.105816	0.105413	0.11772	5.86419	7.17462	0.382583	0.32275
0.195247	0.355878	35530	36428	0.0075	0.49	0.00333333	0.00583333	0.0330819	0.0667317	67.2834	66.1992	0.233023	0.0541175	0.0679492	0.111824	2.08289	2.19446	0.451152	0.26213
0.276781	0.36435	48751	49695	0.0075	0.04	0.00583333	0.0075	0.0372626	0.0419877	64.2542	64.9629	0.242137	0.175298	0.0578918	0.0700242	2.43251	2.19827	0.631477	0.393481
0.134356	0.145961	62734	63636	0.01	0.0108333	0.005	0.0025	0.029394	0.0432325	47.1324	47.7019	0.632992	0.741135	0.061362	0.0854601	1.9036	1.79009	1.3896	1.37119
0.143738	0.17352	53475	54370	0.05	0.0541667	0.035	0.0366667	0.0426823	0.0450189	63.9419	63.2864	0.299054	0.371222	0.0733214	0.0740269	3.61951	3.34047	0.740711	0.8231
0.150528	0.112997	36769	37662	0.0216667	0.0391667	0.0108333	0.0175	0.0267659	0.0332193	68.0213	67.6657	0.226499	0.373227	0.0590505	0.0650724	2.2291	2.37832	0.50765	0.530132
0.19346	0.321108	46109	47040	0.045	0.0766667	0.03	0.03	0.0545974	0.056383	62.73	63.1169	0.357406	0.412031	0.0592446	0.0733616	3.66872	3.27363	0.791198	0.850448
0.120756	0.113897	49615	50556	0.150833	0.0308333	0.0116667	0.00916667	0.0459362	0.0436745	65.095	64.5381	0.253485	0.452483	0.0961149	0.0945696	2.33542	2.27334	0.62201	0.889022
0.151721	0.170708	36304	37205	0.0791667	0.125833	0.0166667	0.0366667	0.0215793	0.0371701	71.1932	71.3332	0.406145	0.37284	0.0650221	0.0651805	2.75476	3.16146	1.08358	0.995907
0.131851	0.129859	56858	57762	0.0183333	0.045	0.0125	0.0116667	0.0425035	0.0846246	64.3207	63.4128	0.232316	0.24587	0.0802916	0.101368	2.06991	3.33718	0.799337	0.852679
0.373118	0.342532	61297	62208	0.0691667	0.128333	0.0208333	0.0258333	0.0633852	0.0674605	56.3273	56.9069	0.247455	0.433504	0.0709029	0.0808615	3.19561	3.71463	0.796797	0.613176
0.238202	0.263453	42313	43216	0.0183333	0.0108333	0.0158333	0.00833333	0.0358987	0.0275561	61.046	60.468	0.651427	0.151944	0.0577965	0.056066	2.45742	2.28506	1.09663	0.6868
0.138473	0.137908	69273	70178	0.204167	0.361667	0.0075	0.02	0.0625002	0.0691548	58.853	59.1716	0.385286	0.142009	0.105023	0.116685	2.40988	3.35154	0.82997	0.577217
0.244215	0.214295	39807	40723	0.298333	0.1875	0.0133333	0.01	0.0624835	0.0539462	69.1431	67.9809	0.25203	0.186493	0.105421	0.097308	2.60486	2.60123	0.612307	0.824456
0.3039	0.3119	35127	36123	0.00333333	0.00416667	0.00333333	0.0075	0.0201282	0.0421035	52.7901	53.5992	0.208433	0.254063	0.0397702	0.0440651	1.75592	2.13218	0.649261	0.711204
0.152549	0.182595	37840	38733	0.01	0.0191667	0.0108333	0.0125	0.0309752	0.0321841	55.8292	55.4172	0.332843	0.284052	0.0497909	0.0528839	1.79392	1.95117	1.13822	0.71986
0.343397	0.324373	56976	57878	0.320833	0.225	0.015	0.0225	0.0584889	0.0555672	72.8531	70.5547	0.484042	0.418776	0.0999803	0.104598	3.14413	2.69122	1.4153	1.1184
0.0974742	0.124991	48983	49939	0.1925	0.288333	0.01	0.0025	0.052345	0.0543493	62.1925	62.1722	0.443938	0.276855	0.114352	0.11708	2.36926	2.38295	0.9307	0.644917
0.206231	0.446237	55451	56346	0	0.0233333	0.000833333	0.00416667	0.0276598	0.0455349	58.7764	58.5308	0.0693409	0.249942	0.0674375	0.0837882	2.00481	2.4209	0.247793	0.688096
0.199669	0.190423	39925	40828	0	0	0.0125	0.00166667	0.0209268	0.0249453	58.9037	58.1638	0.302006	0.0732833	0.0540577	0.0518994	1.929	1.89144	0.648452	0.216428
0.277371	0.16146	45395	46298	0.0258333	0.0616667	0.0166667	0.0025	0.0343317	0.0415041	69.0582	68.471	0.576846	0.139466	0.0618647	0.0756758	2.33016	2.12915	1.25106	0.240248
0.150027	0.181775	41105	42002	0	0.00333333	0.00416667	0.00833333	0.0164983	0.0188731	53.6611	53.1551	0.378884	0.304019	0.0361972	0.0409468	1.80299	1.92647	0.704151	0.892082
0.325399	0.352087	59135	60035	0.191667	0.2875	0.0216667	0.0275	0.0767211	0.105082	68.3338	68.4344	0.442011	0.362007	0.110822	0.121233	4.69087	5.615	1.41705	1.427
0.130758	0.159241	35966	36877	0.0241667	0.0391667	0.0141667	0.0141667	0.0290127	0.0315532	69.6428	68.0544	0.312765	0.235739	0.0624551	0.0631848	2.22467	2.50421	0.629978	0.475707
0.393845	0.35597	40146	41064	0.0116667	0.0108333	0.0108333	0.005	0.035128	0.0320078	46.7563	46.6401	0.217263	0.112781	0.06454	0.0590054	2.36624	1.7781	0.664824	0.385748
0.156886	0.136158	39273	40180	0	0	0.00583333	0.00333333	0.0243053	0.0274115	59.6077	60.0104	0.410877	0.67652	0.0577286	0.0597209	1.9896	1.96725	1.22976	1.62166
0.258512	0.212678	31584	32555	0.316667	0.1175	0.0183333	0.01	0.0568307	0.0484517	68.7153	65.8271	0.13444	0.448016	0.11096	0.0929908	3.13262	2.36293	0.541291	1.17114
0.175844	0.273132	34889	35782	0.00333333	0.0141667	0.00583333	0.0075	0.0353934	0.0416395	65.3167	64.8615	0.0974492	0.0569631	0.0632482	0.0760363	2.16945	2.12923	0.318228	0.152151
0.170355	0.232581	47986	48882	0.0225	0.0375	0.00833333	0.015	0.0355282	0.0368112	60.5328	60.2687	0.202704	0.207756	0.0722497	0.0754743	2.14435	2.23823	0.42715	1.17067
0.121672	0.184441	56040	56951	0	0.00333333	0.0075	0.0125	0.0248108	0.023669	62.7463	62.315	0.555675	0.181912	0.0576518	0.0516932	2.2322	2.19018	1.45696	0.611509
0.0942851	0.15269	66991	67918	0.00416667	0.0508333	0.00416667	0.0275	0.0312006	0.0423349	68.3792	66.344	0.674717	0.182832	0.0669531	0.0685815	2.19391	2.69709	1.57641	0.942028
0.132903	0.191913	34761	35658	0	0.00833333	0.000833333	0.0183333	0.0231196	0.0256275	62.1587	61.892	0.128346	0.228357	0.058601	0.0509297	1.89702	2.02898	0.373097	0.397496
0.144256	0.158972	65382	66299	0.270833	0.281667	0.0175	0.0325	0.0738295	0.14154	61.313	62.2909	0.114974	0.485676	0.110923	0.112223	3.45987	6.93997	0.429595	1.03901
0.167067	0.159936	40863	41757	0.00666667	0.035	0.0075	0.00416667	0.0335893	0.0423129	46.0061	45.3499	0.467645	0.243078	0.0691304	0.0735433	2.29827	2.56036	0.822275	0.589998
0.208637	0.340772	40765	41665	0	0.0575	0.000833333	0.00666667	0.0369469	0.0460395	49.0582	50.4351	0.360339	0.558843	0.0691259	0.0755581	2.03788	2.74236	0.898108	1.75326
0.161895	0.147123	37896	38796	0.0283333	0.045	0.0075	0.00833333	0.0278842	0.0345528	66.8651	63.9245	0.331376	0.170722	0.0665405	0.0748892	2.08134	2.1297	0.615172	0.36899
0.119933	0.147165	72123	73028	0.0591667	0.04	0.005	0.005	0.0339054	0.0294294	71.6342	71.066	0.456508	0.531475	0.0784131	0.0694344	2.34208	2.34867	1.27438	1.40593
0.127777	0.141166	57501	58406	0.00333333	0.0166667	0.0108333	0.01	0.0293925	0.0327662	45.3655	46.9436	0.733449	0.312754	0.0621937	0.0704443	2.4647	2.78868	1.3534	0.82
0.18938	0.163116	39512	40447	0.0175	0	0.00583333	0.00833333	0.0339456	0.0293133	64.171	64.2612	0.427917	1.00699	0.0814942	0.0685138	2.67798	2.39272	1.0351	2.24177
0.20772	0.348716	50285	51193	0.0241667	0.2125	0.00666667	0.0108333	0.0433773	0.0630284	50.4864	51.4895	0.695896	0.792762	0.0833289	0.106486	2.46434	2.91373	1.07236	1.43449
0.114693	0.14149	34811	35717	0.2675	0.2825	0.000833333	0.00333333	0.0565211	0.0558182	65.5336	66.3122	0.212177	0.0677082	0.105921	0.114295	2.17686	2.35728	0.40375	0.199551
0.38705	0.187457	40402	41315	0	0.00666667	0.00166667	0.0175	0.0280061	0.0237698	57.6256	57.538	0.20622	0.172452	0.0536034	0.0443953	1.80645	2.31546	0.529182	0.741462
0.234005	0.22341	43266	44174	0.184167	0.225833	0.0225	0.0225	0.0581714	0.0601332	68.7241	69.3921	0.515736	0.608855	0.10337	0.103959	3.35846	3.31749	1.50735	1.7094
0.152231	0.17052	55416	56314	0	0.00333333	0.01	0.01	0.0207816	0.0239276	56.014	55.6998	0.238758	0.17699	0.0419131	0.0463956	1.9352	2.27349	0.507055	0.498787
0.105706	0.102757	60227	61127	0.110833	0.01	0.0025	0.00333333	0.0470219	0.0361878	59.3819	58.1208	0.177378	0.152144	0.101169	0.0763672	1.86611	1.81951	0.448624	0.328978
0.236539	0.280758	40116	41029	0	0.00333333	0.0025	0.00916667	0.0240502	0.0256411	55.3668	54.6898	0.150457	0.144883	0.0512037	0.049347	2.02273	2.23372	0.386009	0.370902
0.156363	0.116102	58300	59197	0.0391667	0.106667	0.0258333	0.0425	0.0427425	0.0625949	66.7926	66.9416	0.27208	0.124369	0.0709626	0.0788868	2.58601	3.74105	0.909439	0.575962
0.128018	0.173908	35621	36530	0.02	0.0641667	0	0.00416667	0.039475	0.045908	47.8816	47.7009	0.399674	0.447871	0.102326	0.10568	1.64894	1.76994	0.469039	0.784753
0.246596	0.278282	43760	44673	0.0958333	0.101667	0.0416667	0.0416667	0.0549299	0.054175	63.7692	63.7655	0.264371	0.316331	0.0853918	0.0836994	3.0903	3.2003	0.475943	0.644446
0.214091	0.18023	46478	47379	0.0516667	0.0916667	0.0183333	0.0208333	0.0460683	0.0514582	50.7372	50.5721	0.698156	0.599833	0.100495	0.0979664	2.92872	3.069	1.23225	0.92967
0.0855862	0.0954042	60371	61274	0.00333333	0.00339847	0.0025	0.00424809	0.0250848	0.0252198	56.7257	55.8473	0.306152	0.207319	0.0586671	0.0582747	1.89876	1.95541	0.53979	0.433299
0.145115	0.120538	65773	66669	0.2725	0.179167	0.00583333	0.00333333	0.0553393	0.0519258	68.0456	66.6478	0.487179	0.274624	0.107959	0.109998	2.17998	2.16644	1.03487	0.802721
0.339868	0.220555	43936	44842	0.145833	0.230833	0.0225	0.0566667	0.0623552	0.134964	58.7404	58.9816	0.324175	0.398136	0.089446	0.110872	3.57778	6.28253	1.05658	0.881163
0.288836	0.382659	42473	43370	0.279167	0.2225	0.0608333	0.0333333	0.103285	0.0885183	63.5931	63.1703	1.29296	0.313648	0.113798	0.107758	5.34677	3.94589	1.94923	1.51234
0.200366	0.158348	39868	40771	0.0675	0.0708333	0.0275	0.04	0.0479516	0.0858549	51.5909	53.0139	0.170857	0.305464	0.0829509	0.0840273	3.96701	7.19936	0.587569	0.693637
0.388677	0.312635	34464	35411	0.0166667	0.01	0.0116667	0.0075	0.0319391	0.0291049	66.5297	65.2139	0.148552	0.187716	0.0649325	0.0611983	2.27861	2.16625	0.40878	0.6412
0.214794	0.317728	45915	46850	0.0116667	0.0308333	0.0125	0.00666667	0.0338458	0.0416757	64.1397	63.911	0.464132	0.610248	0.054086	0.0664563	2.19721	2.18081	0.614675	0.781403
0.149655	0.232915	62531	63431	0.0141667	0.0733333	0.00833333	0.0125	0.0350693	0.0490026	47.8453	49.1668	0.700382	0.717009	0.0709815	0.090146	2.65715	3.51108	1.25654	1.17263
0.254968	0.27605	62608	63504	0.0575	0.0341667	0.0241667	0.0108333	0.0533315	0.045881	57.6981	55.9838	0.360236	0.186928	0.0838085	0.093213	2.96593	2.08629	0.588278	0.632493
0.316056	0.400391	52241	53141	0.01	0.0316667	0.00166667	0.00916667	0.0364902	0.0375833	57.2016	58.3763	0.550751	0.266246	0.0701539	0.0742187	2.23804	2.6946	0.868945	0.642478
0.0869806	0.152881	64331	65238	0.00333333	0	0.005	0.0025	0.0277781	0.0297918	62.1167	61.5122	0.19506	0.067193	0.0622085	0.0636164	1.94758	1.91898	0.346892	0.135338
0.229846	0.31527	55745	56643	0.0958333	0.356667	0.0108333	0.0108333	0.0484492	0.0701222	72.4272	72.8125	0.227345	0.136329	0.0839825	0.103301	2.37425	3.13387	0.489374	0.299425
0.121942	0.0947198	38027	38933	0.0133333	0.045	0.005	0.0025	0.042294	0.0476139	57.5565	56.9989	0.496759	0.339864	0.0946135	0.104945	1.81631	1.9383	0.965212	1.07941
0.128556	0.124864	64203	65102	0	0.00833333	0.00583333	0.0141667	0.023899	0.0339731	57.9823	58.0518	0.270736	0.124175	0.0509173	0.0620695	1.92305	2.40911	0.625361	0.303028
0.17789	0.159803	44291	45208	0.01	0.0133333	0.0108333	0.0075	0.0309445	0.0371841	62.0095	61.7947	0.406792	0.260475	0.057852	0.0663551	2.09707	2.12837	0.938374	0.393875
0.15971	0.172831	41930	42861	0.0191667	0.0175	0.02	0.02	0.0261042	0.0246339	66.447	65.0842	0.397588	0.584639	0.0493277	0.0468871	2.51133	2.26945	0.810823	1.24288
0.216299	0.24129	44975	45872	0.385833	0.16	0.00333333	0.00166667	0.0583479	0.0520842	49.5908	49.3403	0.21356	0.114396	0.123798	0.113484	1.89191	2.15441	0.452744	0.253157
0.326337	0.334783	45447	46406	0.24	0.158333	0.0375	0.0633333	0.114107	0.149192	58.9239	58.2633	0.504083	0.757588	0.108495	0.106622	5.24403	6.8463	1.50536	1.88794
0.273243	0.258067	56072	56974	0.03	0.02	0.015	0.0191667	0.0429298	0.0396526	52.7357	52.6097	0.561614	0.10179	0.0612459	0.0569644	3.03386	3.62096	0.862621	0.700531
0.392287	0.381771	47601	48517	0.0625	0.0833333	0.00666667	0.00666667	0.0429743	0.0458551	67.1945	65.6367	0.838793	0.909328	0.0814076	0.0805216	2.57543	2.45959	1.51303	1.57023
0.270509	0.342593	44730	45635	0.134167	0.15	0.0258333	0.0541667	0.0566138	0.0803726	66.6058	66.0586	0.360643	0.837406	0.0820958	0.0838891	3.72133	4.76116	0.911385	1.70447
0.116242	0.125974	36800	37712	0	0	0.000833333	0.00166667	0.0233094	0.0251501	57.0654	57.135	0.300193	0.2929	0.0539325	0.0503676	1.77505	1.77074	0.682476	0.521427
0.360023	0.294681	60341	61241	0.0958333	0.08	0.0291667	0.0258333	0.062631	0.0488696	60.6282	60.003	0.234714	0.345102	0.0679232	0.0609369	3.29823	2.62226	0.510928	0.707292
0.13753	0.135232	39996	40898	0.00666667	0.00333333	0.00416667	0.005	0.0344767	0.0304686	58.2646	59.0199	0.133508	0.128443	0.0719377	0.0666718	2.0961	2.12172	0.440025	0.28871
0.125655	0.137362	57685	58613	0.2375	0.289167	0.0133333	0.0125	0.0531017	0.0556638	70.6562	70.0957	0.364412	0.20269	0.108948	0.107176	3.08927	3.02134	0.672809	0.707735
0.168622	0.162868	44870	45811	0.06	0.12	0.0175	0.0108333	0.036083	0.0365479	64.2475	63.9701	0.226945	0.429062	0.0597701	0.0677217	2.80284	3.86308	0.59686	1.22671
0.334945	0.37839	40331	41231	0.0375	0.0408333	0.0108333	0.0125	0.0449496	0.0544293	61.396	60.5019	0.457546	0.133762	0.0850845	0.0802374	2.44234	3.58182	0.795523	0.969059
0.13762	0.13711	54686	55585	0.138333	0.0808333	0.0391667	0.0333333	0.0552604	0.0481733	63.0084	61.4879	0.413838	0.181515	0.103128	0.0830296	3.40079	3.02031	1.09897	0.620966
0.108415	0.107107	41188	42087	0.313333	0.27	0.01	0.00833333	0.0423002	0.0397417	73.4606	72.3483	0.494119	0.549591	0.0854667	0.0870438	2.93655	2.9155	1.17507	1.76088
0.199509	0.361599	60379	61289	0.015	0.0116667	0.0075	0.0116667	0.0306835	0.0312145	63.0696	62.6352	0.498634	0.293553	0.0663252	0.0628671	2.25331	2.10967	1.04276	0.658605
0.151672	0.150449	38901	39803	0.01	0.0608333	0.0125	0.0166667	0.0379543	0.0739111	61.5335	60.753	1.0266	0.843957	0.0600521	0.0691975	2.27391	3.33981	1.54348	1.53362
0.0969236	0.090544	46714	47607	0.0366667	0.0316667	0.0175	0.00333333	0.0431488	0.0411359	63.517	62.6062	0.369733	0.136573	0.088638	0.085626	1.99804	1.92818	0.730984	0.404927
0.169947	0.363072	35553	36458	0.105	0.0858333	0.0333333	0.025	0.0701393	0.0513449	63.8936	63.3434	0.305723	0.624995	0.0946115	0.0875262	3.65791	2.52317	0.611393	1.45528
0.161911	0.156176	75410	76341	0.0875	0.110833	0.0258333	0.0333333	0.0536495	0.0544974	53.2276	53.9137	0.4172	0.187424	0.079445	0.0714624	4.39733	5.83593	1.06547	0.45867
0.140165	0.161818	49517	50418	0.00333333	0.00666667	0.000833333	0.005	0.0181228	0.0233507	48.1473	48.6308	0.478463	0.142892	0.0595202	0.0628229	1.56072	1.69828	0.871225	0.346676
0.150572	0.195723	40115	41043	0.114167	0.385833	0.0125	0.0116667	0.0563847	0.0630035	54.1892	53.8003	0.408328	0.563774	0.0900175	0.102288	3.08843	3.97701	1.05084	1.46879
0.283995	0.183228	66940	67857	0.0175	0.0108333	0.00416667	0.005	0.0329063	0.0260423	61.8139	61.6552	0.192082	0.161318	0.0763257	0.066459	1.98892	2.12123	0.454553	0.329173
0.105399	0.134816	45285	46182	0.165833	0.0558333	0.0175	0.01	0.0525342	0.0456179	72.1383	68.3114	0.355342	0.175536	0.104478	0.101883	3.0386	2.49566	0.802642	0.898617
0.25213	0.264519	46823	47745	0.0325	0.0416667	0.0166667	0.0158333	0.0350811	0.0552044	69.0691	68.8858	0.135844	0.120374	0.0573884	0.0630466	2.45465	3.28926	0.401542	0.296199
0.144648	0.11602	63331	64228	0.1425	0.205833	0.0258333	0.0141667	0.0488926	0.0531976	63.9606	62.8342	0.107638	0.167341	0.0942641	0.105092	2.97786	2.74578	0.513425	0.530811
0.285692	0.310462	55767	56675	0.0391667	0.0891667	0.0141667	0.0183333	0.0440301	0.0432852	69.288	70.2666	0.293446	0.23659	0.0863983	0.0940316	2.22978	2.27434	0.761091	0.733376
0.192282	0.208556	55963	56866	0.143333	0.211667	0.035	0.0283333	0.0621565	0.0734746	66.322	65.2075	0.398584	0.158254	0.0943193	0.0981643	3.2825	3.88154	1.19021	0.546302
0.170656	0.124584	67458	68357	0.409167	0.161667	0.0025	0.00916667	0.0593884	0.0524857	73.0774	71.3302	0.195596	0.0999505	0.113527	0.106469	2.29233	2.27358	0.425289	0.354856
0.255739	0.204227	42905	43804	0.00666667	0.209167	0.00583333	0.005	0.0385703	0.0550488	61.7812	61.1589	0.32372	0.248112	0.0819817	0.105902	2.07945	2.15136	0.903887	0.501255
0.162682	0.1422	51336	52273	0.00666667	0.00333333	0.00583333	0.00416667	0.0234129	0.0258011	63.4464	62.0968	0.213076	0.253459	0.0539952	0.0536786	2.30714	2.15445	0.519335	0.521074
0.218188	0.311095	39466	40369	0.135	0.065	0.0125	0.0216667	0.0511215	0.0579898	51.1485	50.6929	0.0857105	0.0813805	0.08915	0.0709835	3.84105	5.36825	0.194352	0.334484
0.189471	0.150395	40802	41706	0	0	0.0075	0.0025	0.0235079	0.0223435	69.8718	70.7851	0.596502	0.412848	0.0479058	0.0469142	2.1077	2.12491	1.33577	0.701202
0.302588	0.35337	43025	43942	0.213333	0.161667	0.0133333	0.0366667	0.0604653	0.134383	64.9985	68.0252	0.181937	1.2143	0.0966526	0.108471	2.84657	9.34163	0.420936	4.11542
0.155604	0.107267	36736	37643	0.0708333	0.00666667	0.01	0.0116667	0.0487544	0.0279642	62.6363	61.7851	0.183171	0.22399	0.0853191	0.0704859	2.23044	2.13321	0.376737	0.395576
0.102563	0.117087	41116	42012	0	0	0.000833333	0.0025	0.0237307	0.0251727	53.4311	53.2897	0.214059	0.063337	0.0609428	0.0629731	1.61586	1.62962	0.591055	0.295726
0.176367	0.182809	58209	59111	0.0216667	0.0641667	0.015	0.01	0.026621	0.0416871	54.9306	55.1818	0.260192	0.294056	0.0409302	0.0520925	3.24258	3.55506	0.692852	0.763489
0.173455	0.189826	47743	48636	0.0108333	0.0175	0.00833333	0.0108333	0.0271109	0.0343913	63.1158	63.2523	0.596865	0.174641	0.0428954	0.0477202	2.23894	2.2904	1.17666	0.68381
0.20129	0.191515	50261	51170	0	0.00833333	0.00416667	0.00666667	0.031017	0.0308138	60.8591	60.0384	0.246381	0.223898	0.0697612	0.0661103	1.99564	2.34523	0.593931	0.54636
0.222491	0.27538	44627	45527	0	0.0166667	0.00416667	0.00333333	0.0291758	0.0298993	49.6528	50.4976	0.0815048	0.176322	0.0674042	0.0632595	2.65488	3.04623	0.253581	0.830312
0.120165	0.199403	53372	54270	0.100833	0.08	0.0216667	0.03	0.0564373	0.0781041	68.5313	67.9109	0.359913	0.456796	0.0975366	0.0958647	2.91912	5.64704	0.637014	0.940461
0.346507	0.322926	35644	36545	0.0541667	0.01	0.0116667	0.00583333	0.0294214	0.027796	68.2201	66.4148	0.224141	0.0763516	0.0628137	0.0534481	3.11555	2.07882	0.612126	0.442695
0.133322	0.130323	40290	41190	0.0533333	0.0316667	0.02	0.0108333	0.0459787	0.044597	68.2846	67.0507	0.844945	0.234203	0.0873389	0.0850781	2.1461	2.27936	1.44183	0.48605
0.176992	0.159029	68716	69611	0	0	0	0.0025	0.0273836	0.0262723	50.2374	49.938	0.252714	0.105255	0.055412	0.058474	1.84555	1.89974	0.570362	0.380727
0.236009	0.273297	57086	58020	0.1125	0.103333	0.00833333	0.0108333	0.051897	0.0525189	62.8169	64.3239	0.430455	0.0937886	0.0780814	0.0931032	2.31701	2.40765	1.09967	0.394137
0.275936	0.249035	57896	58806	0.1175	0.396667	0.0366667	0.09	0.0818742	0.207729	66.4799	68.0609	0.439432	0.62077	0.0888105	0.156464	4.35172	9.58285	0.989382	1.26679
0.144122	0.169338	45111	46018	0.00333333	0	0.0075	0.000833333	0.0269844	0.0232938	64.0746	62.0971	0.0821054	0.227364	0.0596386	0.0517201	2.05018	1.93853	0.469205	0.708436
0.140928	0.172753	63806	64708	0.0591667	0.113333	0.0275	0.0366667	0.0476729	0.0648068	58.0563	57.2989	0.527997	0.479988	0.076732	0.0835517	3.50844	4.41405	1.10164	1.06814
0.179639	0.245692	61954	62848	0.00416667	0.0341667	0.005	0.0183333	0.0288544	0.0395967	60.3508	61.3276	0.301192	0.314401	0.0543624	0.0665024	2.08101	2.7717	0.59089	0.601996
0.097146	0.117101	41491	42395	0.44	0.235833	0.0166667	0.00583333	0.0655514	0.0545846	60.229	55.8397	0.273406	0.352325	0.126251	0.111321	2.35485	2.12515	0.959598	0.55373
0.108099	0.152559	48165	49063	0	0.0258333	0.00166667	0.0241667	0.025089	0.0587924	60.2413	61.0417	0.125289	0.390969	0.0632797	0.0629089	1.8956	5.75782	0.308082	1.34094
0.215375	0.253722	68827	69724	0.00333333	0.0316667	0.015	0.0125	0.0304233	0.0386085	66.454	65.0812	0.207487	0.488647	0.0708782	0.0841208	2.15105	2.28391	0.94943	1.99123
0.166882	0.182199	67980	68877	0.113333	0.106667	0.02	0.0141667	0.0375959	0.0331589	69.2548	68.1728	0.399221	0.290867	0.0778855	0.0695806	2.88575	3.05467	1.04802	0.71262
0.228737	0.330469	36494	37401	0.133333	0.293333	0.00916667	0.015	0.0496668	0.0644925	62.9219	63.2963	0.660992	0.556893	0.102161	0.116143	2.18026	2.63921	1.18245	1.17408
0.232723	0.172282	65941	66837	0.00666667	0	0.0116667	0.0025	0.0173459	0.023154	62.93	61.7392	0.202657	0.0634564	0.0437348	0.0562248	2.18155	1.98014	0.518368	0.202528
0.13487	0.219547	35721	36621	0.0908333	0.235	0.00833333	0.00916667	0.0483471	0.0584198	48.2492	48.4082	0.626578	0.252298	0.100713	0.109907	3.13813	2.51262	1.13026	0.854058
0.20383	0.223876	42992	43886	0.0308333	0.0783333	0.0191667	0.0308333	0.0375525	0.0594628	47.9934	48.589	0.480531	0.615245	0.0466653	0.0649423	2.62309	4.28767	0.845442	2.28692
0.426228	0.405644	39752	40656	0.0391667	0.0341667	0.00583333	0.00333333	0.0473471	0.0456168	54.7312	55.2645	0.13066	0.0817204	0.096563	0.0931854	2.95225	2.10241	0.40157	0.373561
0.113748	0.124842	58074	59000	0.0208333	0.0341667	0.0116667	0.02	0.0382639	0.0415899	61.1666	61.7262	0.140647	0.229345	0.0787024	0.0821875	2.08451	2.31471	0.538203	0.514405
0.344928	0.258319	54249	55241	0.424167	0.121667	0.02	0.0116667	0.0961403	0.0513847	60.8124	57.0445	0.601739	0.588001	0.132564	0.0929109	4.42568	3.01694	2.13962	1.40529
0.224219	0.22647	55002	55903	0.07	0.04	0.0425	0.0258333	0.0548347	0.0404689	59.4629	59.3541	0.301617	0.415901	0.0710904	0.0611339	2.72804	2.54874	0.616772	0.809369
0.370652	0.269743	65366	66267	0.114167	0.00333333	0.0158333	0.00416667	0.0598527	0.0279669	72.2766	67.9686	0.109032	0.0412639	0.0859944	0.0562286	3.68637	2.07295	0.301352	0.206485
0.135494	0.246085	30268	31167	0	0.0458333	0.00166667	0.0075	0.0260258	0.0396369	46.8018	47.753	0.261652	0.345935	0.0586213	0.0690122	1.7305	1.79468	0.475953	1.0398
0.225329	0.186844	59100	60016	0	0	0.00916667	0.015	0.0284839	0.0253664	58.8541	58.7298	0.429808	0.184658	0.0680125	0.0579839	2.18365	2.2259	0.849332	0.379021
0.182162	0.193595	66765	67657	0.0241667	0.0225	0.00916667	0.0125	0.0360573	0.0376266	71.7768	69.6946	0.236559	0.0752003	0.0693804	0.0703076	2.34349	2.39093	0.462105	0.23289
0.227806	0.329276	59154	60064	0.268333	0.455833	0.0158333	0.0208333	0.0630896	0.208045	50.9584	53.1213	0.890104	0.565508	0.109672	0.140813	3.17024	10.3284	1.86645	0.800223
0.133126	0.179838	41986	42890	0	0.00333333	0.00333333	0.0075	0.0364443	0.0264406	60.1689	59.9848	0.63979	0.207374	0.076997	0.0545476	1.93619	1.91514	1.19725	0.724023
0.209398	0.170644	41187	42094	0.225833	0.0741667	0.025	0.0308333	0.062124	0.0486347	64.963	62.0112	0.222909	0.205543	0.0927411	0.08324	3.47982	3.72279	0.518454	0.644163
0.138401	0.156548	62977	63873	0.0141667	0.0116667	0.00666667	0.005	0.0408111	0.0380055	59.2195	58.5491	0.401784	0.264671	0.0839805	0.0756967	2.18671	2.16336	0.517252	0.730498
0.147908	0.250925	61440	62342	0.0283333	0.243333	0.0116667	0.0266667	0.0426226	0.0774139	67.086	66.5204	0.522308	0.268042	0.0785989	0.101232	2.44219	3.63386	0.674126	0.689066
0.223991	0.194496	60195	61096	0.065	0.0241667	0.0116667	0.0166667	0.0476996	0.0462429	57.4639	57.0478	0.292142	0.150524	0.086714	0.0842494	2.1672	2.41012	0.713651	0.406234
0.15853	0.23775	41680	42584	0.01	0.055	0.00416667	0.00166667	0.0368763	0.0446607	59.6003	57.9423	0.33123	0.310144	0.0828169	0.0813549	1.84993	1.81619	0.649698	0.769741
0.143567	0.152267	70144	71046	0	0.00666667	0.00333333	0.00666667	0.0308182	0.0292969	70.4043	68.7135	0.866952	0.424591	0.060547	0.052896	2.22467	2.31132	1.28758	0.667538
0.144875	0.144117	49208	50112	0.163333	0.3075	0.00166667	0.0025	0.0533274	0.057677	64.688	63.2276	0.129087	0.101998	0.106156	0.112891	2.13089	2.22814	0.339617	0.249668
0.126968	0.132764	43535	44441	0.00333333	0.00333333	0.00416667	0.00416667	0.0268393	0.0208525	49.4908	49.6587	0.202006	0.111528	0.0450056	0.0428937	2.16649	1.98306	0.428928	0.360369
0.19738	0.168694	44629	45534	0.0475	0.07	0.0158333	0.02	0.0459291	0.0398954	47.6964	49.386	0.346493	0.337495	0.0518179	0.0579638	4.91972	5.87318	0.737734	1.1633
0.132462	0.175361	38688	39590	0.00333333	0.00333333	0.0075	0.00166667	0.0332479	0.0280811	47.0349	48.2367	0.309569	0.339061	0.065789	0.0561345	2.06239	1.91677	0.942871	0.713811
0.24661	0.231225	45806	46708	0.085	0.0258333	0.03	0.0183333	0.0552356	0.0410212	57.7706	59.3149	0.504106	0.424828	0.0706066	0.0673245	2.5504	2.36962	1.00973	0.99758
0.124916	0.119091	48711	49620	0.0116667	0.0266667	0.00666667	0.00416667	0.0378635	0.0400517	46.0936	46.3582	0.356478	0.0683779	0.0842985	0.0839107	1.88683	2.19819	0.68787	0.217741
0.113075	0.168545	42485	43387	0.03	0.0183333	0.0141667	0.01	0.0352155	0.0348742	57.9236	57.0222	0.456601	0.365705	0.0629656	0.0568078	2.30229	2.20269	0.878996	0.547792
0.0983786	0.105263	64091	64992	0.015	0.120833	0.00416667	0.000833333	0.0458733	0.0502073	64.7549	65.1338	0.136408	0.118054	0.0923939	0.102929	2.07854	2.02952	0.268255	0.222106
0.115203	0.134949	36681	37574	0.00333333	0.0075	0.005	0.00416667	0.029469	0.0312261	47.2191	46.7542	0.529796	0.154031	0.0698276	0.0633746	1.81559	1.86607	1.48742	0.592697
0.199263	0.180511	57465	58374	0.0383333	0.0558333	0.0158333	0.0225	0.0442334	0.133052	52.7381	52.9157	0.38278	1.563	0.0603149	0.0755051	2.69686	4.53758	0.549914	1.65328
0.128626	0.119207	61974	62878	0	0.0233333	0.0075	0.0116667	0.034364	0.0403605	58.9686	58.863	0.160906	0.245562	0.0819475	0.0929742	1.95517	2.10378	0.531679	0.458391
0.12767	0.154802	67507	68495	0.0275	0.0408333	0.00666667	0.00916667	0.0443397	0.0447286	61.2217	60.4201	0.676992	0.359865	0.085478	0.0740189	2.03022	2.1307	1.50087	1.03173
0.259319	0.296644	54943	55848	0.1875	0.269167	0.0125	0.03	0.0582106	0.0742203	62.8487	62.2329	0.548093	0.541504	0.100008	0.109504	2.59817	3.50725	1.2782	1.89848
0.268355	0.307703	40415	41346	0.0516667	0.0308333	0.0208333	0.0075	0.039821	0.0381436	58.1047	57.6116	0.264618	0.207521	0.0675929	0.0683799	2.77904	3.23403	0.633005	0.611965
0.263833	0.270565	36860	37761	0.0325	0.0633333	0.0175	0.0125	0.0356645	0.0391644	67.6564	67.4011	0.531573	0.93677	0.0835056	0.0817605	2.54535	2.35676	1.24695	2.29115
0.0936227	0.256161	62939	63840	0	0.00916667	0.00583333	0.00583333	0.0222679	0.0286646	58.7852	58.8425	0.638467	0.59091	0.0583996	0.0519768	2.00899	2.22799	0.987972	1.61913
0.247363	0.241949	36978	37908	0.065	0.0783333	0.01	0.0075	0.0234537	0.0226013	71.4507	72.0824	0.358754	0.373909	0.0450527	0.0434021	2.54497	2.5666	0.830394	1.09363
0.25401	0.307012	36277	37404	0.0458333	0.00333333	0.0183333	0.0108333	0.042803	0.0334387	61.3775	60.3239	0.132782	0.114404	0.072134	0.0631054	2.30951	2.05213	0.334498	0.302922
0.288479	0.247503	46580	47475	0.04	0.0133333	0.0266667	0.0116667	0.0388318	0.0325024	61.4036	60.6827	0.178024	0.236987	0.0876733	0.079079	2.82874	2.3645	0.729299	0.74559
0.172773	0.197286	36118	37012	0.0683333	0.035	0.0025	0.00833333	0.0445753	0.0435598	56.6348	57.2036	0.181222	0.26216	0.0827536	0.0800089	1.88669	1.94094	0.393827	0.719394
0.115335	0.12941	62592	63488	0.0266667	0.0541667	0.00333333	0.0025	0.0431452	0.0511303	62.815	61.9782	0.570296	0.191709	0.0966231	0.101428	1.9747	1.97133	0.920593	0.381844
0.160306	0.199825	56580	57505	0.00916667	0.00666667	0.0108333	0.00833333	0.0287415	0.0341508	61.411	60.6986	0.176124	0.200089	0.0592879	0.0627702	2.04066	2.05172	0.487182	0.390769
0.178174	0.167675	52891	53805	0.236667	0.363333	0.0141667	0.0308333	0.0556621	0.0705259	61.4857	60.6212	0.366217	0.19424	0.101331	0.110775	2.47064	2.90113	0.735951	0.468895
0.46623	0.36308	58687	59609	0.0991667	0.0541667	0.02	0.02	0.0559524	0.0760233	52.8606	53.095	0.22865	0.169423	0.0753035	0.0784527	6.35163	5.21731	0.544006	0.949896
0.107752	0.104396	45190	46088	0	0	0.00583333	0.00583333	0.0218343	0.0194754	57.6215	58.2472	0.406804	0.446565	0.0528962	0.0486377	1.83967	1.81204	0.731196	1.1522
0.207404	0.209099	67402	68323	0.0116667	0.00333333	0.0158333	0.0075	0.0288333	0.0234023	61.3358	62.2035	0.639232	0.650405	0.0581946	0.0533138	2.02721	2.07047	1.27908	1.35512
0.121615	0.107927	42624	43582	0.0133333	0.00416667	0.0191667	0.00416667	0.0288281	0.0191301	59.5559	58.36	0.309712	0.541198	0.0555489	0.0443929	1.93022	1.85361	0.641799	0.767909
0.100169	0.111273	64674	65574	0.00666667	0	0.00166667	0.0333333	0.0339644	0.0369019	71.5103	69.9555	0.128968	0.0974803	0.0855574	0.090478	2.22291	2.21026	0.380381	0.244446
0.293038	0.312644	39875	40788	0.0833333	0.0608333	0.0075	0.00916667	0.0396138	0.0393316	69.8876	68.2792	0.196484	0.182607	0.0683782	0.0671557	2.95558	2.87704	0.570401	0.460993
0.261193	0.417438	32443	33357	0.110833	0.174167	0.0141667	0.0108333	0.0728754	0.056729	61.8766	60.2122	0.352177	0.106001	0.080201	0.0907687	3.91207	2.77312	0.97009	0.438452
0.0998805	0.144792	63866	64774	0.0466667	0.0466667	0.0075	0.00666667	0.043742	0.0378998	68.0678	67.1578	0.197699	0.236683	0.0906262	0.0825885	2.14837	2.26472	0.50268	0.607012
0.118724	0.136226	50034	50947	0.155	0.0966667	0.005	0.00583333	0.0531824	0.0490998	51.1883	50.7563	0.373603	0.415845	0.113727	0.106843	1.76785	1.73805	0.713203	0.779981
0.202303	0.157807	57624	58522	0.150833	0.0633333	0.0166667	0.0158333	0.0273019	0.0268678	72.6561	71.4504	0.583742	0.419566	0.0526435	0.0512847	2.71821	2.50345	1.84824	1.10499
0.28335	0.333095	60285	61193	0.278333	0.221667	0.0391667	0.0791667	0.081584	0.16444	72.9212	73.646	2.15862	0.72739	0.095179	0.114123	4.84945	9.39461	3.61473	1.79631
0.145545	0.16501	35517	36481	0.0216667	0.0191667	0.0075	0.015	0.0372481	0.0334216	59.1225	58.4972	0.490362	0.817995	0.0768533	0.0656788	2.48434	2.68578	0.673005	1.40084
0.275894	0.349476	62288	63213	0.1775	0.135833	0.0141667	0.0125	0.0537057	0.0601683	70.9519	68.9558	0.345337	0.736739	0.0936104	0.0941969	2.72645	3.28862	0.557321	1.2075
0.209741	0.413776	39712	40623	0	0	0.00166667	0.00583333	0.0164504	0.0185745	61.4071	60.5293	0.0479962	0.132079	0.0425187	0.0414612	1.85202	1.93626	0.202783	0.240424
0.227659	0.207971	44693	45600	0.0683333	0.0925	0.0283333	0.0291667	0.0544097	0.0519646	62.8288	61.3976	0.167474	0.284333	0.0874265	0.0853201	2.80552	2.9756	0.453474	1.08576
0.199549	0.245849	35117	36036	0.105	0.0466667	0.0216667	0.0175	0.0498528	0.0382255	66.5983	66.5528	0.340257	0.62893	0.082448	0.0717173	2.43452	2.34796	0.716827	1.10909
0.23513	0.208306	47392	48332	0.29	0.0841667	0.015	0.0108333	0.0644503	0.0454911	72.6581	70.12	0.467952	0.311971	0.113928	0.0882896	4.31577	2.29817	0.703217	1.12266
0.258531	0.27342	39890	40886	0.265	0.153333	0.00666667	0.0116667	0.0585234	0.0542019	59.038	59.0134	0.317026	0.156	0.108888	0.106441	2.56195	2.90895	0.491027	0.495345
0.227006	0.203695	38554	39457	0.288333	0.108333	0.0141667	0.0133333	0.0558969	0.0447965	71.1944	70.0099	0.307566	0.38755	0.106033	0.0891955	2.59633	2.4784	0.641014	0.991783
0.212177	0.203443	49017	49923	0.0941667	0.186667	0.00833333	0.0075	0.0500223	0.0543157	53.0821	52.7514	0.320579	0.0845263	0.102047	0.102922	2.22217	2.20132	0.815239	0.402062
0.344507	0.333533	45439	46345	0.201667	0.150833	0.0566667	0.0641667	0.0834443	0.0711709	57.1057	56.8112	0.143796	0.141208	0.0991855	0.0846468	4.57124	4.27504	0.503859	0.40266
0.108811	0.120205	48758	49655	0	0	0.00583333	0.0125	0.0183076	0.0245496	60.9888	59.8333	0.319512	0.116139	0.0473952	0.0525832	1.88934	1.87797	0.62291	0.348675
0.132939	0.115475	40948	41870	0.04	0.0208333	0.0158333	0.0233333	0.0335881	0.0639333	62.0264	61.4558	0.597013	0.114109	0.0747581	0.0670576	2.79499	3.70566	1.03633	0.393188
0.223814	0.286838	57500	58432	0.0225	0.324167	0.0208333	0	0.028372	0.0735003	61.8766	62.9565	0.210482	0.328931	0.0531178	0.104499	2.61346	2.49113	0.45607	0.899197
0.104121	0.136725	58081	58979	0.01	0.0208333	0.00583333	0.015	0.0242119	0.0298979	55.9018	56.4543	0.547661	0.624901	0.059901	0.0609675	1.71284	1.9481	1.26801	1.70549
0.249117	0.364704	45026	45951	0.04	0.01	0.0183333	0.0133333	0.0450463	0.031717	53.7171	52.031	0.567649	0.198328	0.0662465	0.0599697	2.6636	2.24971	1.00717	0.408306
0.300851	0.355786	66075	66991	0.135833	0.442357	0.03	0.0375747	0.0604676	0.123881	63.7908	67.2519	0.331724	0.462956	0.091974	0.139185	2.97319	5.51737	0.588653	0.905834
0.313064	0.2918	50757	51649	0.1125	0.283333	0.0241667	0.0233333	0.0500296	0.0601711	68.5259	66.6898	0.305726	0.277315	0.0815548	0.105011	3.15981	2.80555	0.980166	0.490728
0.148084	0.175592	58273	59202	0.230833	0.281667	0.0175	0.0308333	0.0569355	0.0830478	59.7586	60.389	0.22826	0.42352	0.103927	0.104232	2.48809	3.9239	0.77324	1.19032
0.32787	0.361544	35523	36431	0.0608333	0.09	0.015	0.0141667	0.0441308	0.0478259	62.311	61.6252	0.511708	0.403803	0.0905041	0.0970103	2.1608	2.13943	0.925152	1.11122
0.179935	0.188191	46457	47369	0.0675	0.0391667	0.0158333	0.005	0.0473095	0.0395715	67.4155	67.4988	0.327012	0.246536	0.0722749	0.0705694	2.34154	2.2565	0.758134	0.6691
0.26352	0.307571	58765	59663	0.0516667	0.0583333	0.025	0.0308333	0.0600811	0.0734944	58.0693	58.2733	0.61933	0.411481	0.0658804	0.074653	2.83858	3.3505	1.24699	0.807852
0.104595	0.131352	40934	41846	0.0475	0.0866667	0.0241667	0.0383333	0.0470834	0.0623627	55.5113	55.5189	0.203267	0.214103	0.0777505	0.0805084	3.85561	5.71182	0.44684	0.502348
0.11712	0.10698	56804	57695	0.0233333	0.0583333	0.0116667	0.00583333	0.0316077	0.0405729	66.9698	67.8955	0.167578	0.154708	0.0691369	0.078916	2.28021	2.23658	0.414948	0.336891
0.111583	0.124348	63432	64325	0.0616667	0.145	0.00166667	0.00166667	0.0444503	0.0505204	60.6339	60.1865	0.16264	0.189484	0.0996887	0.105896	1.94299	2.02302	0.3585	0.287334
0.113254	0.124148	65604	66502	0	0	0.00583333	0.00416667	0.0297833	0.0262267	57.2677	57.0001	0.256903	0.185221	0.0662875	0.0628063	1.87147	1.89431	0.909454	0.565287
0.175282	0.146016	59497	60397	0.00666667	0.00666667	0.00666667	0.00666667	0.032917	0.030535	63.6393	63.1103	0.477758	0.275133	0.0714988	0.065433	2.05082	2.14086	0.982506	0.664074
0.220966	0.22579	49797	50695	0.02	0	0.00416667	0.00333333	0.0371153	0.0259518	57.1715	57.1716	0.277853	0.119719	0.0919509	0.0787415	1.93201	2.21174	0.402915	0.395879
0.139482	0.169321	56256	57161	0	0	0	0.00333333	0.022078	0.0261311	62.5568	62.6219	0.514344	0.237739	0.0560827	0.0583733	1.97847	2.01527	1.45395	0.764102
0.139066	0.130557	63936	64834	0.0166667	0.01	0.0133333	0.00333333	0.0385866	0.0358138	61.1106	59.0157	0.347843	0.20624	0.0839117	0.079851	1.97832	1.9042	0.818732	0.527217
0.152226	0.199365	49999	50930	0.0591667	0.116667	0.00916667	0.0133333	0.0512646	0.0538558	63.3866	63.2849	0.334157	0.283717	0.0828633	0.0865511	2.25978	2.70192	0.492277	0.736418
0.200228	0.226556	38421	39361	0.045	0.0508333	0.0266667	0.025	0.0360208	0.0326602	66.9629	66.0159	0.383191	0.210051	0.0561946	0.0543369	2.99253	2.82672	0.910134	0.506152
0.204269	0.12126	62371	63285	0	0.0308333	0.00916667	0.00333333	0.0257705	0.0412369	57.3571	57.7471	0.304819	0.139298	0.0548886	0.0632759	1.77871	1.76458	0.610104	0.290117
0.190931	0.240565	41546	42443	0.03	0.02	0.00666667	0.0075	0.0339179	0.0383844	46.9828	46.5601	0.19831	0.0843212	0.0660025	0.0683514	1.94512	2.19616	0.411668	0.216986
0.152921	0.193335	66839	67742	0.025	0.0466667	0.00583333	0.00416667	0.035364	0.0414557	65.9074	64.6625	0.206277	0.175163	0.0704295	0.083784	2.02077	1.97776	0.289472	0.668098
0.292335	0.286476	55953	56867	0	0.0075	0.0075	0.0141667	0.032693	0.0314461	65.6678	65.6354	0.199718	0.0992081	0.087821	0.0849243	2.15793	2.34307	0.54762	0.303739
0.210177	0.15017	64650	65560	0.1325	0.1025	0.0266667	0.0341667	0.052945	0.0512174	56.998	57.7137	0.590769	0.362345	0.0772767	0.0817619	2.80148	2.77504	0.830917	0.784312
0.259837	0.192504	39265	40173	0.00916667	0.04	0.0108333	0.0275	0.0289268	0.0610988	63.0396	63.4985	0.165516	0.636179	0.0678227	0.0701992	2.352	3.00504	0.345356	0.654692
0.103965	0.138037	48742	49642	0.0383333	0.0375	0.01	0.0075	0.039947	0.0407706	61.8693	59.5827	0.755097	0.844926	0.0873054	0.0874924	2.35678	2.58757	1.44219	1.62172
0.133914	0.195978	65542	66441	0.0541667	0.0191667	0.0341667	0.0116667	0.0477483	0.0331433	62.2088	61.1477	0.360761	0.106375	0.0643432	0.0663217	3.52846	2.29209	1.04106	0.399187
0.273655	0.210447	68674	69572	0.05	0.045	0.0216667	0.0191667	0.0449205	0.0387496	59.8871	58.1465	0.336482	0.698908	0.0586669	0.055944	3.35659	2.49587	0.823235	1.15379
0.138663	0.182177	39592	40513	0.0233333	0.02	0.0133333	0.0108333	0.0333678	0.0306018	66.2649	66.4605	0.334081	0.249697	0.0663892	0.059313	2.20751	2.23268	0.570925	0.835169
0.1146	0.120055	67684	68576	0.00333333	0.0075	0.0075	0.00416667	0.0314918	0.0340807	62.2422	60.2033	0.234626	0.128891	0.077224	0.0782645	2.34988	2.20082	0.517981	0.322532
0.12614	0.102202	64407	65313	0	0	0	0	0.0256846	0.0341255	61.2662	60.9666	0.0886297	0.0464246	0.0570749	0.0676607	1.88511	1.86781	0.304936	0.170809
0.15374	0.198204	34777	35701	0.129167	0.378333	0.005	0.00333333	0.0483727	0.0608576	61.3016	61.7502	0.257833	0.203585	0.113534	0.130588	1.98822	2.17481	0.519277	0.417239
0.179424	0.187737	54314	55224	0.0441667	0.0466667	0.0175	0.0216667	0.0441216	0.0448925	47.9086	48.5313	0.675937	0.269855	0.0733013	0.0812447	2.66488	2.82404	1.46464	0.553388
0.224641	0.231338	67340	68236	0.0383333	0.03	0.0216667	0.0241667	0.0352303	0.0361802	64.4215	62.9687	0.205241	0.558198	0.059367	0.0649685	2.68127	2.72423	0.403369	1.25264
0.219867	0.226015	54705	55654	0.0391667	0.0483333	0.0183333	0.0225	0.0380158	0.0409447	64.8114	63.5376	0.6259	0.861288	0.0821653	0.0759265	2.78069	2.79461	2.04046	1.97893
0.153165	0.126573	45217	46117	0.1075	0.0333333	0.0266667	0.0158333	0.0761749	0.042504	62.9125	62.9862	0.347947	0.340269	0.0776634	0.0661176	3.29197	2.45742	0.789152	1.18606
0.230051	0.163039	43002	43903	0.0891667	0.0483333	0.00666667	0.0241667	0.0484436	0.0515266	65.5539	65.0839	0.230666	0.170356	0.095919	0.0862172	2.35315	2.59481	0.661459	0.296355
0.147222	0.131799	38884	39817	0.085	0.0166667	0.00583333	0.0075	0.035242	0.024837	67.3225	64.3169	0.578867	1.00976	0.0704202	0.0577275	2.90164	2.53601	1.28946	2.2113
0.181225	0.299586	50954	51887	0	0.00333333	0	0.005	0.0318903	0.0306057	54.8817	55.2227	0.345451	0.476412	0.0691084	0.062872	1.95231	1.94205	0.693389	1.08524
0.0989369	0.12394	55088	55990	0.03	0	0.02	0.00583333	0.0349262	0.0160912	65.2477	66.2466	0.136709	0.0656965	0.0458448	0.0436965	3.0808	2.01238	0.300236	0.210662
0.261076	0.252115	59149	60052	0.199167	0.193333	0.0475	0.0283333	0.0689173	0.0607931	64.3929	63.6514	0.371147	0.493702	0.0988566	0.0879599	4.01629	3.15936	0.670407	1.20736
0.208473	0.249148	57930	58826	0.0175	0.0816667	0.0158333	0.0233333	0.028148	0.0462042	65.9217	65.1755	0.288362	0.416105	0.0607717	0.0734807	2.5834	2.501	0.490774	1.03486
0.274466	0.14547	39418	40347	0.0491667	0.170833	0.0225	0.065	0.0499192	0.09655	58.6289	60.5472	0.352674	0.454263	0.0820649	0.0941819	2.7418	5.50114	1.42896	1.22394
0.150738	0.15535	47134	48036	0.0125	0.0966667	0.00416667	0.00333333	0.0430057	0.0489478	64.4459	63.7163	0.0558808	0.206746	0.101648	0.115143	2.18286	2.14461	0.337075	0.92302
0.167924	0.146768	70470	71362	0.108333	0.0191667	0.035	0.0116667	0.29833	0.0326175	65.1192	62.5981	2.8253	0.229502	0.108189	0.0680497	11.6506	2.92205	4.31356	0.574205
0.110906	0.134906	34230	35159	0.118333	0.0891667	0.0183333	0.0433333	0.0271572	0.0376884	66.4765	66.4644	0.27415	0.600604	0.0667389	0.0681148	4.15546	3.68275	0.812867	1.2146
0.209006	0.321436	35909	36819	0.139167	0.454167	0.0075	0.00583333	0.0533951	0.0638837	62.7904	61.4363	0.196353	0.310494	0.100563	0.117939	2.14647	2.26521	0.531592	1.19752
0.22322	0.209675	35550	36466	0	0.0358333	0	0.0125	0.0273584	0.0349993	65.7515	65.5352	0.43046	0.233091	0.062993	0.0690642	2.11116	2.31902	0.852664	0.628971
0.13808	0.147388	39939	40844	0.00333333	0.00333333	0.0116667	0.00666667	0.0245815	0.0257093	61.9744	60.3286	0.206737	0.122844	0.055555	0.0556791	2.16693	2.12257	0.438973	0.416687
0.14466	0.179348	42446	43345	0.0125	0.0425	0.005	0.00166667	0.0417139	0.0429151	58.1897	58.1594	0.200446	0.165709	0.0957529	0.0910011	2.05296	2.13053	0.416665	0.380425
0.179931	0.212841	31238	32142	0.00666667	0	0.00333333	0.00416667	0.0393221	0.0337228	55.8391	55.1144	0.21466	0.0937961	0.0753872	0.0656019	2.03972	2.07008	0.599689	0.268578
0.180756	0.375068	53347	54249	0.0658333	0.404167	0.0191667	0.0658333	0.0478226	0.124099	63.7268	64.6887	0.195318	0.617599	0.0782262	0.130054	2.85095	8.22212	0.477218	1.59073
0.126858	0.179112	64037	64939	0.0108333	0.0183333	0.00333333	0.00666667	0.0332725	0.0322455	57.1666	57.4029	0.307726	0.170697	0.0658293	0.0694323	1.86904	1.85265	0.618366	0.94649
0.204493	0.16401	44537	45441	0.418333	0.339167	0.015	0.0141667	0.0657653	0.0604059	72.7718	71.3406	0.368339	0.164885	0.120726	0.115127	3.27524	2.99797	0.834768	0.377355
0.153442	0.11801	61157	62067	0.0275	0.0208333	0.00666667	0.0075	0.0391727	0.0362007	58.7476	58.0336	0.404763	0.238075	0.0781683	0.0752567	2.18922	1.93274	0.897308	0.886357
0.124651	0.135245	35072	35982	0.0533333	0.08	0.0225	0.0158333	0.0464953	0.0455148	68.3686	66.7528	0.53616	0.292898	0.088148	0.0887787	2.83713	2.90126	0.937685	0.76152
0.146248	0.216078	40638	41541	0.00333333	0.0183333	0.00416667	0.00666667	0.0276197	0.037996	54.6878	54.6029	0.193142	0.282593	0.0482064	0.0661195	1.89114	1.89751	0.484836	0.683107
0.251759	0.222956	56741	57651	0.025	0.191667	0.0108333	0.0116667	0.0354512	0.0550795	58.4987	59.4765	0.152801	0.101103	0.0659142	0.0801808	2.35548	3.11237	0.251478	0.511552
0.149814	0.157726	36087	37015	0.0175	0.0108333	0.00333333	0.00833333	0.0363756	0.0273064	62.3149	60.2184	0.0891693	0.0797527	0.0741792	0.0555702	2.14075	2.17214	0.223691	0.265423
0.224338	0.274886	40003	40908	0.195	0.0725	0.000833333	0.00416667	0.0543285	0.0476831	49.2333	48.9376	0.140038	0.0678061	0.0903451	0.0796721	2.15841	2.24862	0.352139	0.20207
0.123904	0.127106	65865	66756	0.02	0.0608333	0.00916667	0.00666667	0.0411443	0.0436581	60.2849	60.0697	0.134121	0.171344	0.0884318	0.0937902	2.07806	2.27423	0.353425	0.380021
0.274495	0.234306	45402	46358	0.01	0.00833333	0.0108333	0.00833333	0.0301938	0.0564614	61.8794	63.1395	0.289427	0.727343	0.0556674	0.0448321	1.95547	4.45411	0.502473	0.965845
0.229538	0.29565	39235	40135	0.170833	0.0266667	0.005	0.00833333	0.053835	0.0402611	64.3095	63.5003	0.302728	0.155889	0.0956607	0.0887182	2.11791	2.29826	0.741183	0.529108
0.233138	0.259765	57055	57965	0.00333333	0.015	0.0116667	0.0108333	0.0313366	0.0342047	63.8333	64.3242	0.206581	0.0810229	0.0640875	0.0652623	2.29069	2.51521	0.452498	0.466311
0.139974	0.120033	40819	41719	0.00333333	0.0483333	0.00583333	0.00333333	0.0307207	0.0384417	47.3144	47.5805	0.481738	0.12712	0.0616107	0.0640284	1.58946	1.61257	1.15963	0.43036
0.108578	0.168636	44879	45803	0	0.0708333	0.00333333	0.0183333	0.0203845	0.0483495	53.8729	52.5983	0.38052	0.549081	0.0482709	0.0628111	1.6644	1.8812	0.988276	1.11855
0.0903879	0.0924576	55153	56059	0.0216667	0	0.00333333	0.005	0.0356983	0.0331753	56.8407	56.2948	0.41093	0.227445	0.0847163	0.0724899	1.88012	1.79946	0.920829	0.615771
0.18754	0.202978	55288	56220	0.0358333	0.0825	0.025	0.0233333	0.0359093	0.0488125	59.6361	59.4689	0.14094	0.25613	0.0811557	0.0850808	3.2281	3.62314	0.367004	0.566874
0.147257	0.132539	66408	67308	0.1075	0.0766667	0.0125	0.0025	0.0424739	0.0462842	67.5769	65.6437	0.438122	0.435943	0.0791618	0.0819258	2.37081	2.31959	1.06077	1.05622
0.197852	0.157953	69294	70191	0.12	0.225	0.0266667	0.0208333	0.0501401	0.061697	67.5776	66.6727	0.453057	0.373193	0.0974101	0.100838	2.84871	2.61621	1.00201	0.636569
0.265535	0.279479	66971	67866	0.01	0.0166667	0.005	0.00333333	0.0263129	0.0318075	50.0036	49.9634	0.313344	0.135639	0.0645244	0.0669861	1.76195	1.83519	0.913714	0.42685
0.32552	0.380495	56963	57863	0.0983333	0.1	0.035	0.0208333	0.0719771	0.0502465	66.1323	65.915	0.86307	0.200095	0.0742939	0.08428	3.48463	2.32211	1.22291	0.703739
0.156917	0.244708	35072	35972	0.264167	0.316667	0.0183333	0.0133333	0.0712859	0.0709854	67.021	66.7576	0.299429	0.20776	0.110316	0.106244	3.17395	2.95673	0.602653	0.602618
0.13139	0.109958	41738	42639	0	0	0.00333333	0.000833333	0.0332866	0.0274195	53.6432	53.7315	0.277187	0.0805029	0.066962	0.0557928	1.70581	1.68957	0.627335	0.248974
0.210565	0.322336	58880	59803	0.0283333	0.0158333	0.0191667	0.00833333	0.047095	0.0368488	66.0837	65.2175	0.324689	0.241116	0.0634023	0.0696518	3.0513	2.22101	0.938864	0.5598
0.110108	0.105806	52150	53052	0	0	0.00416667	0.00166667	0.0330223	0.0241919	60.2455	58.5123	0.194917	0.0474582	0.0703588	0.0601037	2.10449	1.96181	0.315278	0.193611
0.227571	0.219604	47083	48073	0.0383333	0.0133333	0.0141667	0.0116667	0.0410079	0.0333344	59.2085	57.4553	0.134874	0.242059	0.061187	0.0552024	2.32916	2.00491	0.335684	0.534598
0.210418	0.239117	46750	47651	0.3525	0.280833	0.00833333	0.0075	0.0633091	0.0640871	62.091	60.4774	0.128938	0.185532	0.113046	0.105281	2.48342	2.53632	0.3506	0.497321
0.115974	0.155652	35743	36657	0	0	0.00166667	0.00416667	0.0214651	0.0245306	58.9748	59.6153	0.266518	0.74893	0.056438	0.0599888	1.89591	1.98785	0.773728	1.59514
0.134548	0.202417	44744	45644	0.00333333	0.0358333	0.00916667	0.00833333	0.036136	0.0391777	64.2318	64.0889	0.0923263	0.187383	0.0759207	0.071123	2.07702	2.12116	0.229689	0.509026
0.263857	0.24919	40139	41052	0.015	0	0.0075	0	0.036537	0.023665	61.9334	61.2432	0.243755	0.346218	0.0613538	0.0472584	2.04417	1.90957	0.616219	0.838502
0.243447	0.331254	55898	56828	0.0158333	0.0266667	0.0133333	0.025	0.0300104	0.0491759	63.4541	63.5207	0.243288	0.184641	0.0580948	0.0673177	2.64609	2.94894	0.564201	1.53053
0.101389	0.129124	40586	41489	0	0	0.0025	0.00166667	0.0232296	0.0282523	55.8258	56.0767	0.151679	0.34996	0.045374	0.0569373	1.71635	1.88718	0.425442	0.874528
0.142542	0.133284	57082	58064	0.00333333	0	0.00916667	0.00666667	0.0234342	0.0214158	61.098	60.5424	0.384373	0.818378	0.0507465	0.0478884	2.23677	2.47277	0.714336	2.14818
0.100071	0.215067	48602	49514	0.1275	0.0166667	0	0.00833333	0.0514312	0.0486402	46.7432	47.5773	0.0516327	0.241546	0.0955728	0.080659	1.68643	2.24374	0.168203	0.502665
0.343971	0.138141	47782	48694	0.035	0.0175	0.0191667	0.00333333	0.043831	0.0361689	71.8067	69.2017	0.605724	0.0864377	0.0699414	0.0770539	2.79503	2.19911	1.58965	0.215648
0.211225	0.281231	61398	62300	0.05	0.05	0.0216667	0.0383333	0.129063	0.0494693	65.85	64.5581	1.14345	0.66461	0.082193	0.0679341	5.32039	2.86451	2.07171	1.28354
0.238846	0.181231	43596	44508	0.01	0.00333333	0.0133333	0.00666667	0.0353091	0.0323044	51.1028	51.1693	0.163521	0.138139	0.0734873	0.0694961	2.50089	2.67251	0.352059	0.309283
0.127139	0.179213	51830	52720	0	0.00333333	0.00416667	0.0075	0.022802	0.0268541	58.5811	58.8951	0.282533	0.0965084	0.04946	0.0507804	2.05988	1.95312	0.433131	0.28082
0.247938	0.274043	45884	46788	0.0108333	0.0158333	0.00916667	0.015	0.0313413	0.034125	63.1878	62.7939	0.0528646	0.129871	0.059894	0.0548361	2.29107	2.366	0.198639	0.305485
0.126508	0.147646	57635	58534	0	0	0.00583333	0.00416667	0.0285365	0.0301812	65.3215	65.2841	0.169863	0.0435489	0.0725848	0.0718285	2.03134	2.08491	0.49505	0.188391
0.221174	0.282589	35641	36543	0.0491667	0.065	0.0125	0.00583333	0.0437678	0.0466411	58.8671	58.1081	0.548796	0.13766	0.0778693	0.0802486	2.06251	2.0772	1.3282	0.368596
0.128756	0.17373	35976	36885	0.00666667	0.0475	0.00333333	0.02	0.0371312	0.047373	61.8998	60.5365	0.226485	0.213149	0.0809133	0.0795799	2.01897	2.40862	0.587407	0.51804
0.163782	0.267724	44300	45209	0.0266667	0.00666667	0.0116667	0.0108333	0.0330245	0.0262182	65.5703	64.3496	0.570844	0.677759	0.0625723	0.0578882	2.17466	2.14192	0.888637	1.4879
0.135983	0.12368	76440	77336	0.0416667	0.0575	0.0283333	0.0316667	0.0439127	0.0608706	63.6186	60.6928	0.80853	0.251078	0.0725598	0.0856648	2.24618	2.906	1.90794	0.481929
0.254992	0.30662	56401	57313	0.205	0.2875	0.0341667	0.0175	0.0821974	0.0638116	67.9477	67.5743	0.844115	0.392216	0.108259	0.111808	4.25469	2.73384	1.62777	0.592695
0.120308	0.167327	40351	41243	0.326667	0.0833333	0.0158333	0.00583333	0.0587014	0.0465418	69.8683	67.8763	0.23718	0.231757	0.115513	0.0874505	2.37041	2.19306	0.753402	0.582567
0.120258	0.229222	59878	60784	0.0166667	0.025	0.0025	0.00583333	0.0417294	0.0394465	61.6276	59.8091	0.1729	0.295283	0.0951602	0.0906277	2.3606	2.55332	0.337414	0.913675
0.159567	0.199454	39297	40203	0	0.06	0.00416667	0.00916667	0.0231606	0.0450557	60.4969	60.2277	0.352774	0.419528	0.0552469	0.0732386	2.0381	2.28611	0.634274	0.860079
0.144261	0.264164	39225	40135	0	0.00916667	0.005	0.00166667	0.0332548	0.0378737	59.8833	60.308	0.314819	0.0954482	0.0718185	0.0817768	1.8564	1.96862	0.76565	0.315675
0.25097	0.241516	37910	38802	0.07	0.04	0.0291667	0.0208333	0.0449079	0.0369491	60.3375	58.9743	0.210117	0.260389	0.0714195	0.0722544	3.1029	2.35741	0.622587	0.675467
0.228331	0.23902	71913	72815	0.0158333	0.00416667	0.015	0.00916667	0.0331162	0.0251676	61.7822	62.7542	0.379613	0.207734	0.0525498	0.0498999	2.54057	2.00355	0.893378	0.453411
0.143319	0.137447	42095	42990	0.0216667	0.03	0.0116667	0.005	0.0419838	0.0421936	59.9829	59.1828	0.173873	0.207685	0.0844118	0.0856551	2.07614	2.20412	0.542943	0.581749
0.404696	0.302475	55483	56384	0.06	0.0441667	0.0108333	0.0183333	0.0509519	0.0467926	60.0494	59.3996	0.369058	0.220524	0.081688	0.0691979	2.32099	2.38564	0.730814	0.478166
0.372901	0.183472	36660	37602	0	0	0.000833333	0.0108333	0.0290948	0.0244199	61.6465	62.1304	0.197209	0.0857477	0.0582204	0.0555739	1.97922	2.06656	0.437349	0.268223
0.107073	0.0960845	40142	41042	0.153333	0.0933333	0.0383333	0.0183333	0.0709607	0.0576044	56.8839	55.7238	0.242487	0.0741312	0.0867097	0.0891696	5.98105	3.94075	0.834592	0.443424
0.185742	0.161128	65565	66481	0.0133333	0.0316667	0.025	0.02	0.0313019	0.0402124	63.6999	62.8872	0.132286	0.287433	0.0622747	0.0723074	2.25739	2.55014	0.543997	0.844313
0.134055	0.334936	66663	67578	0.00666667	0.0133333	0.0133333	0.0075	0.0257179	0.0309361	59.8148	59.0973	0.448255	0.179904	0.055886	0.0564373	2.529	2.6991	0.79019	0.694317
0.142431	0.198497	63348	64291	0.0233333	0.131667	0.0116667	0.0283333	0.039541	0.0711508	64.1749	62.9383	0.456682	0.304916	0.0828566	0.103558	2.10674	3.16418	1.0161	0.636916
0.158936	0.208818	42062	42959	0	0	0.000833333	0.00166667	0.0302554	0.0280754	65.1032	65.4624	0.0842339	0.1162	0.0571812	0.0552672	2.0277	2.00285	0.337881	0.252111
0.131022	0.145967	31568	32476	0	0.00333333	0	0.005	0.0199977	0.0205486	60.3175	61.1619	0.190966	0.163492	0.0511332	0.0448161	1.99707	1.97467	0.341605	0.643409
0.0896474	0.118788	61590	62492	0.1325	0.178333	0.00166667	0.0075	0.0486874	0.0532213	46.2254	46.7526	0.100523	0.0934254	0.110559	0.118394	1.48748	2.35262	0.218524	0.186451
0.260505	0.338316	47303	48232	0.00833333	0.00416667	0.00416667	0.0025	0.0313922	0.0302134	68.6571	68.3802	0.522523	0.158873	0.0621054	0.0649526	2.25143	2.17128	0.989978	0.483164
0.148776	0.140421	57245	58140	0.00666667	0	0.00833333	0.000833333	0.0260741	0.0234918	56.5858	55.7423	0.084042	0.0941773	0.0547287	0.0566795	2.06984	1.81163	0.272271	0.241384
0.111769	0.153629	45442	46371	0.0333333	0.0316667	0.0175	0.015	0.0354574	0.037288	66.8673	67.7372	0.314345	0.954206	0.0633961	0.0609414	3.17028	3.08614	1.02446	1.77937
0.183979	0.357381	47711	48623	0.0375	0.3075	0.0141667	0.02	0.045355	0.0660563	65.5485	66.0957	0.163801	0.491922	0.0955302	0.113839	2.45976	3.11839	0.874051	1.13119
0.125015	0.114366	41204	42115	0.0133333	0.02	0.0116667	0.005	0.0257214	0.0278104	51.421	52.0497	0.141655	0.213693	0.0547532	0.0574957	2.95538	3.22251	0.457678	0.399194
0.182868	0.161689	59149	60052	0	0	0.00333333	0.00166667	0.0255794	0.0239755	60.7649	61.3712	0.0881044	0.232804	0.0573804	0.0615658	1.99036	2.15888	0.272408	0.576742
0.257301	0.302099	36184	37110	0.0341667	0.0633333	0.0166667	0.0108333	0.0521714	0.0416359	54.7067	54.7102	1.01916	0.316769	0.070215	0.0699141	2.20916	1.91599	1.66475	0.588219
0.119083	0.123172	59447	60363	0.420833	0.0683333	0.0191667	0.03	0.0570364	0.0420262	73.8725	72.6429	0.465916	0.172024	0.1134	0.0958439	2.7199	2.46289	1.05676	0.576072
0.232842	0.220751	44333	45234	0.130833	0.166667	0.0608333	0.075	0.0943487	0.0919587	62.743	62.9057	0.306397	0.205153	0.0725776	0.0749012	5.7762	6.87961	1.30894	0.467213
0.152005	0.203594	39739	40645	0.0758333	0.185833	0.0291667	0.0458333	0.0424232	0.0623161	63.8859	64.2068	0.117148	0.550515	0.0760707	0.0920721	3.48614	4.75623	0.374126	1.11563
0.162218	0.18563	57057	57961	0.0458333	0.0625	0.0108333	0.0133333	0.0338626	0.0384862	64.8615	64.0357	0.470697	0.213906	0.0750623	0.0768478	2.75497	3.14156	0.649988	0.751762
0.16081	0.237911	47841	48737	0.210833	0.3925	0.0108333	0.0158333	0.0532773	0.0663058	48.2108	50.0942	0.648204	0.300143	0.118083	0.136932	2.55712	3.37143	1.3735	0.716416
0.300314	0.258761	40024	40929	0.228333	0.1675	0.035	0.0308333	0.0800312	0.0769288	62.7825	61.5294	0.299947	0.224038	0.104325	0.092358	3.33802	3.28731	0.470096	0.533782
0.135296	0.167634	44901	45795	0.00333333	0.0116667	0.01	0.00916667	0.0303935	0.0322187	48.5123	49.7032	0.0723411	0.484424	0.0649237	0.0569565	1.81096	2.18773	0.266191	0.736
0.274025	0.142265	35935	36841	0.391667	0.0441667	0.00333333	0.0241667	0.0710037	0.0377762	59.896	57.1346	0.616984	0.387476	0.108176	0.0681961	2.61247	2.42574	1.867	1.49647
0.175782	0.132134	59557	60469	0	0.0183333	0.005	0.0225	0.0238561	0.0317715	59.8475	59.6607	0.318661	0.29085	0.0540073	0.0469659	1.89462	2.22243	0.825866	0.707325
0.102134	0.14369	46040	46953	0.08	0.156667	0.0133333	0.0166667	0.0493978	0.0552589	61.4746	61.4434	0.426672	0.139606	0.0902502	0.0918592	2.46231	2.63143	0.869797	0.419898
0.0835379	0.0906993	41667	42563	0.0366667	0.0108333	0.00583333	0.0075	0.0499699	0.0403515	62.8089	62.8008	0.401889	0.973819	0.0973591	0.0857533	2.18609	2.2579	1.10522	1.63709
0.425456	0.372917	47179	48081	0.133333	0.288333	0.00666667	0.00833333	0.047592	0.0544125	62.2832	59.5406	0.301601	0.287543	0.108808	0.114861	2.16238	2.3024	1.00993	0.934129
0.10609	0.121827	58220	59114	0	0	0.005	0.00333333	0.0275016	0.0233758	63.2721	62.4816	0.521025	0.102831	0.0560253	0.0483999	2.054	2.01874	0.955168	0.324163
0.182899	0.157878	70987	71894	0.0875	0.0558333	0.0166667	0.0158333	0.0478372	0.0467034	60.4767	58.5798	0.110057	0.146042	0.0879871	0.0796784	3.23902	3.01061	0.42326	0.403728
0.12417	0.142365	68402	69296	0	0	0.00333333	0.00166667	0.0267294	0.0219799	57.175	56.1686	0.128506	0.13574	0.0549327	0.0515169	1.76242	1.79793	0.281119	0.3572
0.196881	0.402645	37227	38144	0	0.0133333	0.00583333	0.00333333	0.0257515	0.0304693	59.4448	60.9434	0.420527	0.416719	0.0494813	0.0549169	2.01941	2.25286	1.10308	1.51253
0.142447	0.205893	35372	36268	0.01	0.0108333	0.000833333	0.0025	0.0360683	0.036131	46.6557	45.9622	0.0882348	0.0593526	0.0697875	0.0608107	1.9931	2.03434	0.202716	0.272745
0.196561	0.220817	37702	38610	0.0075	0.0183333	0.00833333	0.0075	0.0252307	0.0221216	69.2621	68.2055	0.229654	0.320133	0.0516285	0.0491053	2.09701	2.18074	0.486261	0.723663
0.201404	0.184364	55768	56713	0.0116667	0.0125	0.0075	0.00916667	0.0281516	0.0281683	54.4882	57.9434	0.275051	0.459116	0.0577299	0.0578793	1.94785	1.97618	0.762797	1.39734
0.12838	0.112133	72546	73444	0.0133333	0.02	0.005	0.00166667	0.0269787	0.0402985	66.4462	66.2487	0.104056	0.085949	0.0546277	0.0794108	2.2681	2.07001	0.362755	0.219787
0.19544	0.236528	45016	45918	0.00333333	0.0116667	0.00583333	0.00666667	0.0244121	0.0253821	62.6824	61.4733	0.376288	0.373369	0.0507731	0.0495084	1.94577	1.9727	0.662324	0.852134
0.136581	0.144268	67697	68605	0.0666667	0.130833	0.0141667	0.015	0.0508592	0.0571738	59.8022	60.2533	0.579418	0.179593	0.109035	0.108839	2.65927	3.04901	1.65601	0.758291
0.175987	0.27828	42163	43078	0.120833	0.173333	0.0166667	0.0175	0.0552782	0.0613065	52.964	53.0435	0.666556	0.388346	0.0893362	0.0969906	2.72496	2.81702	1.17355	1.01457
0.12732	0.153327	39337	40274	0.00333333	0.00333333	0.00583333	0.00583333	0.0241068	0.0223906	56.3214	56.1444	0.540464	0.353432	0.0558636	0.0543395	1.83371	1.79299	1.3654	0.764503
0.406419	0.314889	42743	43645	0.0133333	0.0475	0.0075	0.00666667	0.035605	0.041099	59.6636	59.4327	0.369411	0.185321	0.0803542	0.0824626	2.04089	2.04504	0.879175	0.528549
0.234453	0.302093	41078	41983	0.0841667	0.0616667	0.0241667	0.015	0.0554668	0.04685	58.0756	57.1376	0.509339	0.123199	0.0795976	0.0840867	2.97849	2.0596	0.809712	0.544419
0.210949	0.290949	63305	64202	0.205833	0.128333	0.00416667	0.01	0.0538817	0.0511808	63.9566	64.6701	0.70644	0.534473	0.104565	0.0914936	2.05082	2.12516	1.31462	2.24771
0.332744	0.254197	40208	41112	0.299167	0.0175	0.01	0.005	0.0659011	0.036874	63.8268	61.153	0.657999	0.0674595	0.0948826	0.0712958	2.37254	1.93703	1.13525	0.273857
0.425728	0.318882	35043	35945	0.055	0.0258333	0.0166667	0.00916667	0.0392212	0.0303376	69.924	66.9849	0.17086	0.191204	0.0646196	0.0556424	3.04597	2.44908	0.673887	0.5945
0.109814	0.137991	71228	72126	0.0158333	0.0583333	0.025	0.0216667	0.0285373	0.0294388	67.2902	68.442	0.406829	0.220001	0.0652588	0.0688565	2.34065	2.6592	0.800584	0.629224
0.263752	0.234986	40999	41936	0.388333	0.418333	0.0241667	0.0375	0.071002	0.112161	60.2691	61.4617	0.540854	0.565775	0.109579	0.121043	2.35075	4.83946	1.89354	2.14323
0.168589	0.215067	47808	48742	0.01	0.0941667	0.0025	0.0108333	0.0330125	0.0512437	54.0772	55.0348	0.784424	0.161661	0.0800829	0.085423	2.46316	3.2348	1.50982	0.354414
0.114435	0.1375	40306	41206	0	0	0	0.000833333	0.0146019	0.0215658	47.4575	48.1403	0.518124	0.286331	0.0440411	0.0598072	1.61792	1.62727	0.890647	0.590698
0.281511	0.130557	52497	53483	0	0.0283333	0.00583333	0.0158333	0.0282745	0.0395863	58.2122	58.351	0.183639	0.251676	0.0684908	0.083929	1.86044	2.59891	0.572444	1.04331
0.0951214	0.139345	48072	48968	0.0116667	0.00333333	0.0133333	0.00166667	0.0404255	0.037759	59.8141	59.061	0.239003	0.209332	0.0862704	0.0841348	1.94731	1.89462	0.541805	0.369883
0.369986	0.306494	67489	68402	0.2075	0.0166667	0.0025	0.00583333	0.0538631	0.0392692	71.6549	68.5893	0.183357	0.159887	0.103256	0.0778322	2.25065	2.11606	0.47179	0.511197
0.154045	0.166737	58820	59729	0.179167	0.0266667	0.0116667	0.0166667	0.0503155	0.0317193	69.8251	67.5357	0.100075	0.245237	0.0999443	0.0770226	2.29887	2.4119	0.335279	0.618271
0.166451	0.155395	55023	55918	0.035	0.035	0.0141667	0.0233333	0.0409715	0.0596757	58.2008	59.0482	0.384491	0.310636	0.087954	0.0871731	2.96117	4.26773	1.34831	1.56722
0.181799	0.198016	32383	33284	0.0383333	0.0283333	0.03	0.0258333	0.0464528	0.0454501	62.1872	61.3521	0.2287	0.0991414	0.0888425	0.0841082	2.74854	2.4876	0.840079	0.325637
0.25715	0.255813	41316	42222	0.0183333	0.0366667	0.00916667	0.0175	0.029443	0.0386795	49.417	48.7009	0.26921	0.440976	0.0627149	0.06347	2.51315	2.85319	0.729082	0.927635
0.138956	0.129675	55872	56778	0	0	0.000833333	0	0.0176587	0.0204626	55.1158	55.3911	0.0911876	0.184899	0.0419706	0.0486038	1.64782	1.65126	0.248708	0.38809
0.190088	0.216545	40384	41287	0.235	0.0808333	0.0158333	0.0241667	0.0559686	0.0533901	58.4714	57.0419	0.279937	0.295224	0.107295	0.0976816	2.46974	2.70738	0.726582	0.567781
0.197524	0.370568	63523	64418	0.0133333	0.015	0.0125	0.0116667	0.0274126	0.0367914	69.259	69.016	0.188128	0.166177	0.0573034	0.0716521	2.39017	2.48194	0.30922	0.564856
0.197202	0.269992	49452	50353	0.176667	0.146667	0.07	0.0383333	0.164087	0.120015	58.3998	57.0684	0.768389	1.24399	0.111133	0.102156	9.69184	6.66822	2.71954	2.07439
0.314969	0.418934	38384	39287	0.213333	0.3575	0.0233333	0.0808333	0.0439761	0.113363	73.6564	74.8693	0.792445	0.585076	0.0737984	0.105461	2.85697	7.14561	1.24763	2.09246
0.275208	0.235899	61008	61976	0.0308333	0.1575	0.00166667	0.00333333	0.0441466	0.0534281	58.5895	60.042	0.229344	0.422782	0.0879282	0.105752	2.12219	2.17461	0.467904	0.908733
0.37893	0.304756	64617	65518	0.0833333	0.1175	0.03	0.0333333	0.0743411	0.138558	54.7443	55.8211	0.460661	0.767711	0.0739638	0.0912932	3.23475	6.34392	0.964201	1.7534
0.146916	0.261098	45620	46513	0.0275	0.235833	0.0125	0.0175	0.0458276	0.0893533	64.1296	63.7965	0.178834	0.2005	0.0744101	0.105427	2.50688	3.8089	0.390787	0.339944
0.133914	0.132515	34869	35765	0.0533333	0.0175	0.0208333	0.0141667	0.0376375	0.0221899	60.9387	59.0835	0.431041	0.375228	0.068705	0.0500269	2.42476	2.47326	1.06405	0.748855
0.0976691	0.115792	52462	53359	0	0	0.00166667	0.0025	0.0206514	0.0201363	60.9904	61.1449	0.0826162	0.131955	0.0504134	0.0563723	1.86037	1.89052	0.291862	0.500638
0.114354	0.120106	35640	36538	0.455833	0.249167	0.0025	0.000833333	0.0601978	0.0541689	60.0187	59.9536	0.450456	0.355488	0.128042	0.116189	2.01178	2.03465	0.728246	0.968194
0.210025	0.290071	57729	58685	0.0325	0.0325	0.0258333	0.0241667	0.0312637	0.0387414	60.0793	60.1261	0.378114	0.390636	0.0653699	0.0703932	2.35028	2.69719	0.93966	0.94189
0.149747	0.18006	37777	38690	0.02	0.0666667	0.0125	0.0266667	0.0305855	0.0500243	58.9898	59.4707	0.158334	0.205722	0.0548974	0.0624129	2.68963	3.28163	0.407814	0.35372
0.137094	0.121371	65807	66705	0.00666667	0	0.01	0.0133333	0.0247751	0.0253769	58.3756	57.818	0.159511	0.256535	0.0553357	0.0610312	2.18271	2.29587	0.33495	0.521375
0.131487	0.137806	67209	68122	0.0975	0.0708333	0.0366667	0.0283333	0.0519471	0.0360905	70.0047	69.6751	0.212521	0.127542	0.0621704	0.0684072	3.4791	2.96013	0.622365	0.282471
0.106726	0.13061	39746	40658	0	0	0.00416667	0.00166667	0.0257475	0.0295044	59.4747	59.9715	0.349809	0.527847	0.0604351	0.0636351	1.83589	2.02352	0.674643	0.655216
0.116515	0.136938	46137	47037	0.0183333	0.265833	0.0116667	0.0975	0.0429623	0.294865	50.8762	55.3269	0.212075	0.70628	0.0907224	0.165114	2.17827	14.9763	0.468179	1.18523
0.180132	0.173891	60493	61399	0.0125	0.149167	0.0141667	0.0566667	0.0248407	0.0646347	65.2358	65.6181	0.144427	0.589621	0.0554232	0.0840553	2.26067	3.60436	0.305642	1.36309
0.185175	0.284368	49107	50022	0.00583333	0.00666667	0.00416667	0.00666667	0.0267555	0.031939	64.1039	63.1949	0.518547	0.383184	0.0610189	0.0680126	1.99781	2.0236	1.18958	1.39509
0.198038	0.200786	53921	54840	0.143333	0.1375	0.0125	0.0116667	0.0543557	0.0527393	63.7434	60.8104	0.412547	0.401446	0.114958	0.120053	2.32215	2.32312	0.733013	1.30189
0.327597	0.358677	41227	42117	0.0108333	0.0616667	0.00833333	0.00916667	0.036005	0.041936	58.3061	58.433	0.102847	0.144279	0.0650546	0.0721837	2.24953	2.16389	0.352841	0.425916
0.230957	0.227759	39715	40625	0.0866667	0.2275	0.00833333	0.0158333	0.0450263	0.0598657	62.338	61.8588	0.255207	0.476814	0.083017	0.0987058	2.18723	2.54268	0.747146	1.845
0.264888	0.303283	54223	55127	0.015	0.0658333	0	0	0.0417674	0.0429814	50.6275	50.7983	0.112999	0.0692349	0.0923861	0.0991611	1.88552	1.93712	0.212768	0.276361
0.0999057	0.0843025	48147	49597	0	0.0183333	0.00429185	0.0116667	0.0295161	0.0361217	59.0729	57.1914	0.302909	0.396463	0.0706187	0.0683396	2.20763	2.02027	0.934116	0.801672
0.323897	0.208335	45989	46888	0.0116667	0.01	0.0133333	0.005	0.0308075	0.0267818	63.0518	63.3435	0.370104	0.104653	0.0615569	0.0585223	2.33393	1.97857	0.66302	0.20459
0.176875	0.219053	47898	48804	0.0133333	0	0.00333333	0.00166667	0.0372482	0.0347121	50.9037	51.0544	0.295562	0.133122	0.0792578	0.0680476	1.87702	2.04835	0.553257	0.400752
0.234921	0.293357	39149	40067	0.0166667	0.04	0.00583333	0.0108333	0.0353196	0.0429831	57.2852	57.9351	0.643339	0.506445	0.0717967	0.0797824	1.76886	1.96481	1.50565	1.05497
0.223097	0.247851	36076	36975	0.055	0.0233333	0.0191667	0.0166667	0.0426529	0.0373586	65.3985	65.1306	0.292293	0.251921	0.0812252	0.0765599	2.43758	2.41224	0.759517	0.517639
0.132871	0.123103	35714	36622	0.00333333	0	0.00416667	0	0.0347428	0.0315396	59.1374	58.9987	0.15736	0.301889	0.0815648	0.0721535	1.82969	1.87142	0.352786	0.363107
0.164317	0.214807	39646	40555	0.055	0.206667	0.0183333	0.045	0.0515333	0.0946367	46.7371	49.8229	0.279151	0.370959	0.0771725	0.101054	3.11581	6.01021	0.74106	0.951302
0.229335	0.37882	32402	33308	0.0575	0.116667	0.0341667	0.0433333	0.0576257	0.0592696	64.2451	65.5135	0.215497	0.76958	0.0923976	0.0920568	4.20126	3.54298	0.776354	1.1157
0.15495	0.199417	39678	40592	0.00916667	0.0733333	0.0141667	0.0375	0.0301525	0.0636829	52.5591	53.0656	0.39377	0.579974	0.0507026	0.0620006	2.03134	3.17341	0.713234	0.859813
0.199851	0.234899	44723	45669	0.05	0.0841667	0.0166667	0.0216667	0.0388162	0.0442851	67.1065	66.438	0.812142	0.642885	0.0610544	0.0629961	2.38922	2.49265	1.44889	1.58132
0.321399	0.267986	36007	36921	0.425	0.3875	0.0316667	0.159167	0.112933	0.279137	70.626	75.2464	0.413308	1.35521	0.130136	0.179821	5.99845	18.0144	0.837424	2.16159
0.181837	0.215328	56690	57600	0.0116667	0.00333333	0.00916667	0.0025	0.0258852	0.0306402	63.3659	62.265	0.342878	0.204702	0.0589403	0.0636386	2.43007	1.98836	0.891102	0.667204
0.322566	0.248582	58894	59788	0.005	0.00916667	0.005	0.00666667	0.0287604	0.0270478	61.8494	61.1873	0.474936	0.217799	0.0709786	0.0678241	2.17927	2.22943	0.81287	0.839718
0.184569	0.169619	42356	43267	0.0225	0.255	0.000833333	0.00666667	0.0400092	0.0700636	49.4299	50.3	1.48341	0.70712	0.0760683	0.101253	1.88724	2.44557	3.01986	2.46903
0.220597	0.258693	39623	40554	0	0.04	0.0141667	0.015	0.0282559	0.038853	60.8953	60.6141	0.273687	0.960921	0.0799003	0.0932156	2.09527	2.34009	1.08754	2.09573
0.240266	0.227924	31402	32300	0.0775	0.126667	0.0183333	0.0258333	0.041743	0.054998	64.2938	64.1105	0.554301	0.326599	0.0797567	0.0960725	2.3774	2.68603	1.45311	0.991235
0.103379	0.121057	67350	68267	0.1875	0.0183333	0.0141667	0.0108333	0.0536695	0.0324982	66.7142	64.8366	0.35908	0.118574	0.101154	0.0762614	2.4017	2.46543	0.730823	0.41635
0.179059	0.183253	45174	46081	0.136667	0.139167	0.00833333	0.01	0.0528317	0.0521764	50.2169	50.9683	0.168935	0.185553	0.0981684	0.0966813	2.80973	2.80063	0.480031	0.605252
0.131182	0.268336	44733	45641	0.0816667	0.213333	0.04	0.0533333	0.0579579	0.10991	62.1915	62.6514	0.215863	0.462619	0.081901	0.101781	4.31129	7.0843	0.642896	0.999796
0.10962	0.10118	62087	63011	0.00333333	0.00666667	0.005	0.00333333	0.0370792	0.0394515	67.9429	65.7221	0.160341	0.188179	0.0834371	0.0801577	2.1349	2.08601	0.546626	0.355466
0.109421	0.102111	54784	55701	0	0.00333333	0.0075	0.00333333	0.0211453	0.0204357	65.5882	65.6671	0.559836	0.529806	0.0514182	0.0502526	2.08932	2.08685	0.934069	0.800914
0.115549	0.137079	56569	57469	0.0525	0.0483333	0.0108333	0.0175	0.0265284	0.0322643	67.4744	65.3453	0.116781	0.326918	0.0586351	0.0671889	2.67415	2.77335	0.27261	0.909251
0.111182	0.122216	56952	57861	0.00333333	0.0275	0.0116667	0.0208333	0.0351435	0.0415902	58.2943	58.2899	0.23104	0.159191	0.0768712	0.0842208	2.26424	2.88564	0.484907	0.383904
0.309218	0.323683	41695	42599	0.1125	0.139167	0.00333333	0.005	0.0469633	0.0506812	51.5913	51.0767	1.07683	0.615048	0.0869484	0.0957849	3.2272	2.77983	1.85486	1.43408
0.141909	0.156006	68197	69102	0.109167	0.174167	0.0191667	0.0241667	0.043061	0.0521345	62.0333	62.7198	0.723096	0.766092	0.10001	0.0965837	3.39443	4.31759	1.26184	1.57816
0.231156	0.245565	41099	41991	0.0283333	0.0141667	0.01	0.0108333	0.0334501	0.0355717	55.2153	55.8768	0.224989	0.121327	0.0719057	0.0695129	2.45486	2.80004	0.514401	0.362593
0.222517	0.209816	36413	37321	0.243333	0.0958333	0.025	0.0258333	0.0703708	0.0552722	71.7538	69.152	0.589185	0.144398	0.093197	0.0856117	2.842	2.58898	1.01721	0.574019
0.157321	0.236034	39742	40642	0.00666667	0	0.0075	0	0.0313106	0.0322886	66.1639	65.1453	0.416441	0.436436	0.0656744	0.0687947	2.32503	2.08651	1.08912	1.40021
0.195942	0.254539	57422	58332	0.00666667	0.0075	0.005	0.00583333	0.0280451	0.0329133	59.7523	59.1326	0.325266	0.514238	0.062822	0.0635243	1.939	2.17496	1.15342	0.917689
0.21692	0.246157	68958	69853	0.00333333	0.0108333	0.00166667	0.015	0.0235936	0.0271769	68.6567	68.0278	0.132675	0.33987	0.0738748	0.0695652	2.16672	2.19535	0.465706	0.878071
0.197901	0.220468	42611	43519	0.405	0.4025	0.0133333	0.0258333	0.0599733	0.0635845	61.6607	62.1004	0.129898	0.145204	0.129334	0.132958	2.89482	2.78219	0.438837	0.7389
0.140491	0.15216	56758	57664	0.0325	0.0441667	0.0258333	0.0275	0.0376513	0.0449119	61.9913	62.008	0.190015	0.207901	0.0662675	0.0704573	2.70961	2.62947	0.61187	0.438363
0.123219	0.15709	52413	53385	0.00333333	0.0116667	0.00166667	0.00583333	0.0389471	0.0360203	51.9503	51.9466	0.377687	0.288061	0.0915155	0.080258	1.74724	2.89102	0.818764	0.74856
0.0924578	0.109051	60907	61805	0.025	0	0	0	0.0400081	0.0350316	52.5828	51.9123	0.0805802	0.0785694	0.0713929	0.0688969	1.71146	1.6685	0.245313	0.209717
0.247129	0.253907	54944	55846	0.2975	0.345833	0.005	0.00583333	0.0579164	0.0610134	52.2452	52.7063	0.336791	0.23418	0.109045	0.109661	2.679	4.3231	0.689721	0.742404
0.175963	0.270527	38139	39059	0.114167	0.254167	0.0475	0.0733333	0.120067	0.15341	67.4806	68.122	0.773664	0.403391	0.102803	0.127064	5.67084	7.9446	1.81944	1.00878
0.138382	0.246609	53868	54766	0	0.00333333	0.005	0.005	0.0223899	0.0273427	64.4998	66.0871	0.241058	0.192437	0.0521879	0.0583875	2.09295	2.10535	0.678792	0.461142
0.191883	0.383772	44392	45297	0.05	0.195	0.00583333	0.0125	0.0410228	0.0550937	53.7762	53.8658	0.320799	0.529367	0.0875061	0.108132	1.99032	2.88674	0.551165	1.95075
0.133584	0.131345	65555	66450	0.00833333	0.00916667	0.00583333	0.00666667	0.0295215	0.0370139	60.5824	59.848	0.17515	0.156591	0.0528328	0.0589488	2.02139	2.34835	0.432662	0.407756
0.141953	0.172304	39495	40391	0.00666667	0.00666667	0.0075	0.0075	0.02067	0.0201754	49.1515	49.5088	0.39722	0.148432	0.0415864	0.0372193	2.36085	2.38592	0.905004	0.514911
0.102896	0.0942466	64861	65756	0.0125	0.0116667	0.00916667	0.00916667	0.02591	0.0266701	63.5168	63.005	0.212234	0.296343	0.0601371	0.0579535	2.27948	2.3203	0.572044	0.730086
0.177034	0.289643	52590	53504	0.00416667	0.0591667	0.01	0.0233333	0.0236779	0.0462967	66.1833	66.9081	0.269446	0.527038	0.0454348	0.0597995	2.35274	3.10978	0.929049	1.27004
0.142564	0.105611	67998	68933	0.0133333	0	0.00666667	0.000833333	0.0306167	0.0167647	64.7135	63.9714	0.333225	0.196035	0.0613655	0.0526071	1.96187	1.93157	0.566416	0.451018
0.120545	0.137677	59021	59963	0.00333333	0	0.0025	0.005	0.03226	0.0252705	58.8276	58.5409	0.0667244	0.22904	0.0712024	0.0614942	1.85633	1.88574	0.25287	0.507198
0.272885	0.220719	56409	57347	0.2275	0.0483333	0.0316667	0.0133333	0.0659734	0.0415992	72.7441	70.163	0.527351	0.884469	0.101048	0.0852678	2.95944	2.35794	1.40112	2.00701
0.118486	0.132312	52981	53875	0.00666667	0.00333333	0.0133333	0.01	0.0346244	0.0286369	55.5855	55.6095	0.134067	0.110299	0.0534961	0.0508863	1.9027	1.83029	0.611162	0.310133
0.134093	0.131994	66464	67372	0.00416667	0.00833333	0.0116667	0.0025	0.0378552	0.0378695	61.0192	59.9381	0.274431	0.392764	0.0727827	0.0819781	2.11427	1.9715	0.512231	0.711828
0.216736	0.395324	48364	49275	0.00583333	0	0.0075	0.000833333	0.0269076	0.0287053	65.6235	66.2331	0.0974309	0.089526	0.0550866	0.0509638	2.09385	2.0362	0.279153	0.431426
0.369097	0.370092	44985	45889	0	0.0133333	0	0.0075	0.0332594	0.034014	49.7092	50.2667	0.363256	0.262984	0.0652576	0.0640107	1.76644	2.07994	0.704268	0.981056
0.129968	0.143896	34097	34998	0.00416667	0	0.00583333	0.00166667	0.0368457	0.0315304	55.7186	55.7342	0.403083	0.213018	0.08993	0.0783671	1.71831	1.73608	0.779955	0.473998
0.150017	0.217112	59090	59992	0.0133333	0.00833333	0.00416667	0.0025	0.0400899	0.0338499	49.2785	49.9589	0.242505	0.133066	0.0734427	0.073136	1.89971	1.81438	0.628843	0.33038
0.12646	0.191761	63149	64044	0.0366667	0.0483333	0.015	0.0183333	0.0400041	0.0423389	56.497	56.4501	0.169207	0.133126	0.0744689	0.0696839	3.54888	3.88402	0.547167	0.355795
0.201539	0.177341	44135	45041	0.453333	0.405833	0.0666667	0.0891667	0.2044	0.387551	66.4749	68.1558	1.45395	0.968648	0.16515	0.208418	10.6167	19.2449	2.18733	1.7647
0.139366	0.164564	52242	53182	0.00333333	0	0.00333333	0.000833333	0.0266717	0.0285114	60.439	61.8517	0.298777	0.816273	0.0567796	0.0571221	2.02017	1.98353	0.852649	2.09333
0.318505	0.322006	39449	40399	0.418333	0.2825	0.0125	0.0258333	0.0618761	0.0650519	60.9944	61.094	0.346408	0.815865	0.107082	0.0969532	2.3741	2.97478	0.884306	2.21772
0.249351	0.213231	47865	48765	0.123333	0.0841667	0.04	0.03	0.0901065	0.0722685	58.1326	56.7799	0.825511	0.504549	0.0897495	0.0790346	3.78531	2.941	1.95206	1.13828
0.127269	0.132347	59374	60280	0.0108333	0.06	0.005	0.0025	0.0416948	0.0476645	49.3153	49.2095	0.44704	0.474958	0.0874066	0.0931736	2.255	2.3386	0.99188	0.934668
0.163041	0.1751	39997	40928	0.00666667	0	0.02	0.00416667	0.021755	0.0187932	57.8192	57.5282	0.0912159	0.122603	0.0461622	0.0413707	2.16761	1.88173	0.494124	0.267965
0.196615	0.160424	60486	61378	0.281667	0.179167	0.0791667	0.0716667	0.105816	0.0983783	63.8209	62.4116	0.28752	0.207923	0.108001	0.10661	5.47338	5.56753	0.742109	0.334469
0.303927	0.379154	41208	42117	0.219167	0.0441667	0	0.005	0.0581511	0.0389731	52.9895	52.2738	0.337722	0.393924	0.109058	0.0715534	2.40044	2.46215	0.932443	1.40146
0.137972	0.149668	35907	36869	0	0	0.0040282	0.001998	0.0189845	0.0228606	52.1724	52.1266	0.286416	0.166912	0.0429703	0.0448112	1.83666	1.87408	0.421609	0.350076
0.127037	0.131815	39418	40327	0.0258333	0.0425	0.0183333	0.025	0.0317743	0.0403451	68.1961	66.8323	0.196893	0.377052	0.0604251	0.0657528	2.94598	3.21893	0.7186	1.74504
0.247668	0.184334	42230	43149	0.329167	0.1475	0.0533333	0.0341667	0.0734682	0.0594856	56.0928	53.8759	0.760851	0.491475	0.106139	0.0913382	6.55083	4.30102	2.05514	1.49974
0.211347	0.247915	39648	40550	0.140833	0.129167	0.01	0.0183333	0.0502446	0.0479322	55.4025	55.5525	0.449147	0.287933	0.103568	0.0916834	2.79056	3.06928	0.906391	0.664038
0.183265	0.28589	37259	38174	0	0	0.000833333	0	0.0230107	0.0240946	60.8948	58.2853	0.349162	0.260837	0.0508357	0.0510476	1.84926	1.76022	0.772996	0.534447
0.174156	0.23986	43913	44817	0.01	0.0125	0.00833333	0.00583333	0.0369963	0.033291	62.0621	62.5639	0.866022	0.730367	0.0761013	0.0635312	2.22769	2.29769	1.60906	1.43547
0.183458	0.163816	49602	50503	0.06	0.0483333	0.0241667	0.0183333	0.0670733	0.0638617	47.3761	47.21	0.567075	0.843109	0.0985734	0.0852667	4.16624	3.85903	0.760681	2.18707
0.265177	0.338577	68904	69837	0.2025	0.23	0.0241667	0.0233333	0.0575822	0.0631314	67.55	64.4705	0.412428	0.131626	0.101315	0.0985737	3.67469	3.52246	0.616551	0.469751
0.364838	0.220334	40699	41616	0.0333333	0.0141667	0.0158333	0.00916667	0.0368533	0.0266943	57.6206	56.0207	0.280859	0.198138	0.0765949	0.0837435	2.61378	2.66472	0.74291	0.828195
0.170179	0.236074	39556	40477	0.268333	0.0416667	0.02	0.01	0.0286209	0.0252293	65.2083	61.7638	0.570602	0.283021	0.0594527	0.0538922	7.4356	4.18452	1.19496	0.799547
0.108027	0.100441	40696	41613	0	0	0.00416667	0	0.0222232	0.0189067	56.1508	55.8647	0.280831	0.287751	0.0606456	0.0519816	1.69607	1.66371	0.682673	0.519124
0.204644	0.141523	58518	59426	0.0625	0.0233333	0.0233333	0.0133333	0.0468507	0.0378133	58.3303	58.4731	0.639623	0.206152	0.0841039	0.0854948	2.53703	2.11873	1.83031	0.701663
0.0997064	0.160371	38912	39814	0	0	0	0.0025	0.0300978	0.0197832	56.2122	56.0093	0.289008	0.138832	0.0712972	0.0592457	1.77413	1.75915	0.924233	0.479476
0.128183	0.182934	56773	57674	0	0.00333333	0.00833333	0.00416667	0.0335677	0.0280671	60.4698	59.9479	0.14434	0.1713	0.0650093	0.0641892	2.05678	2.13343	0.418055	0.296091
0.244608	0.274603	41265	42191	0.0775	0.0358333	0.02	0.0133333	0.0612053	0.0424994	57.1616	56.7093	0.362509	0.313141	0.0923552	0.0776113	2.50698	2.33685	0.96952	0.657563
0.273543	0.114414	46348	47271	0.0308333	0.00333333	0.0125	0.00583333	0.0349345	0.0290689	65.7453	64.0384	0.509153	0.134215	0.0670725	0.0683116	2.19993	2.27069	1.18575	0.240007
0.139797	0.161456	40128	41025	0	0	0.00166667	0.000833333	0.0258469	0.0256229	60.0869	58.9875	0.146605	0.0915902	0.0451918	0.0455921	1.81837	1.78603	0.329604	0.229983
0.20021	0.209345	38875	39775	0.0233333	0.00333333	0.0166667	0.0191667	0.0310365	0.0200635	68.0874	67.3782	0.138622	0.409435	0.0707505	0.0556097	2.42336	2.19231	0.295739	0.946482
0.292952	0.310117	44368	45286	0	0.0133333	0.00166667	0.0158333	0.0302726	0.0372045	57.7022	57.4371	0.195461	0.295665	0.0641847	0.0747043	2.08747	2.27877	0.541058	1.55525
0.100353	0.0865009	65879	66777	0	0.00666667	0.00583333	0.00666667	0.028616	0.0336503	57.5273	57.6447	0.197923	0.177069	0.0716684	0.0796269	1.87962	2.08812	0.472933	0.599703
0.185875	0.258951	35014	35929	0	0.00666667	0.01	0.0166667	0.0276159	0.0268158	60.0353	59.4286	0.195182	0.327207	0.0521032	0.0487759	2.1861	2.14216	0.51376	0.797966
0.194922	0.233303	38923	39824	0.0283333	0.148333	0.01	0.0125	0.0439171	0.054055	50.7401	51.6066	0.642651	0.27111	0.0890869	0.0997209	1.89867	2.28525	1.36651	0.841525
0.299513	0.311375	44345	45265	0.155	0.260833	0.00666667	0.0183333	0.0553765	0.0659903	65.0148	67.2733	0.525638	0.514244	0.0947639	0.0990497	2.35946	3.50162	1.08127	1.38264
0.205045	0.25487	60552	61449	0.0633333	0.315833	0.0241667	0.02	0.035842	0.0616012	63.5808	63.2229	0.155523	0.12508	0.0693569	0.103038	3.06779	3.15341	0.487123	0.222171
0.138024	0.187146	68268	69166	0.0266667	0.025	0.0108333	0.0133333	0.0423898	0.0434171	60.0594	60.3536	0.24345	0.330676	0.0887681	0.0869001	2.11551	2.256	0.491341	0.634721
0.175149	0.15542	44357	45255	0.0108333	0.0333333	0.00916667	0.0075	0.0360098	0.0427471	59.5491	59.2783	0.118861	0.105883	0.0822289	0.087886	2.27173	2.19494	0.235556	0.238715
0.219925	0.205328	33104	34012	0.0075	0.0208333	0.00583333	0.0158333	0.0295	0.0327554	55.6562	56.2998	0.194824	0.260586	0.0566263	0.0625776	1.92725	2.21093	0.470793	0.902318
0.548983	0.414082	40520	41463	0.496667	0.469167	0.0958333	0.1325	0.213144	0.315763	61.3912	65.1528	0.690614	1.4835	0.164291	0.194377	10.6711	16.2201	1.15197	2.52483
0.178001	0.165212	64220	65114	0.0941667	0.245833	0.01	0.0025	0.0501527	0.053296	59.5684	59.8154	0.094566	0.0993688	0.101852	0.112854	2.21281	2.14697	0.262033	0.320422
0.130465	0.239274	62238	63132	0.23	0.408333	0.0208333	0.0508333	0.0781461	0.152138	64.348	65.6409	0.118501	1.26653	0.131742	0.15062	4.45036	10.0727	0.432612	2.52925
0.122076	0.146047	61111	62027	0.0325	0.0458333	0.0183333	0.0275	0.0482728	0.0467935	62.0167	60.8126	0.598166	0.687267	0.076471	0.071514	3.27721	3.20999	2.91931	1.10892
0.13439	0.149508	44396	45297	0.136667	0.08	0.0691667	0.0425	0.107849	0.0658372	65.9448	65.4777	0.948514	0.464503	0.100946	0.0870031	5.97287	3.73292	2.00408	1.38247
0.21661	0.330045	38812	39725	0.115833	0.0991667	0.025	0.0341667	0.0592459	0.063213	63.6627	62.4852	0.186888	0.497206	0.0931415	0.0902525	3.13703	2.98092	0.497324	0.710317
0.124751	0.127955	45593	46489	0	0.01	0.0025	0.0025	0.033956	0.0378481	63.0313	62.5936	0.169433	0.0874534	0.0785693	0.0859958	2.0764	2.13328	0.418367	0.241726
0.124996	0.121344	43889	44820	0.0258333	0.170833	0.0116667	0.0208333	0.0439089	0.0521844	67.9275	69.1586	0.114622	0.142056	0.0913274	0.103795	2.51097	3.09299	0.336815	0.402895
0.173934	0.214455	66279	67180	0.00333333	0.0108333	0.00583333	0.00666667	0.0263741	0.0297601	71.5957	69.6239	0.205231	0.144879	0.0636524	0.0763645	2.18036	2.13763	0.495485	0.469136
0.21139	0.333894	38868	39781	0.00333333	0.00333333	0.00583333	0.005	0.0257659	0.0210367	68.8203	66.4402	0.370186	0.0835084	0.0540025	0.0477098	2.17534	2.10737	0.963431	0.43664
0.117261	0.135799	43006	43934	0.00666667	0.0208333	0.00916667	0.0141667	0.0316568	0.0341808	60.6938	59.5079	0.526466	0.603365	0.0723952	0.0689571	2.08294	2.4884	1.11084	1.9364
0.11089	0.199719	41544	42441	0	0.015	0.0025	0.00916667	0.0234489	0.0289679	49.4049	50.5733	0.240539	0.229324	0.0680095	0.0638983	1.77121	2.35519	0.601654	0.427206
0.104697	0.222952	38939	39838	0.00583333	0.108333	0.00416667	0.0133333	0.039858	0.0660892	64.8513	65.8254	0.257504	0.11156	0.0692511	0.0960549	2.46569	3.40348	0.428647	0.258304
0.111961	0.117686	74294	76500	0.00833333	0	0.0183333	0.0075	0.0277785	0.0294685	63.4239	62.029	0.20116	0.489204	0.0552701	0.0593535	2.27429	2.13476	0.743683	1.26237
0.177361	0.213448	68018	68961	0.0983333	0.48	0.0266667	0.0375	0.0856725	0.0912022	58.1803	57.0611	0.184557	0.11983	0.0885413	0.124657	6.35657	5.34173	0.476131	0.308288
0.397396	0.260535	42072	43014	0	0.0116667	0.00416667	0.00583333	0.0308332	0.0260729	64.5297	63.7347	0.101237	0.203724	0.0652443	0.0575538	2.04596	2.26344	0.279696	0.334294
0.255597	0.251077	54140	55055	0.00666667	0.0108333	0.0175	0.0183333	0.028133	0.03021	57.6242	57.5961	0.238135	0.134161	0.0541587	0.0500296	2.09971	2.32911	0.599578	0.300551
0.37907	0.271908	44675	45586	0.0216667	0.02	0.0158333	0.00916667	0.0379053	0.0315544	61.3999	61.5563	0.145487	0.241505	0.0707551	0.0552128	2.21762	2.02481	0.444046	1.0028
0.148922	0.183326	38202	39096	0.00416667	0	0.00416667	0.00333333	0.0153384	0.0165273	67.3741	67.5087	0.118549	0.0975781	0.0426621	0.040641	2.13123	2.07117	0.260356	0.28441
0.147692	0.143292	60556	61454	0.0133333	0.01	0.0108333	0.00666667	0.0323822	0.0341655	57.9651	58.4059	0.143682	0.0374634	0.0608112	0.0701707	1.83671	1.87521	0.656782	0.149397
0.0989044	0.120944	48411	49309	0	0	0.005	0.00416667	0.0221642	0.0193888	59.7435	58.7317	0.301746	0.101952	0.0614495	0.0552746	2.13848	2.01708	0.619921	0.279757
0.215209	0.310441	61538	62441	0.01	0.126667	0.0075	0.0141667	0.0385577	0.0535463	63.9544	63.8609	0.26565	0.138236	0.0695553	0.0886652	2.46165	3.26615	0.658916	0.551779
0.305353	0.34691	32961	33868	0.0233333	0.055	0.0158333	0.02	0.0465398	0.0468019	53.8529	54.1468	0.34855	0.535423	0.070057	0.0704238	2.26904	2.63938	0.655564	0.96837
0.195013	0.15262	71349	72278	0.0116667	0	0.00833333	0.00333333	0.0279793	0.0244897	59.892	60.1552	0.132657	0.0871289	0.0710136	0.0703419	1.99571	1.94267	0.410619	0.199106
0.124534	0.130784	38993	39896	0.00333333	0.00416667	0.00333333	0.00416667	0.0366052	0.030915	60.0981	60.1073	0.127008	0.0761043	0.0732194	0.0597183	1.94592	1.95882	0.248466	0.206791
0.134096	0.119935	56588	57488	0.0991667	0.0466667	0.0075	0.0158333	0.0473952	0.0464496	50.0319	50.7763	0.143887	0.146967	0.103972	0.0925581	2.69887	2.94831	0.426249	0.510099
0.176085	0.254709	53634	54538	0.03	0.0608333	0.0158333	0.0316667	0.0408818	0.054807	52.8102	52.6165	0.467251	0.610626	0.073382	0.0788617	3.34144	5.48328	0.898749	1.41916
0.128029	0.135735	48564	49467	0.0675	0.06	0.0025	0.005	0.0454966	0.045764	47.1363	46.8666	0.446726	0.391476	0.105057	0.105697	2.1139	2.1866	1.23328	1.0382
0.289126	0.298063	40024	40922	0.0533333	0.1975	0.0025	0.000833333	0.0461166	0.0513493	50.3115	49.929	0.236096	0.126268	0.107969	0.114845	1.79279	1.83452	0.940527	0.296878
0.136222	0.182917	41807	42781	0.01	0.0458333	0.00916667	0.0308333	0.0305296	0.063818	46.7478	48.6657	0.190277	0.584773	0.0582825	0.0709336	2.07319	5.23325	0.544684	1.276
0.206457	0.220466	39780	40687	0.2325	0.0591667	0.0325	0.0216667	0.0704803	0.0411648	57.3929	55.7702	0.341426	0.391234	0.0997433	0.0727857	4.99728	3.11718	1.06066	1.22644
0.10645	0.119485	44909	45835	0.0125	0.00833333	0.00833333	0.00583333	0.0308274	0.0249323	57.5852	57.8165	0.403745	0.210763	0.0555856	0.0524025	2.30489	2.30024	0.981869	0.422925
0.172983	0.179797	50950	51867	0.00333333	0.0158333	0.00333333	0.0075	0.0317267	0.0275886	63.8022	63.6521	0.422685	0.53645	0.0681703	0.0629628	2.29841	2.46294	1.02523	1.4943
0.12121	0.152493	50216	51120	0.0566667	0.0416667	0.0275	0.015	0.0377211	0.0403954	54.9444	55.2161	0.272998	0.304924	0.0594729	0.0626387	3.65392	2.60732	0.673601	0.428163
0.139221	0.158315	41275	42175	0.0308333	0	0.01	0.00333333	0.0385687	0.0248776	70.9966	69.0165	0.135736	0.164642	0.0725462	0.0609668	2.20154	2.13809	0.421472	0.691218
0.126366	0.146634	44289	45206	0.0508333	0.0508333	0.0133333	0.0225	0.044391	0.047743	57.386	58.4493	0.255991	0.648554	0.0907767	0.0834695	2.77039	3.47449	0.47014	1.33518
0.151036	0.144316	73772	74702	0.0391667	0.00916667	0.0308333	0.0133333	0.0409906	0.0346843	63.4356	62.9576	0.230654	0.251507	0.0661728	0.0618982	2.67152	2.2363	0.926865	0.741131
0.173714	0.242933	57231	58148	0.05	0.336667	0.00333333	0.000833333	0.0423538	0.059587	47.2995	48.4488	0.327366	0.162294	0.0896297	0.115095	1.8341	2.11527	0.568448	0.616914
0.275915	0.356616	44569	45470	0.0475	0.0791667	0.0108333	0.01	0.0394778	0.0500738	63.6588	63.2917	0.377763	0.148681	0.0732799	0.0801808	2.17026	2.35878	0.662243	0.332802
0.117571	0.120689	62082	62977	0.0116667	0.0475	0.015	0.0108333	0.0252078	0.0379624	70.8265	69.6346	0.3077	0.339187	0.0549097	0.0778069	2.34709	2.40591	0.856878	0.688733
0.111564	0.119492	52164	53111	0.156667	0.129167	0.000833333	0.00916667	0.0495966	0.0473938	60.2928	57.946	0.152481	0.0816042	0.0957139	0.0987113	2.02134	2.31071	0.375688	0.244043
0.119355	0.111289	50070	50991	0	0.00666667	0.00416667	0.00583333	0.0297012	0.0316022	64.2973	63.954	0.830848	0.601518	0.0622443	0.0674205	2.02461	2.0171	1.52195	1.17948
0.299283	0.342026	46342	47255	0.0966667	0.0775	0.0108333	0.00833333	0.0489686	0.0440854	54.4084	54.6182	0.64791	0.156424	0.0776817	0.0732887	2.9724	2.46535	0.961461	0.379973
0.089478	0.1019	74652	75565	0.00416667	0.0158333	0.0125	0.01	0.0222091	0.0353738	66.1228	66.1165	0.187947	0.0776749	0.0498844	0.047659	2.05783	3.42083	0.514583	0.260455
0.2308	0.213066	46814	47769	0.130833	0.0983333	0.0125	0.00833333	0.0635905	0.0560561	46.038	46.7739	0.432185	0.277788	0.0659151	0.0658802	3.19329	3.66397	0.709822	0.51466
0.211892	0.247676	57292	58655	0.035	0.0608333	0.02	0.0233333	0.0446417	0.0487012	62.8762	62.6206	0.259237	0.157419	0.0704393	0.073047	2.6496	2.77397	0.890682	0.470111
0.124382	0.161124	42007	42910	0.02	0.0725	0.000833333	0.00666667	0.0403904	0.0448297	57.0769	58.6115	0.120411	0.690726	0.0895427	0.0924054	2.33198	2.65583	0.428885	1.18468
0.0896352	0.0962487	44508	45402	0.0666667	0.0116667	0.00166667	0.00666667	0.0431241	0.0400891	67.1371	66.9491	0.238442	0.2882	0.0912245	0.0934024	2.01618	2.0161	0.530268	0.6295
0.192214	0.214345	40339	41239	0.1425	0.0858333	0.0133333	0.0158333	0.053047	0.0452385	67.5709	69.0321	0.527896	0.343792	0.105258	0.0924887	2.46013	2.49675	1.09583	0.955084
0.186045	0.189497	45154	46049	0	0.01	0.00166667	0.00583333	0.0279118	0.0299622	47.5676	46.5376	0.419551	0.0903996	0.0684999	0.0635715	2.1759	2.39956	0.970169	0.376555
0.0894864	0.108513	54201	55110	0.181667	0.2625	0.0075	0.00833333	0.0557605	0.0572752	70.9338	69.7186	0.0880981	0.174496	0.102959	0.106341	2.27394	2.20346	0.362621	0.654626
0.17011	0.220252	56647	57542	0.0533333	0.211667	0.00833333	0.00666667	0.0441147	0.0577414	52.6837	54.6029	0.305668	0.253138	0.0829799	0.0951298	2.75327	3.58155	0.482385	0.750477
0.224598	0.195694	66862	67763	0.0958333	0.0658333	0.0116667	0.0108333	0.0507717	0.0494039	53.3013	52.9902	0.622084	0.246875	0.100369	0.0985695	2.50772	2.63431	1.06877	0.719849
0.248908	0.233398	39407	40320	0.305	0.4225	0.015	0.0191667	0.061946	0.075482	70.5027	70.237	0.581901	0.510689	0.10635	0.122406	3.09069	3.4783	0.97771	1.54066
0.126546	0.213491	61613	62517	0	0.025	0.00666667	0.0141667	0.0180284	0.0278593	50.2562	50.3966	0.130478	0.0852993	0.0518498	0.058973	1.97992	2.38818	0.371857	0.36654
0.203465	0.222385	33752	34664	0.246667	0.203333	0.0775	0.085	0.174263	0.147957	74.3003	73.0418	1.02857	0.32869	0.122022	0.118052	10.5122	9.76984	4.89787	0.911703
0.214871	0.314192	50440	51337	0.0533333	0.0358333	0.0225	0.0075	0.138783	0.0394923	48.1734	47.2067	1.51205	0.527065	0.0747176	0.0707409	8.22154	2.17201	2.08254	1.06007
0.109836	0.197682	57356	58261	0.00833333	0.00416667	0.00583333	0.005	0.0335336	0.0323187	56.0742	54.3407	0.163295	0.136343	0.072233	0.0649219	1.8811	1.70622	0.434236	0.540004
0.115601	0.114319	51114	52038	0.00416667	0.0125	0.00416667	0.00333333	0.0246908	0.0209371	67.2555	68.3044	0.437636	0.376222	0.0559046	0.0489253	2.16364	2.26806	1.34241	0.934927
0.121465	0.12259	44401	45300	0	0	0.00166667	0	0.0307084	0.0367477	47.1014	47.5615	0.308687	0.142631	0.0733839	0.0825558	1.90147	1.82573	0.492851	0.254041
0.205575	0.157494	43648	44553	0	0	0.00166667	0.0025	0.0199053	0.0160711	57.2826	56.6255	0.561979	0.293703	0.0394238	0.0322135	1.83176	1.78704	1.33206	0.791854
0.181125	0.258515	38787	39699	0.0258333	0.151667	0.00833333	0.0175	0.0424692	0.0632491	59.3099	57.6194	0.166501	0.298139	0.0855728	0.104456	2.03377	3.65831	0.410088	0.736182
0.186896	0.248042	44737	45645	0.0158333	0.0825	0.0108333	0.0225	0.0323522	0.0433158	69.1315	68.3606	0.584164	0.44751	0.0657031	0.0684856	2.2257	2.38889	1.00362	1.06823
0.237214	0.168156	45018	45912	0.21	0.0941667	0.00583333	0.00583333	0.0553603	0.0494727	65.4907	64.5874	0.178799	0.223002	0.105058	0.0990165	2.17111	2.10065	0.655697	0.422244
0.186108	0.186631	44355	45255	0.0383333	0.0416667	0.0125	0.0116667	0.0249309	0.0345594	65.7676	65.2894	0.470431	0.152168	0.0500931	0.0603391	2.66115	2.80334	1.79344	0.352031
0.158954	0.13531	69538	70460	0.00833333	0.00333333	0.0075	0.00166667	0.0385349	0.0382871	62.7867	60.7262	0.381965	0.493949	0.075579	0.0710161	2.04651	2.06607	0.792039	1.00635
0.145145	0.187782	55814	56717	0.00583333	0.0733333	0.0175	0.0525	0.0361442	0.0575193	62.5223	63.3698	0.107336	0.0943562	0.069446	0.0740114	2.15136	5.10341	0.378874	0.223875
0.17261	0.167917	64004	64906	0.0466667	0.0658333	0.0233333	0.0391667	0.0379259	0.0516946	49.5314	50.4173	0.421717	0.374468	0.0580501	0.0565374	2.54314	3.87274	0.621568	0.811633
0.171008	0.15922	46135	47040	0.0458333	0.2375	0.0216667	0.0158333	0.0433755	0.0630569	58.9536	58.8773	0.249476	0.263208	0.0769869	0.097752	2.81847	3.19763	0.654161	0.534338
0.203944	0.258852	56432	57343	0.2975	0.350833	0.0125	0.0191667	0.0579088	0.056194	61.9312	61.8631	0.105767	0.164298	0.120996	0.123264	2.60878	2.51601	0.266845	0.471283
0.203163	0.315172	56139	57042	0.0075	0.0116667	0.0216667	0.0216667	0.0322568	0.0335629	64.8061	63.9859	0.18016	0.17864	0.0656687	0.0688605	2.25586	2.38131	0.510362	0.601002
0.188805	0.237899	46167	47078	0.1225	0.143333	0.015	0.0141667	0.052257	0.0501773	70.1648	70.2444	0.207632	0.565682	0.0904324	0.104861	2.78241	2.47943	0.533568	1.37006
0.183258	0.257149	55680	56582	0	0.00833333	0.00333333	0.00666667	0.0335913	0.0370184	55.0272	54.889	0.245194	0.128033	0.0765363	0.0777189	1.72662	2.14712	0.460964	0.38676
0.23448	0.298964	65819	66721	0.01	0.00666667	0.0075	0.00583333	0.030344	0.0273779	51.4865	50.8855	0.185512	0.0849085	0.0648126	0.058584	2.67029	2.30692	0.497416	0.243871
0.105375	0.109314	56380	57292	0	0.0275	0.0025	0.00833333	0.0402038	0.0433571	60.6302	64.6321	0.489675	0.290321	0.0898048	0.0912076	1.87304	1.97891	1.00222	0.710678
0.158423	0.162594	39516	40423	0	0.00666667	0.00333333	0.0025	0.0316049	0.032862	60.276	60.5846	0.19383	0.213065	0.0687545	0.0699771	1.99721	1.97329	0.425884	0.689856
0.333801	0.296437	38756	39658	0.0425	0.0191667	0.0158333	0.00583333	0.0415336	0.0370739	62.8051	62.2029	0.477408	0.27953	0.073343	0.06095	2.8879	2.2481	1.78863	0.617286
0.189467	0.264593	64446	65345	0.0491667	0.0425	0.00666667	0.015	0.0429347	0.0407246	54.5077	53.9751	0.418377	0.101858	0.083785	0.0726432	2.2284	2.9357	0.878324	0.466005
0.241832	0.30385	43308	44213	0.0908333	0.0141667	0.01	0.0108333	0.0473494	0.0364801	55.1049	55.2322	0.778734	0.156036	0.0812153	0.0777286	2.33091	1.87367	1.35357	0.588259
0.15677	0.18318	45567	46481	0.2175	0.015	0.005	0.00916667	0.0529002	0.0418305	63.2784	62.0226	0.132327	0.11619	0.103664	0.0947949	2.13443	2.34132	0.366316	0.396257
0.0898894	0.114903	63470	64371	0	0	0.00166667	0.0025	0.0212459	0.0172219	54.1709	52.2282	0.108646	0.0317039	0.0519699	0.0497958	1.9342	1.71067	0.335559	0.162023
0.18618	0.180016	39531	40436	0.01	0.00666667	0.005	0.000833333	0.0333604	0.0286168	63.6506	61.8133	0.306495	0.27782	0.0667491	0.0599646	2.22153	2.08184	0.814638	0.551847
0.106778	0.113885	54753	55656	0.00333333	0	0.00416667	0.00333333	0.0233723	0.0270508	49.6605	48.872	0.42895	0.189541	0.0554801	0.0542266	2.53463	2.90848	1.3656	0.669404
0.167176	0.248268	38522	39426	0.0816667	0.22	0.0275	0.0425	0.0644009	0.108503	64.8224	65.0963	0.424067	0.292746	0.0779685	0.097822	4.63229	6.5369	0.810026	1.26033
0.129997	0.185237	54964	55858	0.0116667	0.0075	0.01	0.0116667	0.0208083	0.0222336	63.9994	64.1978	0.294827	0.0599142	0.0521478	0.0442295	2.26785	2.12589	0.532938	0.203175
0.462121	0.322206	34582	35480	0.0333333	0.00833333	0.0191667	0.00916667	0.0317951	0.026391	61.2462	58.4298	0.145315	0.0755043	0.0535663	0.0521198	2.84793	2.14619	0.428248	0.22748
0.227493	0.20762	64476	65391	0.0116667	0.0133333	0.00833333	0.0125	0.0382918	0.0409036	62.4776	62.0148	0.252192	0.36319	0.0762226	0.0795216	2.024	1.9801	0.572873	0.852135
0.308006	0.41958	40378	41283	0.124167	0.490833	0.0166667	0.0208333	0.0551424	0.0932826	61.2978	61.6954	0.330325	0.387316	0.0921064	0.12943	2.59921	3.19652	0.636311	1.24127
0.190786	0.178961	43544	44476	0.0075	0.00333333	0.0158333	0.00916667	0.032323	0.0307394	58.4123	58.1964	0.492635	0.311394	0.0658061	0.0626583	1.9571	1.87721	1.07857	0.737681
0.363772	0.370866	45276	46179	0.226667	0.235833	0.0108333	0.00916667	0.068925	0.0593453	66.5421	65.3969	0.809553	0.438981	0.0913721	0.0985846	3.01082	2.60978	1.45953	1.18921
0.197239	0.170544	39393	40297	0.01	0.0225	0.0075	0.0108333	0.0279227	0.0296964	63.3016	63.0531	0.443489	0.274315	0.0609385	0.0596213	2.21052	2.21825	0.718108	0.463243
0.533901	0.213296	51974	52875	0.325	0.0116667	0.00333333	0.00583333	0.0730413	0.03125	53.5369	50.6518	1.34027	1.28601	0.104873	0.0648347	3.64184	3.1879	5.12215	3.03519
0.151427	0.255232	34688	35588	0.0291667	0.0916667	0.0166667	0.0375	0.0344008	0.0718056	60.1033	60.6072	0.302956	0.311196	0.0616427	0.0694282	2.20876	3.61667	0.752655	0.658918
0.214293	0.411326	31811	32725	0	0.0183333	0.00333333	0.00916667	0.0223977	0.0345944	53.8718	56.043	0.741028	0.278357	0.0465884	0.0527503	1.81461	2.33189	1.00315	0.522334
0.302462	0.218762	47662	48557	0.490833	0.209167	0.0266667	0.0191667	0.0706125	0.0533685	74.188	68.5535	0.248733	0.307896	0.1181	0.101235	3.64906	2.18841	0.660428	0.739881
0.156109	0.209539	57577	58483	0.0333333	0.0325	0.0216667	0.0175	0.0327325	0.0328103	55.6137	54.2887	0.743209	0.360441	0.0783053	0.0972544	2.83304	2.53805	1.31182	1.46151
0.136811	0.214411	55269	56163	0.0416667	0.0825	0.0075	0.0225	0.0391763	0.0449954	68.061	66.9008	0.361352	0.14007	0.0792535	0.0876899	2.23939	2.62057	1.16246	0.384731
0.223252	0.174829	39560	40474	0.145	0.0241667	0.0808333	0.00416667	0.251996	0.0239856	63.679	58.6095	2.94113	0.614097	0.114851	0.0606025	21.0791	2.81336	2.63742	1.08103
0.270555	0.369388	45515	46422	0.166667	0.0833333	0.0316667	0.0183333	0.127607	0.0720905	48.9254	48.358	0.547853	0.198764	0.0873478	0.0833399	6.55104	4.5639	1.24078	0.570865
0.109311	0.125326	75652	76550	0.109167	0.0516667	0.00333333	0.005	0.0499385	0.0475963	62.9382	61.655	0.37417	0.113193	0.097487	0.0918666	2.17689	2.05697	0.834325	0.34141
0.135783	0.198453	40540	41438	0.0133333	0.0441667	0.00916667	0.0183333	0.0600954	0.0485025	64.9306	63.3686	0.263734	1.12246	0.0674438	0.063262	3.00542	2.26872	0.468967	1.37719
0.194621	0.196437	46465	47456	0.00333333	0.0225	0.0075	0.0225	0.0311357	0.0338609	59.1682	58.6203	0.582081	0.394403	0.064929	0.0591195	2.07015	2.38058	1.52019	0.984976

## Sheet: 3
GS_fluctuation_run1	GS_fluctuation_run2	time_of_day_in_seconds_run1	time_of_day_in_seconds_run2	RV_SD_run1	RV_SD_run2	RV_mean_run1	RV_mean_run2
0.139314	0.189273	66215	67118	0.110375	0.191543	0.973412	0.952359
0.0993891	0.119921	72286	73188	0.0765822	0.108729	0.98708	0.976978
0.142634	0.198501	48412	49348	0.150328	0.186471	0.972592	0.959906
0.128796	0.160083	59104	60004	0.134416	0.121918	0.971533	0.971403
0.161075	0.208359	37676	38590	0.149468	0.197308	0.961218	0.954909
0.122798	0.119088	38840	39764	0.0974071	0.103697	0.982845	0.980849
0.323902	0.262073	70246	71185	0.182158	0.148488	0.953315	0.950129
0.244603	0.295781	68999	69923	0.150007	0.196984	0.974773	0.957793
0.178946	0.190381	44304	45234	0.180338	0.200945	0.967801	0.950436
0.102005	0.0950569	66351	67244	0.113011	0.0891083	0.965904	0.960525
0.126759	0.14905	59384	60288	0.123706	0.133582	0.969065	0.949228
0.323723	0.316005	69046	69949	0.153034	0.203826	0.962094	0.946417
0.0978771	0.128838	52460	53361	0.0719751	0.106996	0.989239	0.977924
0.14456	0.129379	73415	74315	0.144376	0.141161	0.966245	0.964023
0.156383	0.26838	59962	60858	0.145173	0.230479	0.963735	0.943591
0.228977	0.179	44734	45674	0.190682	0.241115	0.949413	0.934193
0.224254	0.156453	56839	57802	0.191379	0.247587	0.959226	0.946679
0.114599	0.12408	70565	71470	0.170228	0.166318	0.937333	0.928821
0.201148	0.228724	43637	44555	0.182838	0.178496	0.963965	0.961916
0.119467	0.289722	63118	64056	0.078034	0.152508	0.990703	0.965665
0.120653	0.164489	41799	42736	0.110487	0.191383	0.980962	0.962539
0.370281	0.360548	42696	43616	0.222429	0.395164	0.954639	0.889982
0.266418	0.292091	44649	45558	0.36345	0.366629	0.89123	0.889871
0.124587	0.202485	46479	47382	0.180655	0.236589	0.966911	0.952311
0.256159	0.276861	50581	51496	0.241176	0.309202	0.935506	0.91724
0.223673	0.321685	69058	69972	0.200278	0.186346	0.947532	0.949128
0.144471	0.188859	72916	73813	0.187238	0.217977	0.949433	0.945329
0.195609	0.151311	36568	37492	0.257381	0.219373	0.938586	0.951591
0.241246	0.274062	40159	41073	0.292169	0.380852	0.890803	0.843165
0.177192	0.238379	42885	43809	0.121599	0.269955	0.966195	0.927168
0.105951	0.116394	44601	45518	0.119441	0.123347	0.983511	0.98428
0.10776	0.104674	53162	54064	0.147427	0.163521	0.965158	0.963315
0.107366	0.121682	74115	75023	0.052292	0.167371	0.982333	0.95675
0.124472	0.228126	42818	43736	0.111082	0.145218	0.982807	0.979488
0.379099	0.342654	38284	39241	0.279385	0.243844	0.933512	0.935848
0.125508	0.159515	73965	74884	0.102018	0.123615	0.983613	0.9773
0.163464	0.234109	55506	56406	0.113077	0.187893	0.965223	0.949253
0.13274	0.141448	41082	41984	0.108465	0.0763815	0.983334	0.989878
0.159998	0.250715	43341	44249	0.182931	0.270507	0.963514	0.941686
0.178545	0.143736	46317	47230	0.160308	0.134628	0.966876	0.969271
0.168296	0.240998	36402	37307	0.135719	0.193757	0.962087	0.949303
0.173739	0.234021	61511	62411	0.110822	0.120008	0.980166	0.981528
0.293712	0.269524	42464	43392	0.219014	0.218418	0.944582	0.942698
0.155866	0.245755	69371	70268	0.115349	0.192262	0.857126	0.96057
0.206961	0.210743	60153	61058	0.331536	0.412051	0.898175	0.862848
0.11565	0.177003	52644	53552	0.129588	0.171778	0.972677	0.961803
0.115705	0.137271	57403	58321	0.106682	0.108309	0.970028	0.971984
0.178825	0.208906	42902	43803	0.0924994	0.169715	0.969515	0.960697
0.179792	0.181461	64155	65142	0.174604	0.178544	0.954847	0.952918
0.147481	0.120555	63808	64735	0.228791	0.162436	0.926397	0.939043
0.222408	0.227141	35340	36254	0.184063	0.203018	0.929072	0.939915
0.146414	0.311481	71385	72287	0.159148	0.219431	0.970216	0.941157
0.114137	0.189984	59002	59903	0.124879	0.139039	0.976539	0.969834
0.192317	0.376763	44807	45738	0.0743819	0.124941	0.979735	0.970124
0.208308	0.182959	54392	55308	0.251813	0.185516	0.947291	0.965509
0.118228	0.132988	39508	40421	0.0851694	0.100722	0.975444	0.973353
0.0855264	0.0963321	66530	67431	0.121144	0.111097	0.934562	0.932157
0.144923	0.173816	55962	56878	0.142364	0.232143	0.980357	0.961431
0.103042	0.106036	64416	65311	0.0961375	0.129853	0.963352	0.948532
0.151941	0.158754	42169	43076	0.114206	0.182702	0.968246	0.956709
0.142377	0.175949	65055	65964	0.126435	0.156245	0.96502	0.963263
0.166004	0.286248	38479	39390	0.176403	0.156347	0.943862	0.95571
0.131478	0.126753	61025	61936	0.0916324	0.085587	0.975787	0.980065
0.201449	0.273793	40644	41565	0.155852	0.164722	0.95395	0.957929
0.130965	0.130595	50388	51288	0.0946048	0.108392	0.979934	0.978246
0.245133	0.254901	54254	55174	0.311563	0.351282	0.909826	0.888424
0.145215	0.246179	53652	54560	0.208645	0.351374	0.955306	0.904025
0.122785	0.153902	44310	45238	0.18456	0.228256	0.962828	0.954676
0.26811	0.189613	49530	50438	0.338967	0.310165	0.879081	0.884547
0.163359	0.240349	40896	41812	0.174507	0.278887	0.929601	0.924965
0.112062	0.163354	51498	52394	0.169957	0.153669	0.964909	0.970848
0.11494	0.138346	59125	60068	0.0893114	0.113898	0.975375	0.970017
0.124021	0.173569	54909	55807	0.106188	0.108118	0.972453	0.97176
0.16825	0.154246	64493	65447	0.178559	0.132621	0.955989	0.972597
0.30594	0.35422	59155	60063	0.165914	0.306817	0.966182	0.92925
0.213589	0.301189	37131	38069	0.172826	0.228791	0.970922	0.956785
0.256379	0.244248	48581	49528	0.197351	0.166224	0.957666	0.958243
0.100409	0.107472	43191	44144	0.0906612	0.0959177	0.97237	0.974654
0.126694	0.207074	60281	61206	0.132849	0.173767	0.964136	0.959288
0.329936	0.247942	36405	37327	0.428847	0.384267	0.853343	0.866443
0.1051	0.11987	63738	64636	0.104456	0.131775	0.975732	0.976179
0.139161	0.295609	44962	45882	0.0861839	0.202449	0.974879	0.952912
0.135901	0.142223	37341	38242	0.0486579	0.0668235	0.986638	0.984109
0.30318	0.424057	38936	39852	0.202266	0.328522	0.960644	0.919957
0.192471	0.215213	27686	28608	0.305035	0.30459	0.853648	0.902743
0.280159	0.12958	44264	45184	0.152133	0.0832105	0.963615	0.966886
0.317598	0.375001	39192	40155	0.195304	0.300004	0.95689	0.930753
0.13948	0.146609	47573	48519	0.199437	0.335557	0.931408	0.882453
0.175389	0.256111	35514	36420	0.144343	0.174299	0.969002	0.963571
0.126323	0.179989	49860	50763	0.161887	0.200108	0.947304	0.908348
0.218038	0.220596	48093	48987	0.196376	0.266877	0.920326	0.897988
0.210827	0.255086	68992	69884	0.236595	0.211529	0.92098	0.932688
0.201679	0.282846	60101	61014	0.206669	0.251215	0.952862	0.937077
0.311245	0.333015	38928	39884	0.262259	0.323199	0.91617	0.899947
0.195835	0.269496	46605	47508	0.25335	0.254421	0.916976	0.924825
0.146754	0.188823	53393	54305	0.117383	0.0906022	0.912462	0.879996
0.112849	0.162659	46069	46968	0.10147	0.191005	0.983949	0.969248
0.192331	0.260134	31313	32224	0.168306	0.275097	0.956836	0.917336
0.282396	0.283195	43575	44507	0.168725	0.141548	0.958551	0.96122
0.159575	0.28848	54744	55661	0.140714	0.207448	0.956499	0.938366
0.148919	0.145673	59657	60565	0.106065	0.168458	0.9845	0.973208
0.175094	0.310386	42815	43719	0.138833	0.280465	0.969393	0.933741
0.20923	0.25775	35624	36527	0.109763	0.200663	0.980542	0.966562
0.150726	0.186863	69652	70551	0.168159	0.181439	0.942893	0.933468
0.0903333	0.191155	39930	40828	0.121893	0.2429	0.969419	0.939796
0.28563	0.202438	52627	53547	0.285568	0.300575	0.923454	0.92784
0.214994	0.15042	54403	55340	0.196906	0.184712	0.934469	0.949999
0.275335	0.269939	41258	42163	0.318558	0.331684	0.911959	0.906119
0.261553	0.224309	45629	46554	0.223539	0.302999	0.949528	0.927228
0.1218	0.127648	66803	67712	0.107122	0.112974	0.962753	0.959271
0.175919	0.264775	65998	66913	0.156247	0.2792	0.967254	0.928849
0.291337	0.415287	56411	57329	0.172005	0.202828	0.958146	0.954018
0.141735	0.159679	47227	48132	0.105686	0.101934	0.970955	0.97134
0.107702	0.127839	58328	59243	0.107194	0.173392	0.945895	0.947015
0.178734	0.218428	50446	51347	0.17874	0.31875	0.957526	0.902676
0.309484	0.270294	55984	56882	0.219242	0.180233	0.940633	0.953477
0.177203	0.227686	55458	56369	0.136767	0.209153	0.961678	0.94562
0.201828	0.179125	56062	56964	0.269012	0.168721	0.939278	0.968463
0.114828	0.114021	26605	27521	0.117879	0.107699	0.976281	0.976739
0.142644	0.189472	68785	69713	0.0998183	0.115375	0.927914	0.922173
0.336684	0.277892	65168	66064	0.16387	0.221175	0.964704	0.952937
0.124127	0.144791	36418	37322	0.0796928	0.107398	0.980918	0.978438
0.0999315	0.138066	60017	60914	0.203099	0.15543	0.955393	0.963326
0.132354	0.25897	58357	59252	0.13308	0.210008	0.97429	0.953255
0.38163	0.478877	66818	67735	0.228969	0.323529	0.954217	0.920746
0.164707	0.14606	56378	57297	0.123728	0.250223	0.979646	0.949276
0.144399	0.159567	38925	39867	0.0818275	0.148214	0.983597	0.976475
0.387829	0.224804	40744	41673	0.193673	0.14761	0.953649	0.966445
0.119107	0.135503	43848	44755	0.09739	0.0835376	0.987725	0.990118
0.157569	0.139874	62564	63472	0.440266	0.346465	0.781976	0.830393
0.153773	0.191781	68001	68906	0.214011	0.257948	0.951078	0.939613
0.121907	0.146836	43389	44343	0.213641	0.318871	0.954619	0.914278
0.170729	0.261674	54437	55429	0.144541	0.153546	0.955101	0.949781
0.138724	0.167443	64866	65809	0.138632	0.175921	0.967522	0.85425
0.16688	0.235445	68976	69886	0.213504	0.223258	0.959375	0.955368
0.250193	0.209625	66537	67464	0.210218	0.187924	0.945441	0.962477
0.151522	0.301917	65083	66011	0.166895	0.235328	0.970596	0.956374
0.137541	0.151969	52409	53331	0.0986516	0.136079	0.980353	0.972732
0.174007	0.229668	35599	36551	0.233493	0.250946	0.942114	0.946279
0.127147	0.126028	53202	54116	0.140975	0.163363	0.980886	0.978811
0.187285	0.198861	41624	42522	0.116655	0.107967	0.973604	0.976094
0.220289	0.156965	59219	60160	0.218209	0.150375	0.934531	0.950347
0.26702	0.284284	53297	54226	0.171807	0.282422	0.972826	0.930199
0.0959181	0.137921	59738	60638	0.0929217	0.128481	0.982154	0.977123
0.215037	0.297922	48959	49860	0.148295	0.165994	0.971381	0.96553
0.128085	0.133804	42909	43809	0.117047	0.134075	0.975285	0.976626
0.107393	0.190459	67032	67939	0.107487	0.133422	0.973386	0.960822
0.118243	0.112756	69115	70009	0.199108	0.231837	0.958574	0.947633
0.129999	0.225577	41664	42578	0.12568	0.23003	0.960568	0.939498
0.111713	0.124682	58613	59531	0.144608	0.240401	0.974818	0.944456
0.12214	0.125816	44177	45085	0.110185	0.114177	0.978387	0.860066
0.139403	0.169145	45594	46514	0.0925926	0.128359	0.980561	0.975866
0.0801805	0.0952972	59895	60798	0.109298	0.104005	0.976407	0.971311
0.173152	0.265392	69369	70272	0.113131	0.209863	0.983916	0.963659
0.136745	0.142279	64620	65559	0.129401	0.144333	0.942746	0.952443
0.107057	0.132873	56454	57361	0.0827986	0.0973792	0.957726	0.957182
0.141206	0.169051	64193	65095	0.0917997	0.132429	0.986893	0.980289
0.169144	0.161887	59858	60766	0.13436	0.166644	0.953325	0.95322
0.140964	0.148634	59341	60255	0.115621	0.162994	0.980658	0.971668
0.203093	0.199906	46402	47317	0.1591	0.169693	0.964249	0.964058
0.200744	0.173363	40127	41094	0.245197	0.259601	0.934528	0.92874
0.161258	0.187718	44169	45068	0.171056	0.160154	0.958895	0.958522
0.169344	0.25212	65260	66165	0.207837	0.262272	0.969003	0.945127
0.326581	0.218678	38133	39046	0.287435	0.242231	0.941374	0.951062
0.11459	0.161926	38815	39716	0.158904	0.333403	0.962741	0.899557
0.10535	0.104496	50480	51392	0.144495	0.212154	0.970017	0.95849
0.129375	0.145833	55995	56896	0.114924	0.133757	0.958851	0.953599
0.200022	0.179584	66669	67576	0.153784	0.183795	0.972839	0.965848
0.198095	0.214703	43950	44911	0.105507	0.112185	0.969785	0.966491
0.17948	0.259433	45110	46041	0.224601	0.219036	0.955456	0.947658
0.136103	0.296513	44328	45259	0.101073	0.162817	0.971945	0.960791
0.165476	0.26806	61415	62324	0.140145	0.203595	0.964543	0.919825
0.123043	0.130423	71044	71948	0.0975972	0.0978765	0.983774	0.98146
0.123444	0.14789	62826	63733	0.104422	0.134541	0.980474	0.977947
0.137209	0.172762	53880	54785	0.146516	0.179026	0.95179	0.954173
0.128026	0.181588	60004	60905	0.149638	0.148916	0.972994	0.972194
0.21037	0.284004	45313	46220	0.196003	0.197712	0.949735	0.950411
0.142096	0.202959	49553	50465	0.180447	0.185985	0.971694	0.968877
0.13956	0.122857	44003	44920	0.188658	0.12281	0.941217	0.943657
0.146745	0.169707	38801	39722	0.12938	0.129434	0.972094	0.970854
0.119272	0.165873	41631	42567	0.106848	0.215613	0.966872	0.950737
0.130398	0.144815	59120	60026	0.136601	0.116668	0.976878	0.979084
0.204519	0.355342	45855	46782	0.209339	0.270121	0.948774	0.93125
0.130293	0.186629	45825	46750	0.107517	0.212905	0.981895	0.957809
0.407043	0.309901	43621	44532	0.147989	0.184448	0.970921	0.956821
0.192831	0.297016	44439	45354	0.228661	0.270961	0.958078	0.941033
0.0996351	0.184904	52059	52964	0.116226	0.174556	0.970199	0.956035
0.273326	0.346573	39085	40001	0.215636	0.30446	0.949402	0.921025
0.115802	0.14066	66131	67035	0.177804	0.156023	0.949448	0.948671
0.164554	0.174139	44806	45710	0.216092	0.200198	0.950145	0.954052
0.121353	0.157004	73071	73978	0.0933543	0.241324	0.983651	0.936918
0.149167	0.167042	41621	42527	0.221917	0.272389	0.940017	0.926377
0.105477	0.114701	46127	47049	0.0656565	0.0636551	0.988785	0.987476
0.144838	0.190464	67851	68759	0.128755	0.170765	0.969376	0.949539
0.128029	0.168517	70164	71065	0.138754	0.206051	0.967952	0.956795
0.174901	0.270719	44223	45141	0.136688	0.209012	0.979038	0.960025
0.0946748	0.0922406	53271	54197	0.141581	0.142382	0.968747	0.966431
0.130036	0.23387	62374	63274	0.0982172	0.194722	0.969404	0.948544
0.200277	0.248537	52185	53122	0.271902	0.349834	0.934652	0.915666
0.179079	0.156644	51701	52616	0.215524	0.212382	0.962478	0.96446
0.173856	0.254081	66130	67043	0.146685	0.132586	0.958992	0.971058
0.286171	0.215084	56593	57515	0.247415	0.255215	0.926592	0.933245
0.0935633	0.118157	51538	52488	0.0924083	0.115141	0.972233	0.971503
0.195632	0.419124	63178	64075	0.258558	0.281217	0.941512	0.932747
0.135859	0.151397	48739	49664	0.108592	0.148045	0.976046	0.972387
0.187989	0.225564	67227	68148	0.168359	0.191204	0.968196	0.936278
0.133811	0.172152	72253	73146	0.0855364	0.19772	0.954766	0.949001
0.123836	0.142454	67709	68610	0.105853	0.182926	0.977377	0.965017
0.211522	0.2843	49248	50148	0.14007	0.171135	0.965048	0.960996
0.135187	0.200716	64800	65702	0.254252	0.387048	0.918273	0.780752
0.226961	0.228156	52642	53570	0.166709	0.183704	0.965468	0.961484
0.125337	0.134077	54197	55121	0.165439	0.207867	0.959231	0.936603
0.107548	0.10481	68966	69874	0.108311	0.0659983	0.978128	0.986689
0.219396	0.200686	49287	50214	0.191045	0.261808	0.967116	0.94433
0.169789	0.167323	43611	44510	0.288575	0.180121	0.934764	0.966101
0.129483	0.131517	36696	37634	0.0964172	0.0999633	0.964693	0.949379
0.203554	0.229315	52481	53386	0.171638	0.247851	0.965991	0.945831
0.31357	0.30732	53710	54634	0.212528	0.25818	0.95538	0.938061
0.14836	0.145926	36781	37747	0.159476	0.179365	0.961488	0.959753
0.12646	0.120906	54533	55426	0.150785	0.117373	0.962675	0.969044
0.167013	0.136202	63389	64294	0.100792	0.12336	0.971565	0.971784
0.143346	0.171576	59160	60082	0.126538	0.148007	0.97227	0.96711
0.28913	0.204733	60701	61605	0.182857	0.12223	0.949808	0.963678
0.136101	0.203347	41161	42062	0.123847	0.128758	0.979178	0.974297
0.118521	0.149933	62637	63532	0.168651	0.171683	0.962265	0.957752
0.294388	0.442408	46695	47594	0.27105	0.331023	0.941848	0.922565
0.10675	0.102143	35723	36663	0.0965547	0.113921	0.979487	0.980159
0.172861	0.14124	41664	42571	0.220493	0.232319	0.958562	0.949427
0.137162	0.151935	63828	64749	0.106395	0.143069	0.969949	0.963251
0.110011	0.189521	37310	38239	0.0675147	0.115972	0.970305	0.967089
0.160996	0.129042	69287	70184	0.100673	0.18219	0.981335	0.969164
0.281458	0.193974	64948	65867	0.255168	0.20992	0.934813	0.956678
0.252136	0.223513	64031	64987	0.124281	0.224305	0.973365	0.959863
0.127071	0.155879	51318	52216	0.111109	0.122183	0.975214	0.974089
0.185838	0.218245	49740	50668	0.186428	0.220746	0.96268	0.955092
0.214676	0.30763	56733	57648	0.133681	0.19864	0.97701	0.954543
0.151948	0.15876	56317	57273	0.113758	0.145684	0.970938	0.961618
0.116348	0.115137	42099	43019	0.146855	0.143316	0.977691	0.976175
0.329746	0.289528	39545	40459	0.253434	0.262398	0.930611	0.934885
0.342269	0.329256	44700	45615	0.344017	0.232563	0.90372	0.952286
0.186482	0.174506	46760	47688	0.201549	0.207038	0.944481	0.952583
0.152534	0.291811	53498	54394	0.124284	0.211645	0.950956	0.936932
0.281525	0.247933	53980	54887	0.167552	0.222633	0.972348	0.956129
0.236874	0.22165	46712	47620	0.199125	0.216687	0.957227	0.934148
0.125889	0.129132	38975	39879	0.0996996	0.122801	0.981934	0.977452
0.206999	0.23064	60583	61591	0.248902	0.233302	0.941617	0.941056
0.134869	0.16714	64748	65651	0.194134	0.307161	0.951703	0.906629
0.138839	0.161281	56763	57669	0.11048	0.12074	0.968136	0.964865
0.125024	0.21889	53995	54907	0.187445	0.335497	0.95843	0.91858
0.117564	0.111112	47388	48310	0.0906638	0.124681	0.975303	0.970681
0.135236	0.098211	37554	38468	0.086244	0.0968066	0.933195	0.946037
0.156453	0.21462	42983	43882	0.15302	0.220138	0.964499	0.948261
0.165683	0.269817	48786	49695	0.114095	0.164628	0.952962	0.953743
0.190321	0.270266	54844	55776	0.0811966	0.105715	0.982724	0.980505
0.142617	0.175518	39509	40414	0.114993	0.143144	0.978813	0.975526
0.271007	0.437224	39512	40429	0.2278	0.300358	0.937665	0.915
0.103191	0.117115	60686	61588	0.0929006	0.119253	0.987325	0.981954
0.115446	0.135946	43135	44038	0.126237	0.14357	0.964936	0.968061
0.147355	0.162654	40814	41716	0.146866	0.180834	0.971207	0.966431
0.167634	0.276331	43348	44279	0.140848	0.192416	0.967768	0.959125
0.182618	0.251185	42561	43470	0.130727	0.168895	0.981237	0.965938
0.197653	0.279053	43115	44012	0.135932	0.188718	0.964746	0.949126
0.141743	0.165341	69724	70636	0.166982	0.178415	0.959425	0.951969
0.291379	0.324143	43117	44038	0.137391	0.20799	0.966745	0.951991
0.125791	0.214481	47671	48591	0.160675	0.193858	0.964417	0.956295
0.128022	0.212785	59856	60760	0.133522	0.177494	0.968259	0.96073
0.144102	0.173272	44879	45778	0.103367	0.1052	0.978037	0.979258
0.208679	0.300334	44693	45601	0.166565	0.26911	0.9524	0.922487
0.437296	0.358858	44700	45604	0.298102	0.207749	0.938214	0.951329
0.197884	0.191416	41761	42689	0.106272	0.122438	0.968621	0.967425
0.151652	0.188043	49815	50724	0.179186	0.148945	0.958839	0.966617
0.115172	0.131784	64969	65889	0.0725668	0.0897635	0.987947	0.985323
0.273355	0.263586	37285	38192	0.213491	0.157465	0.915446	0.907164
0.331828	0.344371	50491	51396	0.100689	0.0776442	0.924992	0.926668
0.170491	0.290447	39694	40615	0.306225	0.159975	0.929599	0.928371
0.108309	0.193382	41939	42843	0.111101	0.195951	0.954588	0.936807
0.178398	0.17812	36987	37889	0.124579	0.104911	0.977108	0.97633
0.165285	0.153132	60231	61155	0.160173	0.170088	0.96853	0.966482
0.165137	0.164823	79653	80632	0.117235	0.107399	0.983073	0.983591
0.133167	0.196982	50959	51870	0.122633	0.211084	0.956405	0.946689
0.25506	0.245718	40089	41060	0.23181	0.400032	0.935822	0.853834
0.135937	0.151288	70229	71142	0.075979	0.10748	0.990859	0.984615
0.1479	0.162877	47330	48264	0.165136	0.347388	0.967835	0.907297
0.140759	0.202353	69771	70667	0.103297	0.156257	0.968078	0.949343
0.0977921	0.150622	66096	67015	0.117341	0.159699	0.974731	0.966866
0.175197	0.197541	42772	43690	0.145058	0.164651	0.965271	0.964837
0.189957	0.269976	39058	39971	0.187892	0.195709	0.958956	0.95621
0.153451	0.169068	39781	40687	0.192423	0.225585	0.957925	0.950682
0.206792	0.279849	54532	55476	0.234806	0.273948	0.943089	0.932037
0.103949	0.151034	45532	46447	0.16878	0.229638	0.969251	0.95388
0.234637	0.377166	57872	58770	0.197315	0.298433	0.960214	0.923368
0.148724	0.186051	50219	51165	0.164086	0.186344	0.968734	0.927827
0.188483	0.223314	58657	59575	0.309959	0.336888	0.910965	0.891064
0.182629	0.205015	67306	68199	0.192765	0.215737	0.953931	0.951266
0.225097	0.249541	43058	43965	0.224653	0.149133	0.943683	0.952596
0.145888	0.24501	43925	44850	0.123005	0.123523	0.964447	0.962912
0.118774	0.17258	60264	61233	0.0953148	0.179065	0.986217	0.972428
0.144194	0.167676	54501	55404	0.175235	0.166628	0.948276	0.954062
0.096333	0.0934873	59722	60633	0.0834951	0.103917	0.957048	0.954494
0.120122	0.210115	38598	39504	0.0922645	0.100792	0.96176	0.937529
0.142498	0.136572	52970	53908	0.143728	0.122744	0.955644	0.965573
0.184068	0.185078	49873	50771	0.185495	0.202194	0.963603	0.953819
0.228924	0.337403	43584	44492	0.173148	0.440824	0.94744	0.785592
0.154174	0.176404	38914	39814	0.11068	0.177874	0.972651	0.962339
0.160524	0.188971	44921	45817	0.176251	0.209898	0.967397	0.958969
0.144161	0.264059	57703	58670	0.135971	0.200002	0.972568	0.933345
0.203749	0.172297	40064	41014	0.17824	0.187788	0.964525	0.957572
0.155342	0.225672	50263	51185	0.110385	0.247219	0.985046	0.951798
0.161243	0.22668	35475	36494	0.138327	0.207905	0.962377	0.94566
0.301238	0.191465	56902	57822	0.194634	0.147034	0.951816	0.938785
0.180721	0.11682	40641	41584	0.207228	0.130377	0.937643	0.96468
0.0989672	0.143055	54009	54903	0.093602	0.146453	0.987868	0.976047
0.130105	0.0936436	66186	67079	0.0881161	0.0716846	0.97904	0.980305
0.221082	0.278521	56768	57677	0.216288	0.253893	0.941108	0.896115
0.148913	0.133029	52467	53385	0.136688	0.128657	0.974878	0.957546
0.193267	0.168485	54098	55008	0.14964	0.130402	0.963375	0.966601
0.0900468	0.0994083	53434	54350	0.163446	0.168673	0.961495	0.95758
0.0938921	0.167726	47669	48572	0.0800612	0.137197	0.991362	0.975354
0.2091	0.230144	36376	37310	0.131064	0.177268	0.970634	0.962867
0.131708	0.131282	43915	44821	0.0942597	0.157682	0.927986	0.96174
0.228552	0.302757	46103	47022	0.203094	0.277593	0.950671	0.931216
0.370687	0.417416	41932	42873	0.323282	0.413569	0.917333	0.881675
0.219527	0.26716	35161	36116	0.168729	0.211518	0.945454	0.87462
0.138908	0.170489	45654	46572	0.157054	0.237342	0.958883	0.943248
0.20016	0.232882	55569	56490	0.177595	0.166226	0.962095	0.960336
0.181794	0.268095	59699	60593	0.15205	0.128218	0.970344	0.968135
0.220478	0.287973	51622	52535	0.166511	0.342028	0.968832	0.905795
0.130391	0.196221	38627	39531	0.0753566	0.209137	0.971212	0.932463
0.13091	0.162828	37112	38033	0.114837	0.134019	0.970116	0.968996
0.158896	0.17319	61575	62472	0.14812	0.362484	0.969975	0.878656
0.13106	0.126196	53665	54596	0.187423	0.147018	0.954129	0.967041
0.232806	0.157649	40006	40952	0.255304	0.207358	0.91682	0.939328
0.158221	0.211226	40237	41138	0.103867	0.185871	0.987018	0.973121
0.391067	0.278844	45158	46067	0.169687	0.18996	0.956559	0.959429
0.250005	0.223777	52834	53739	0.22251	0.204768	0.955107	0.958812
0.365741	0.374547	51905	52823	0.304858	0.273892	0.894866	0.899335
0.116629	0.102199	74090	74985	0.0977704	0.0920727	0.970711	0.97239
0.399226	0.336346	40927	41855	0.532753	0.346289	0.730401	0.784287
0.118603	0.132035	44635	45576	0.0935634	0.121921	0.985408	0.980767
0.160687	0.163819	39252	40217	0.231891	0.202396	0.950603	0.958666
0.249458	0.34031	47561	48470	0.211839	0.318437	0.953728	0.913064
0.153782	0.119006	47360	48260	0.129497	0.138364	0.957289	0.960338
0.229348	0.221243	58668	59751	0.145347	0.18494	0.957046	0.929905
0.129098	0.306617	40565	41467	0.0746818	0.136866	0.978529	0.967473
0.0874099	0.0949279	48239	49152	0.0865662	0.110363	0.967932	0.960416
0.106895	0.11515	55433	56347	0.110825	0.109484	0.98339	0.984399
0.13303	0.199224	45482	46392	0.0847848	0.0955591	0.956407	0.95644
0.335707	0.277776	57498	58428	0.418326	0.338143	0.822548	0.905074
0.127744	0.108787	39624	40537	0.133222	0.13501	0.964105	0.961477
0.319444	0.424348	41165	42098	0.367173	0.396713	0.90583	0.888656
0.169477	0.323327	52776	53681	0.0967801	0.167091	0.975974	0.960096
0.122137	0.145389	64979	65880	0.137493	0.145786	0.955271	0.957499
0.149069	0.136437	62829	63738	0.12786	0.122575	0.975869	0.977611
0.371234	0.28095	43044	43977	0.270193	0.273072	0.931262	0.924107
0.140673	0.213494	56628	57548	0.138999	0.231021	0.97735	0.954576
0.200194	0.1611	61019	61922	0.154378	0.157472	0.945077	0.946626
0.103374	0.114454	56623	57528	0.0900303	0.0987261	0.982269	0.982123
0.158399	0.136818	64940	65876	0.128411	0.144486	0.960611	0.961437
0.170714	0.179384	46408	47321	0.135959	0.131733	0.964158	0.96667
0.182861	0.252731	67810	68722	0.130111	0.190909	0.971174	0.950797
0.154899	0.290458	44073	44970	0.170421	0.21858	0.973339	0.961176
0.182236	0.195714	44127	45034	0.128075	0.117701	0.980566	0.979877
0.107784	0.197866	68001	68906	0.141083	0.233047	0.977428	0.95346
0.241576	0.280894	35573	36472	0.170367	0.157374	0.972474	0.972202
0.167093	0.250323	35568	36506	0.141301	0.224543	0.9598	0.939549
0.276574	0.269946	60878	61821	0.195685	0.245099	0.955652	0.929989
0.255595	0.304013	65024	65938	0.282033	0.378422	0.86792	0.771639
0.152508	0.174849	55703	56647	0.11738	0.130262	0.979197	0.977727
0.163335	0.266415	40964	41888	0.144481	0.267473	0.975864	0.943626
0.0947733	0.140451	61281	62187	0.171932	0.204823	0.960837	0.955193
0.275005	0.228665	55773	56687	0.22548	0.239808	0.959209	0.955352
0.173771	0.181098	66834	67741	0.174864	0.168754	0.960263	0.963504
0.132275	0.235694	45694	46594	0.168786	0.307524	0.971416	0.916741
0.224862	0.352666	40060	40983	0.251278	0.283232	0.954323	0.94568
0.189775	0.19521	65905	66819	0.130017	0.110575	0.971049	0.976568
0.124595	0.150972	56647	57548	0.107167	0.106944	0.974458	0.942153
0.339304	0.341135	45245	46172	0.283655	0.237635	0.923181	0.942166
0.312839	0.348632	42739	43656	0.19873	0.250849	0.961923	0.939609
0.130701	0.117179	60187	61101	0.138343	0.0827155	0.978725	0.983455
0.149541	0.169989	67155	68277	0.153601	0.217952	0.961534	0.945603
0.173639	0.162393	53230	54135	0.117012	0.20697	0.976548	0.954661
0.333316	0.482369	40018	40932	0.230945	0.241499	0.940607	0.937017
0.162117	0.253413	41182	42116	0.181058	0.176121	0.950884	0.948895
0.128449	0.158793	56829	57739	0.0930459	0.091456	0.985319	0.98222
0.15779	0.169537	70752	71662	0.166406	0.195919	0.959701	0.949336
0.17482	0.134735	43866	44766	0.147239	0.11979	0.967069	0.970577
0.127507	0.146013	57471	58381	0.0977734	0.115473	0.975546	0.972902
0.324667	0.387828	38102	39003	0.246295	0.260452	0.95565	0.945181
0.202551	0.236768	36083	36986	0.195129	0.169684	0.888528	0.949593
0.163131	0.179498	35241	36173	0.157709	0.158002	0.966555	0.936064
0.138616	0.161803	68107	69025	0.113073	0.156962	0.970496	0.963174
0.135447	0.144095	41076	41985	0.117019	0.166357	0.966831	0.941106
0.189632	0.176783	44595	45553	0.24942	0.313387	0.909605	0.903523
0.162063	0.164708	46978	47878	0.0882241	0.100744	0.987792	0.985656
0.240617	0.115763	41970	42893	0.181587	0.208125	0.958266	0.956159
0.105954	0.160166	53175	54068	0.101378	0.10349	0.961782	0.961334
0.104353	0.144362	51225	52197	0.0903005	0.123392	0.97591	0.97294
0.313684	0.17547	38649	39562	0.209548	0.162979	0.955141	0.963462
0.154114	0.142463	63962	64881	0.137922	0.136283	0.958211	0.962757
0.213256	0.336052	53115	54016	0.131435	0.229583	0.955666	0.941639
0.154593	0.215362	59391	60332	0.258008	0.393628	0.931123	0.888353
0.185171	0.158829	41115	42043	0.161464	0.128614	0.969317	0.96034
0.230354	0.239553	46930	47845	0.184218	0.193346	0.975179	0.960125
0.27467	0.324971	36613	37576	0.157	0.231872	0.964768	0.953801
0.20123	0.206534	37721	38626	0.125345	0.120793	0.966102	0.970611
0.342434	0.310456	56164	57082	0.193361	0.114896	0.962346	0.978351
0.0937982	0.105803	74954	75880	0.130146	0.151819	0.982723	0.9793
0.129026	0.114688	74032	74938	0.0880616	0.0904869	0.983762	0.979093
0.115856	0.106701	48732	49660	0.117337	0.106626	0.961393	0.963242
0.143088	0.165807	72006	72936	0.122835	0.141886	0.936507	0.934609
0.243764	0.291117	42000	42912	0.150002	0.184097	0.9736	0.969257
0.139982	0.192402	43769	44684	0.135242	0.181263	0.965857	0.956113
0.155707	0.110313	63929	64852	0.203569	0.162721	0.953798	0.951869
0.125716	0.137233	55551	56464	0.123954	0.115203	0.978816	0.974325
0.282104	0.308969	55221	56146	0.120632	0.173803	0.945281	0.937402
0.205303	0.303388	53649	54574	0.12528	0.153587	0.972786	0.967683
0.191047	0.2675	38596	39532	0.176291	0.255802	0.956535	0.931335
0.16685	0.302539	58136	59060	0.127739	0.231948	0.963925	0.932899
0.142254	0.140873	44526	45427	0.103907	0.136352	0.972967	0.962413
0.136745	0.144693	38317	39252	0.105202	0.14982	0.983861	0.978528
0.285411	0.231858	50823	51810	0.318531	0.321045	0.922369	0.927156
0.241952	0.283177	52508	53416	0.16695	0.207879	0.959037	0.934803
0.222512	0.21964	59800	60704	0.335713	0.381833	0.883979	0.873814
0.213797	0.21887	46768	47677	0.0918578	0.10794	0.978391	0.97788
0.171264	0.158528	43307	44242	0.136258	0.111515	0.975869	0.981849
0.180464	0.26348	45865	46806	0.150339	0.157159	0.972593	0.963626
0.348457	0.365622	39815	40726	0.212398	0.2567	0.96015	0.947785
0.133866	0.168695	61230	62134	0.0495118	0.116979	0.990642	0.984749
0.164303	0.150443	38074	39017	0.120416	0.143323	0.976261	0.978077
0.204005	0.243549	55493	56398	0.136235	0.18039	0.974508	0.968539
0.117142	0.180391	62532	63440	0.094689	0.101841	0.978904	0.972162
0.209763	0.281848	70748	71651	0.173181	0.207244	0.890542	0.891209
0.197671	0.334825	64984	65893	0.138685	0.181636	0.961174	0.952684
0.155521	0.204867	55325	56310	0.207697	0.34096	0.940849	0.894804
0.156529	0.198503	39753	40665	0.10815	0.112521	0.971692	0.973007
0.249181	0.173628	50378	51284	0.273831	0.203837	0.924136	0.951924
0.137744	0.188066	45553	46481	0.134287	0.255053	0.960556	0.918375
0.116526	0.126051	62351	63243	0.156328	0.161781	0.977642	0.97587
0.114509	0.10543	68609	69594	0.140835	0.109695	0.965483	0.968296
0.330585	0.36097	48165	49108	0.246232	0.303656	0.955054	0.932666
0.22096	0.190922	44075	44995	0.164125	0.204447	0.943371	0.935889
0.117118	0.158941	49789	50685	0.0792966	0.114086	0.984117	0.980813
0.138798	0.14344	48608	49544	0.156656	0.20748	0.975608	0.961701
0.163444	0.124959	69521	70420	0.256272	0.15016	0.939236	0.9646
0.232911	0.235108	46408	47321	0.177021	0.151507	0.962345	0.964125
0.12103	0.148615	60856	61763	0.106749	0.11454	0.948466	0.945313
0.36098	0.216676	48305	49221	0.136525	0.0845182	0.970004	0.987058
0.132201	0.169172	48614	49520	0.0997765	0.119944	0.979927	0.966057
0.110371	0.174968	58499	59421	0.0988117	0.144075	0.981625	0.974042
0.216968	0.266208	70210	71122	0.103729	0.155002	0.974582	0.956815
0.113723	0.160434	44640	45542	0.100288	0.208416	0.955477	0.932504
0.141484	0.224346	44485	45397	0.14716	0.149114	0.945853	0.938097
0.217136	0.245468	73633	74762	0.27017	0.415282	0.866491	0.789302
0.120919	0.177757	61313	62220	0.112641	0.252328	0.960359	0.9268
0.125465	0.194463	54904	55810	0.0971949	0.123602	0.982291	0.975006
0.110273	0.130775	67094	68004	0.123272	0.143523	0.970859	0.967429
0.111876	0.134889	34674	35576	0.154602	0.0880693	0.954397	0.962187
0.271899	0.294578	42190	43123	0.244018	0.256945	0.948749	0.946001
0.157693	0.177069	54861	55841	0.156419	0.177746	0.970421	0.957607
0.296066	0.219821	46654	47585	0.349727	0.216464	0.909153	0.952431
0.135955	0.150662	37686	38584	0.133515	0.159085	0.966627	0.965106
0.216167	0.307594	65135	66063	0.128533	0.147808	0.962178	0.950161
0.216969	0.176904	55004	55910	0.188318	0.157797	0.963444	0.970284
0.183761	0.265265	53910	54817	0.208573	0.171139	0.957335	0.970683
0.145753	0.200217	55776	56679	0.154123	0.28216	0.962631	0.926492
0.129782	0.122495	57413	58370	0.0939138	0.0879863	0.98103	0.984771
0.122825	0.118539	65140	66038	0.0655836	0.079469	0.985336	0.977986
0.288714	0.150273	58221	59156	0.178825	0.18326	0.952157	0.949862
0.164609	0.219563	50646	51555	0.167718	0.305388	0.960893	0.923582
0.137161	0.205894	45281	46208	0.125911	0.182788	0.942963	0.940758
0.155933	0.177088	55894	56793	0.0782455	0.0944603	0.98314	0.943347
0.104768	0.141071	36779	37685	0.198976	0.218397	0.946248	0.932951
0.112776	0.110056	71227	72132	0.146814	0.17918	0.970331	0.964515
0.112987	0.13369	59406	60302	0.11795	0.126084	0.947411	0.967993
0.306454	0.241947	45720	46646	0.129345	0.160503	0.965434	0.967233
0.126204	0.150488	39746	40641	0.113478	0.185508	0.986988	0.973018
0.134918	0.174132	69369	70282	0.168414	0.105713	0.956983	0.971098
0.203178	0.24863	40213	41116	0.182224	0.21916	0.953899	0.946939
0.0982791	0.163332	52039	52941	0.0967567	0.108171	0.978361	0.971692
0.202726	0.243064	48405	49328	0.124597	0.135705	0.962509	0.950683
0.244524	0.288058	66004	66921	0.196391	0.232509	0.948395	0.942499
0.137579	0.149677	54746	55661	0.162147	0.190477	0.974911	0.969372
0.237971	0.313809	41043	41984	0.192816	0.332381	0.963952	0.914002
0.118876	0.128728	62805	63708	0.099843	0.0906352	0.979863	0.982819
0.172766	0.223123	48624	49583	0.111287	0.228871	0.968915	0.946789
0.0927373	0.108097	46896	47802	0.0879153	0.122356	0.974578	0.970706
0.168384	0.265698	64885	65833	0.100838	0.136346	0.982609	0.977359
0.1376	0.194073	74087	75018	0.184524	0.265467	0.958028	0.917336
0.18893	0.182169	70038	70943	0.254047	0.273061	0.925701	0.916932
0.154088	0.241381	73064	73965	0.11995	0.165215	0.959075	0.95581
0.314048	0.300115	46794	47702	0.292241	0.304943	0.913155	0.910408
0.139922	0.120984	44640	45617	0.0901036	0.117075	0.984353	0.978616
0.126145	0.112265	57846	58754	0.151464	0.143203	0.974418	0.957422
0.161618	0.195319	40277	41237	0.183251	0.180052	0.956112	0.958585
0.168747	0.190711	36692	37616	0.175645	0.238442	0.959871	0.933359
0.148003	0.267432	44126	45022	0.101987	0.177792	0.974271	0.968423
0.22039	0.273339	40013	42355	0.265362	0.320963	0.915564	0.908543
0.348582	0.391586	67514	68428	0.166567	0.230557	0.961742	0.946435
0.111344	0.127774	35645	36562	0.132413	0.149758	0.968685	0.969813
0.198368	0.193272	46600	47505	0.213252	0.271068	0.941977	0.928991
0.145501	0.180141	41613	42528	0.133169	0.172611	0.939159	0.929632
0.362017	0.262443	46523	47437	0.133479	0.106213	0.969786	0.972842
0.126595	0.130681	45354	46262	0.0884081	0.105523	0.981839	0.980279
0.238832	0.282905	39268	40187	0.115612	0.145465	0.971474	0.968673
0.240991	0.290665	53652	54549	0.232345	0.449224	0.941923	0.840381
0.200374	0.236031	38452	39358	0.199849	0.179745	0.954836	0.958756
0.155175	0.179965	56464	57365	0.105209	0.13032	0.98477	0.982627
0.181061	0.252322	41787	42723	0.176502	0.271297	0.969477	0.935635
0.0995741	0.121299	67039	67960	0.0984662	0.0996717	0.980216	0.981405
0.146836	0.172159	48031	48981	0.157166	0.20657	0.945072	0.929097
0.152704	0.143822	40476	41383	0.229235	0.217772	0.95546	0.959382
0.348246	0.453994	35514	36442	0.242714	0.371688	0.945846	0.894041
0.111839	0.14655	44922	45840	0.123352	0.12437	0.981723	0.980942
0.142836	0.216693	65199	66126	0.18059	0.318552	0.9671	0.929251
0.220752	0.307433	59125	60200	0.151848	0.256493	0.9747	0.952601
0.137093	0.140412	64294	65189	0.152623	0.139715	0.95523	0.962141
0.173765	0.165358	49421	50324	0.151604	0.0974986	0.963714	0.967041
0.184218	0.19049	64749	65647	0.158722	0.19194	0.963219	0.958776
0.176654	0.181988	63455	64354	0.208698	0.19813	0.962217	0.965978
0.307539	0.368971	44584	45494	0.135851	0.270301	0.965249	0.935875
0.126811	0.15439	60695	61594	0.162168	0.120403	0.972254	0.975551
0.263556	0.229587	55324	56813	0.230465	0.154621	0.950827	0.966114
0.15361	0.178818	65271	66192	0.0546909	0.0458189	0.992321	0.985189
0.457655	0.443689	45692	46592	0.191004	0.156487	0.951637	0.95835
0.136502	0.143551	34338	35240	0.193302	0.141801	0.961334	0.964678
0.287468	0.220864	60319	61251	0.297731	0.138394	0.900459	0.961765
0.175258	0.314907	70374	71275	0.127773	0.152961	0.965531	0.954027
0.281936	0.356675	39184	40104	0.214574	0.293364	0.95159	0.922453
0.124563	0.13115	45761	46671	0.133777	0.115856	0.958417	0.953481
0.218126	0.234216	56365	57277	0.265227	0.280664	0.934762	0.930258
0.145911	0.25918	56767	57671	0.0989884	0.11641	0.970938	0.973645
0.130485	0.144854	43330	44228	0.113064	0.183858	0.983754	0.967651
0.134758	0.192526	65983	66915	0.105713	0.150994	0.975597	0.967367
0.169711	0.151555	66843	67753	0.136569	0.131244	0.959323	0.97572
0.167409	0.227111	44385	45303	0.262244	0.326055	0.938873	0.918159
0.229331	0.159071	61104	62033	0.110485	0.101347	0.979473	0.980005
0.14949	0.124935	47831	48757	0.0802964	0.0922556	0.955188	0.956103
0.0981025	0.0872304	41607	42506	0.098923	0.0895704	0.974045	0.975809
0.0956271	0.102125	56819	57718	0.0982784	0.134767	0.974109	0.967581
0.100026	0.104879	44392	45292	0.101833	0.12319	0.975052	0.969857
0.215283	0.173755	74726	75628	0.220772	0.209836	0.931909	0.94688
0.0981386	0.124629	64467	65379	0.0940789	0.0967418	0.966882	0.950358
0.141498	0.148878	39661	40574	0.135547	0.161981	0.967725	0.963439
0.11787	0.0978388	44472	45370	0.146281	0.201764	0.980732	0.949802
0.241175	0.268336	63159	64075	0.222151	0.221614	0.960878	0.962886
0.133304	0.141323	68476	69374	0.135783	0.118788	0.967964	0.969997
0.186087	0.266063	40202	41177	0.148567	0.22729	0.970258	0.951346
0.119293	0.118849	66583	67493	0.113834	0.120719	0.962739	0.930151
0.153325	0.159994	32736	33649	0.0947728	0.116473	0.965634	0.965707
0.371947	0.377214	42076	42985	0.123897	0.137395	0.980626	0.978527
0.170056	0.234524	41399	42324	0.222934	0.232537	0.958543	0.951634
0.314619	0.296652	39940	40899	0.323106	0.446444	0.896895	0.801448
0.317846	0.40435	41391	42308	0.215332	0.299861	0.945617	0.91185
0.335201	0.214074	43211	44136	0.346924	0.233569	0.891678	0.939445
0.142862	0.137191	37102	38026	0.143962	0.209574	0.967098	0.955775
0.162038	0.298129	45304	46226	0.172177	0.184034	0.95884	0.950358
0.100523	0.168521	65434	66337	0.0879657	0.129534	0.973079	0.963754
0.20409	0.257088	39083	39984	0.154167	0.192483	0.961333	0.955968
0.205675	0.195602	34237	35134	0.0990089	0.134702	0.9867	0.98158
0.305938	0.327103	54984	55887	0.165856	0.218944	0.949549	0.940494
0.126598	0.129737	56468	57379	0.121952	0.139478	0.976069	0.971936
0.150807	0.117571	67516	68412	0.122182	0.0973333	0.977199	0.980087
0.323496	0.508285	49857	50754	0.237185	0.398085	0.947162	0.893323
0.144107	0.203463	54947	55877	0.106657	0.138605	0.975688	0.958106
0.238694	0.186013	35653	36552	0.160884	0.151208	0.963252	0.965336
0.200389	0.178551	39257	40150	0.0971681	0.124704	0.976734	0.973604
0.139708	0.131892	44376	45291	0.112867	0.103944	0.982047	0.979687
0.379915	0.333255	67153	68060	0.285406	0.301012	0.926544	0.917086
0.192011	0.230532	39437	40339	0.20108	0.316587	0.956903	0.917569
0.103113	0.128265	55555	56454	0.0570219	0.0673722	0.991909	0.989104
0.111058	0.168126	56034	56929	0.0886579	0.122576	0.961172	0.94972
0.127633	0.116414	59757	60663	0.211842	0.17304	0.955279	0.959313
0.400479	0.33833	62621	63531	0.257032	0.218781	0.928383	0.937535
0.130297	0.1696	41514	42442	0.100211	0.13447	0.980001	0.979172
0.15293	0.146735	70905	71811	0.123812	0.132497	0.973745	0.973296
0.10945	0.11453	43845	45059	0.0781558	0.0994867	0.983669	0.977477
0.162893	0.205209	72100	73030	0.128942	0.172169	0.973582	0.969031
0.107552	0.117715	40778	41780	0.160615	0.145316	0.967669	0.968077
0.076768	0.110969	44607	45515	0.060657	0.0668802	0.968976	0.900663
0.133832	0.22456	55373	56315	0.181573	0.296887	0.961423	0.92754
0.15242	0.155647	43102	44017	0.340817	0.244659	0.856082	0.914147
0.252014	0.276461	61260	62183	0.169981	0.206018	0.960934	0.955563
0.123806	0.134264	64305	65210	0.0842601	0.0734571	0.976988	0.979453
0.136642	0.10794	64246	65224	0.125853	0.119048	0.98178	0.980955
0.306134	0.388842	44138	45057	0.1499	0.211262	0.962492	0.944567
0.254471	0.262051	41573	42481	0.216179	0.302777	0.955608	0.92262
0.230845	0.190848	66940	67853	0.146596	0.143643	0.964104	0.968631
0.126885	0.15914	55976	56878	0.0746408	0.085454	0.985417	0.982554
0.133134	0.161679	44799	45717	0.118272	0.160419	0.969927	0.954908
0.202255	0.255496	42837	43723	0.218876	0.230029	0.948269	0.950869
0.133014	0.12561	35212	36118	0.107201	0.0963164	0.975099	0.976249
0.324934	0.167717	41834	42753	0.203567	0.147661	0.948918	0.962973
0.195615	0.2424	57353	58259	0.0983643	0.173388	0.980072	0.967846
0.135984	0.178351	35816	36717	0.106485	0.116266	0.978605	0.977467
0.224386	0.222573	39723	40641	0.173714	0.248558	0.957332	0.940156
0.230395	0.23536	66030	66928	0.151849	0.200782	0.966924	0.956342
0.123354	0.117629	61662	62584	0.231774	0.18004	0.940591	0.949146
0.142866	0.119304	74442	75352	0.164805	0.14569	0.961173	0.96835
0.122616	0.123405	53528	54425	0.107384	0.121969	0.948994	0.900538
0.130719	0.152308	40900	41821	0.118761	0.148027	0.972401	0.966766
0.107557	0.127521	73127	74052	0.0897093	0.107376	0.990519	0.987946
0.199596	0.219514	39393	40296	0.175517	0.230723	0.954397	0.941493
0.1226	0.154388	65935	66931	0.153989	0.344113	0.958095	0.869685
0.118802	0.136347	75863	76769	0.132799	0.106753	0.964563	0.925115
0.320889	0.403891	40278	41214	0.233741	0.326257	0.953538	0.922285
0.24892	0.299289	56031	56941	0.20567	0.3029	0.947518	0.921587
0.258196	0.304007	64263	65167	0.189723	0.195034	0.964237	0.964706
0.173555	0.165013	39091	40015	0.133643	0.125447	0.95869	0.971787
0.184937	0.178926	55596	56494	0.245944	0.297871	0.942215	0.923964
0.121595	0.120814	71599	72568	0.0880684	0.0986686	0.929015	0.929133
0.197794	0.236793	43795	44844	0.175926	0.193492	0.953688	0.938446
0.162327	0.142743	47744	48654	0.13084	0.158664	0.964414	0.95344
0.0995162	0.122566	32725	33654	0.24479	0.25566	0.934776	0.924239
0.170264	0.210441	54933	55848	0.145541	0.175617	0.966497	0.958321
0.193012	0.152799	57255	58166	0.132745	0.145941	0.977952	0.976538
0.217052	0.236848	38521	39430	0.177485	0.223764	0.964267	0.956298
0.130461	0.119946	63757	64658	0.15317	0.19095	0.944126	0.939926
0.110485	0.14372	71861	72775	0.105559	0.135262	0.970912	0.967184
0.221381	0.243161	50215	51130	0.186243	0.23414	0.964723	0.958277
0.178302	0.217532	45046	45957	0.14215	0.127406	0.969949	0.972423
0.125095	0.131554	39066	39978	0.100128	0.135252	0.982613	0.961821
0.189395	0.255381	49507	50410	0.136132	0.13896	0.89081	0.890498
0.288307	0.202136	66039	66953	0.345986	0.185602	0.897231	0.946895
0.188559	0.240997	61031	61933	0.179456	0.197975	0.941579	0.929526
0.197904	0.235864	57797	58712	0.162104	0.199493	0.959932	0.948246
0.179618	0.255627	57100	57996	0.137767	0.146094	0.979321	0.972412
0.124404	0.127906	40771	41668	0.0993017	0.110553	0.97281	0.966566
0.189085	0.19415	47535	48433	0.150253	0.17009	0.959769	0.954179
0.138738	0.174185	59093	60001	0.162607	0.197063	0.959928	0.947786
0.210099	0.210312	42537	43630	0.160547	0.136142	0.957454	0.963475
0.1648	0.21453	55337	56252	0.176517	0.156794	0.958297	0.956512
0.217258	0.235222	38371	39334	0.233309	0.433751	0.936843	0.851944
0.193275	0.201598	49991	50940	0.194576	0.341157	0.939907	0.900095
0.208612	0.173057	67097	67996	0.32877	0.230626	0.894256	0.928118
0.247103	0.320243	61339	62257	0.200557	0.279212	0.951327	0.929988
0.0934804	0.118484	37498	38411	0.180458	0.117395	0.970457	0.979696
0.199114	0.21316	52518	53425	0.110797	0.132607	0.974566	0.971778
0.103548	0.125546	38911	39833	0.0750488	0.17366	0.990537	0.962445
0.109461	0.189146	55243	56158	0.145929	0.170779	0.969244	0.965609
0.202678	0.238115	39829	40790	0.194049	0.189126	0.951903	0.948558
0.321375	0.164827	45322	46238	0.240379	0.152552	0.941005	0.949337
0.139637	0.159458	34373	35275	0.12404	0.130316	0.969975	0.969243
0.188971	0.145208	48766	49686	0.145077	0.108405	0.973881	0.979729
0.105991	0.089769	59264	60168	0.0926018	0.0968551	0.983732	0.984332
0.165233	0.340259	47212	48120	0.14655	0.25265	0.962759	0.917687
0.134783	0.186292	46518	47429	0.0994893	0.150221	0.985894	0.976111
0.231589	0.256087	44971	45885	0.3093	0.402912	0.847495	0.793585
0.126276	0.199577	64242	65141	0.120283	0.111713	0.878316	0.972835
0.393808	0.154489	43981	44912	0.267443	0.112306	0.930877	0.974683
0.228425	0.227837	64890	65798	0.260908	0.15346	0.927881	0.937027
0.215111	0.202064	34723	35618	0.187209	0.169407	0.971054	0.974323
0.139104	0.144634	64495	65393	0.125086	0.0805908	0.9802	0.984543
0.127143	0.252064	45673	46568	0.170113	0.268612	0.964675	0.932927
0.43635	0.29714	45578	46474	0.188447	0.242751	0.95981	0.937577
0.198513	0.21541	46561	47470	0.0988367	0.119607	0.972192	0.971243
0.131672	0.20921	50673	51573	0.250683	0.19427	0.931467	0.957544
0.102476	0.165705	45023	45928	0.0794255	0.114431	0.987021	0.983709
0.135083	0.114712	48158	49113	0.104931	0.0994215	0.968651	0.969634
0.134254	0.193688	64766	65689	0.146193	0.122576	0.963047	0.963679
0.21984	0.283816	43768	44674	0.20916	0.284006	0.947311	0.927583
0.154118	0.129765	38316	39314	0.0639713	0.0901047	0.977947	0.971111
0.154995	0.172151	47722	48628	0.0951123	0.077157	0.96857	0.975703
0.256828	0.306437	40684	41587	0.143265	0.250709	0.964704	0.917119
0.137465	0.187944	40450	41356	0.102549	0.240371	0.98139	0.951595
0.128338	0.243671	46267	47181	0.069126	0.123693	0.976219	0.971002
0.126004	0.206224	42439	43349	0.0985546	0.154815	0.98345	0.967128
0.380227	0.371277	45387	46293	0.127367	0.131657	0.967114	0.964902
0.206791	0.203356	48538	49433	0.229054	0.22262	0.950308	0.952331
0.202897	0.25707	40122	41051	0.249959	0.279317	0.939258	0.935903
0.234494	0.316793	42141	43057	0.126699	0.0928621	0.968138	0.971322
0.224069	0.295352	57005	57907	0.159275	0.189702	0.96573	0.961266
0.120345	0.107028	49458	50359	0.0814449	0.079015	0.985806	0.985498
0.190771	0.183356	72632	73536	0.169584	0.186987	0.95155	0.942467
0.278651	0.398448	56333	57239	0.180341	0.198538	0.96113	0.956029
0.097486	0.224092	69846	70753	0.175743	0.274575	0.96827	0.937847
0.135588	0.167284	64822	65761	0.155113	0.191219	0.970343	0.960153
0.191031	0.208023	69814	70726	0.244436	0.254999	0.931115	0.921282
0.10255	0.15305	35178	36090	0.107717	0.177302	0.975109	0.95953
0.2254	0.22637	38586	39503	0.213983	0.211778	0.96186	0.960548
0.141204	0.163364	58645	59545	0.104864	0.131653	0.978833	0.975887
0.101125	0.11316	50490	51400	0.123004	0.142261	0.961315	0.957891
0.299451	0.281407	45396	46313	0.157114	0.22226	0.96722	0.961411
0.156864	0.33714	57817	58715	0.167679	0.335819	0.964307	0.916638
0.132933	0.197004	64006	64909	0.141188	0.201786	0.967733	0.951307
0.152024	0.153716	49195	50129	0.170012	0.145058	0.968158	0.965402
0.167418	0.181806	58431	59356	0.133118	0.168281	0.969775	0.966033
0.123158	0.166099	46313	47258	0.0909157	0.108945	0.978095	0.97787
0.128686	0.157536	48653	49562	0.129407	0.207693	0.964851	0.949913
0.333581	0.162661	73618	74532	0.147282	0.17633	0.955548	0.950336
0.151093	0.210617	69592	70528	0.117976	0.151552	0.977259	0.979195
0.215928	0.361996	54092	54990	0.137869	0.245038	0.974629	0.949903
0.192522	0.253292	45710	46616	0.276609	0.371624	0.925032	0.886922
0.117121	0.130701	61759	62660	0.106863	0.0929593	0.987474	0.988255
0.159758	0.182135	35678	36581	0.110132	0.167985	0.972581	0.96118
0.176481	0.260312	54201	55111	0.112785	0.132458	0.974168	0.966896
0.126336	0.131443	63760	64680	0.0874045	0.0927853	0.977576	0.978787
0.253537	0.379122	42944	43858	0.167558	0.23689	0.97018	0.951185
0.096346	0.115958	74028	74930	0.0868566	0.11018	0.978274	0.965816
0.136677	0.169974	51200	52119	0.270575	0.16221	0.924675	0.958901
0.141295	0.191239	44740	45661	0.143027	0.14895	0.967606	0.960317
0.11911	0.133702	69167	70069	0.0589945	0.097508	0.985552	0.984002
0.172259	0.239002	45596	46509	0.142249	0.155223	0.952096	0.955974
0.117045	0.157276	41643	42548	0.125308	0.166085	0.976967	0.973829
0.272273	0.240936	49552	50464	0.223452	0.381441	0.912	0.813895
0.186149	0.181258	63128	64041	0.178078	0.212654	0.968703	0.96082
0.109392	0.206233	54194	55094	0.103414	0.161871	0.937321	0.944124
0.324337	0.340581	37164	38077	0.203039	0.19567	0.957681	0.957336
0.140028	0.152367	63766	64662	0.11481	0.139801	0.970324	0.969811
0.123802	0.165437	62954	63895	0.181616	0.286199	0.956595	0.919416
0.221957	0.207569	39590	40514	0.239604	0.22357	0.926657	0.913955
0.142507	0.308379	38999	39896	0.110338	0.266874	0.968386	0.922329
0.172312	0.190754	63643	64540	0.187838	0.275384	0.940999	0.886868
0.369969	0.287634	75486	76478	0.184102	0.133142	0.934933	0.962861
0.115768	0.109414	72600	73512	0.0913183	0.0971161	0.98111	0.978396
0.125642	0.126922	65938	66839	0.0901104	0.137324	0.984474	0.980829
0.129073	0.103906	57781	58701	0.199145	0.147121	0.932694	0.956672
0.170314	0.218468	54853	55757	0.114347	0.209354	0.973399	0.931613
0.347523	0.209843	60018	61019	0.268784	0.169494	0.91436	0.949365
0.124362	0.126375	65768	66665	0.121312	0.119703	0.978218	0.978483
0.145816	0.284064	65436	66341	0.193312	0.33174	0.968602	0.916636
0.35105	0.452717	52798	53692	0.188295	0.211872	0.960694	0.953689
0.166596	0.162186	74528	75424	0.183427	0.172342	0.937548	0.897984
0.113374	0.130659	56047	56948	0.069943	0.066722	0.980639	0.977637
0.174363	0.260573	43838	44742	0.265088	0.298352	0.929315	0.909327
0.367529	0.371956	46362	47266	0.248713	0.235467	0.954523	0.955062
0.139479	0.135347	48425	49338	0.11872	0.103602	0.974186	0.974079
0.173816	0.185928	56626	57559	0.221231	0.16135	0.904116	0.939991
0.126328	0.20189	41840	42753	0.121478	0.110974	0.976532	0.973097
0.321632	0.467351	34553	35460	0.266031	0.331735	0.921226	0.887814
0.184527	0.111928	40593	41501	0.139519	0.0910598	0.974015	0.982254
0.233584	0.335766	39013	39922	0.232194	0.249012	0.95541	0.943554
0.384379	0.295845	54611	55526	0.341568	0.244018	0.910013	0.956622
0.147433	0.161947	61042	61941	0.137107	0.187541	0.972219	0.959387
0.23622	0.284708	47182	48126	0.153189	0.254276	0.967277	0.935534
0.216351	0.224323	45118	46030	0.115129	0.155744	0.980308	0.972195
0.206418	0.107476	38807	39706	0.240735	0.137135	0.937052	0.964733
0.154275	0.175838	45789	46685	0.127697	0.143934	0.974759	0.970247
0.174661	0.221664	46859	47763	0.0946168	0.161859	0.971856	0.966279
0.171417	0.229557	44368	45274	0.159982	0.10781	0.968174	0.978761
0.104508	0.098637	70685	71590	0.11257	0.0921167	0.971752	0.977292
0.313634	0.335873	41067	41978	0.24785	0.234473	0.943416	0.945198

## Sheet: 4
GS_fluctuation_run1	GS_fluctuation_run2	time_of_day_in_seconds_run1	time_of_day_in_seconds_run2	RV_SD_run1	RV_SD_run2	RV_mean_run1	RV_mean_run2
0.267361	0.103686	60693	61608	0.197479	0.112001	0.955964	0.968071
0.116779	0.149273	63244	64140	0.0679777	0.0940738	0.975623	0.967311
0.188753	0.167629	42478	43399	0.184357	0.37101	0.960594	0.909411
0.16382	0.134671	59899	60800	0.1728	0.131336	0.95791	0.966571
0.187169	0.176005	35256	36176	0.151227	0.117594	0.929082	0.96197
0.138733	0.195793	41559	42486	0.0875446	0.203845	0.984115	0.955106
0.0941124	0.0872768	37084	37985	0.0951474	0.0693558	0.982617	0.985732
0.121945	0.116746	35800	36698	0.137262	0.140727	0.97182	0.97089
0.130637	0.108237	59079	59976	0.112663	0.118489	0.975572	0.97549
0.277715	0.283122	76895	77809	0.146282	0.182375	0.963336	0.953413
0.12473	0.191145	59776	60674	0.132633	0.170039	0.970727	0.960707
0.158304	0.171933	43190	44125	0.141481	0.150948	0.962382	0.947079
0.205051	0.32049	45520	46433	0.178122	0.334208	0.947911	0.902814
0.115435	0.122967	55334	56264	0.125466	0.0853305	0.973764	0.977898
0.168186	0.167678	45281	46185	0.206808	0.203494	0.951433	0.951611
0.141698	0.123038	59154	60067	0.144913	0.151148	0.954041	0.955769
0.153467	0.153768	40318	41218	0.116372	0.160225	0.968565	0.959204
0.111517	0.211276	48377	49279	0.0887403	0.206583	0.972491	0.946695
0.208751	0.207406	35163	36063	0.200221	0.221443	0.946461	0.940575
0.291503	0.135644	41201	42183	0.13684	0.0648908	0.975319	0.992724
0.173105	0.192851	45439	46369	0.223698	0.329823	0.955426	0.920089
0.255751	0.38472	61062	61965	0.311037	0.457719	0.915003	0.816177
0.207887	0.246726	66446	67356	0.182502	0.253935	0.957663	0.933605
0.200408	0.219334	37131	38030	0.328369	0.25689	0.905476	0.935961
0.166303	0.24235	45894	46791	0.203857	0.206752	0.965541	0.963381
0.294196	0.351556	34772	35671	0.25122	0.321523	0.932945	0.910984
0.121796	0.130316	44690	45598	0.130524	0.247281	0.962385	0.933926
0.20583	0.257167	35113	36026	0.215856	0.229919	0.948039	0.926229
0.352831	0.226751	73048	73941	0.285469	0.259475	0.92534	0.932111
0.196809	0.23306	32942	33851	0.2319	0.311293	0.932291	0.908973
0.113163	0.104558	39296	40196	0.141145	0.130082	0.973103	0.977835
0.12056	0.133834	52470	53368	0.1846	0.16231	0.956491	0.964977
0.109361	0.115912	71584	72480	0.0713598	0.281175	0.976748	0.893258
0.281384	0.321849	47619	48542	0.252679	0.3093	0.884192	0.905968
0.159411	0.158694	36133	37055	0.177198	0.181466	0.943773	0.955827
0.151004	0.161999	43180	44095	0.0797118	0.122839	0.985738	0.971962
0.356352	0.46319	32753	33665	0.253728	0.336428	0.937369	0.880808
0.163631	0.31947	71494	72408	0.109557	0.20188	0.979044	0.957128
0.136525	0.135633	39731	40625	0.197835	0.168219	0.932566	0.943974
0.244938	0.222579	39380	40291	0.191872	0.195678	0.956614	0.955034
0.121183	0.214974	56048	56944	0.0703242	0.117991	0.980381	0.969277
0.21036	0.202988	47422	48317	0.10838	0.109923	0.978552	0.974247
0.139446	0.142632	68790	69687	0.102146	0.0982829	0.984765	0.979601
0.198443	0.0918591	68720	69613	0.095987	0.0724649	0.980506	0.984392
0.134231	0.128872	60203	61108	0.0932035	0.103369	0.976897	0.980431
0.214199	0.315561	63992	64885	0.127017	0.177825	0.979216	0.961567
0.122965	0.164079	31854	32764	0.0806492	0.0893132	0.973068	0.97077
0.416704	0.324225	46270	47207	0.121989	0.125283	0.956413	0.952012
0.109693	0.111899	51243	52151	0.110883	0.151045	0.979631	0.967642
0.174411	0.190923	48583	49499	0.29855	0.237177	0.9223	0.927281
0.153862	0.185656	43056	43972	0.0856708	0.139743	0.980191	0.974299
0.113077	0.174019	68621	69517	0.131048	0.152497	0.939808	0.931127
0.171672	0.23063	65910	66857	0.189123	0.198439	0.965124	0.95965
0.165518	0.187327	58760	59658	0.142104	0.162246	0.972499	0.97193
0.11101	0.127382	31718	32624	0.103887	0.133866	0.969203	0.965106
0.192776	0.169418	67583	68490	0.10486	0.107357	0.974271	0.975117
0.104494	0.165093	62288	63194	0.14866	0.192737	0.967407	0.95761
0.329611	0.346505	40841	41750	0.148955	0.111215	0.9751	0.977565
0.201162	0.205544	69707	70618	0.276523	0.244251	0.914098	0.945208
0.185487	0.189906	41030	41926	0.160657	0.106213	0.964414	0.974108
0.159714	0.327726	45764	46668	0.119279	0.248127	0.945332	0.916674
0.16293	0.175572	62085	62986	0.140129	0.181059	0.971476	0.96708
0.169497	0.178445	50827	51745	0.384992	0.391266	0.855607	0.867136
0.159162	0.109952	60290	61200	0.140919	0.139745	0.972802	0.977611
0.10449	0.12282	39534	40465	0.155264	0.252405	0.968649	0.942664
0.152066	0.213163	45861	46782	0.129917	0.20094	0.96944	0.957841
0.148161	0.144482	39711	40609	0.113572	0.0975638	0.970043	0.975235
0.171444	0.161439	55231	56131	0.129942	0.116308	0.966946	0.971989
0.128398	0.182726	56908	57801	0.0759817	0.100752	0.976339	0.961857
0.129315	0.126498	55815	56713	0.11063	0.125488	0.970099	0.952365
0.162665	0.236139	60046	60951	0.113626	0.185664	0.978111	0.96626
0.346508	0.336038	38311	39217	0.204667	0.23958	0.96097	0.948815
0.122357	0.159841	41069	41964	0.157623	0.185888	0.949114	0.928855
0.129725	0.127075	64471	65390	0.172611	0.171424	0.961379	0.961832
0.181731	0.174991	46197	47090	0.313094	0.365524	0.906844	0.88395
0.102125	0.0894412	65498	66391	0.110161	0.132066	0.966014	0.962008
0.105099	0.123735	42952	43857	0.070103	0.0643526	0.961164	0.957165
0.222508	0.263866	46382	47291	0.138013	0.146536	0.97262	0.96853
0.256229	0.249078	46368	47294	0.275314	0.311766	0.931817	0.914157
0.371677	0.344909	39093	40006	0.227914	0.254241	0.950436	0.938408
0.180202	0.157927	39288	40206	0.387444	0.354986	0.874024	0.887286
0.186987	0.166834	42702	43611	0.112973	0.160638	0.979397	0.972063
0.280377	0.269845	40428	41361	0.303494	0.330247	0.894028	0.873776
0.141567	0.137933	36329	37226	0.121603	0.161446	0.969323	0.964226
0.211863	0.198593	71084	71987	0.221925	0.163514	0.948546	0.965084
0.306688	0.36537	39895	40815	0.276026	0.308744	0.925867	0.919056
0.218432	0.216532	36258	37158	0.186089	0.194692	0.93202	0.942959
0.112552	0.223149	44796	45736	0.0979325	0.119107	0.986789	0.981163
0.172377	0.227792	44891	45821	0.250097	0.333148	0.929693	0.883774
0.229075	0.36759	39801	40767	0.160741	0.269667	0.95614	0.920444
0.211335	0.246304	47593	48502	0.210095	0.153111	0.95161	0.966994
0.160314	0.181749	44545	45460	0.186825	0.165381	0.965229	0.964038
0.226153	0.220312	48706	49601	0.147139	0.128471	0.973415	0.964522
0.125259	0.173997	46693	47599	0.0866796	0.131902	0.981811	0.972683
0.167212	0.140914	31387	32292	0.149948	0.105385	0.976219	0.983599
0.172935	0.150247	39411	40323	0.172236	0.173583	0.94316	0.948715
0.178517	0.259382	43940	44840	0.281082	0.343139	0.931369	0.90251
0.252702	0.291586	48943	49860	0.196399	0.256893	0.963594	0.940096
0.182446	0.274587	41094	42069	0.114754	0.231593	0.966951	0.94128
0.165846	0.241319	42943	43839	0.135067	0.161106	0.958161	0.958289
0.152372	0.132962	59726	60631	0.168136	0.120878	0.970904	0.982148
0.263108	0.189473	40745	41653	0.147947	0.11752	0.95584	0.960859
0.136913	0.193918	57859	58775	0.107382	0.181965	0.959601	0.957305
0.249604	0.248865	47720	48632	0.211565	0.25186	0.938771	0.92132
0.220294	0.25143	55778	56692	0.161636	0.116598	0.962944	0.964519
0.162605	0.191591	53770	54676	0.149319	0.24986	0.969845	0.94505
0.108371	0.0986403	41124	42039	0.116123	0.129354	0.97313	0.973082
0.226847	0.303068	59431	60338	0.206795	0.20103	0.956395	0.953986
0.20971	0.29648	62092	62996	0.124585	0.136039	0.964832	0.965282
0.312987	0.270692	66390	67730	0.184804	0.192601	0.949841	0.948828
0.174168	0.164455	47030	47949	0.114527	0.109533	0.972418	0.972371
0.107669	0.134847	63091	64058	0.158899	0.26052	0.952169	0.919874
0.245105	0.311	67359	68258	0.228955	0.371093	0.955235	0.907055
0.253456	0.372467	62912	63824	0.164893	0.215802	0.965354	0.951886
0.164725	0.185666	43347	44239	0.150812	0.0897931	0.978665	0.986263
0.337685	0.348611	40708	41638	0.240615	0.229809	0.932745	0.948939
0.115857	0.115228	46190	47092	0.0951708	0.0839601	0.973779	0.97511
0.105282	0.108887	36010	36910	0.0668441	0.0888686	0.974671	0.971933
0.190111	0.233304	68693	69592	0.185193	0.309704	0.938089	0.900821
0.218309	0.340572	40057	40992	0.11836	0.233184	0.964821	0.942509
0.12828	0.127864	68716	69609	0.165919	0.157576	0.969606	0.967544
0.268012	0.314123	57259	58156	0.15881	0.201909	0.972474	0.960274
0.258883	0.29218	69184	70081	0.1235	0.239235	0.977256	0.946123
0.181839	0.210356	63847	64778	0.190289	0.173153	0.95818	0.963128
0.128351	0.191458	50948	51914	0.175607	0.215936	0.946108	0.94428
0.211515	0.164922	46068	46993	0.233686	0.185806	0.942423	0.957701
0.139586	0.145969	51161	52109	0.161632	0.107663	0.962344	0.981372
0.180443	0.180774	48911	49834	0.133204	0.123548	0.961584	0.965885
0.146965	0.196741	43407	44315	0.134298	0.216914	0.97128	0.94142
0.229222	0.192848	40641	41542	0.153642	0.163943	0.961081	0.959966
0.248861	0.323197	41320	42242	0.17042	0.15372	0.921675	0.953297
0.14951	0.152969	40017	40915	0.131635	0.139777	0.976269	0.970721
0.114118	0.132503	40220	41110	0.173579	0.174494	0.96486	0.959368
0.127688	0.161357	63248	64144	0.124422	0.195637	0.973637	0.957395
0.120786	0.135801	66382	67284	0.0902229	0.174409	0.982402	0.956582
0.218739	0.223348	40559	41472	0.226756	0.216388	0.943127	0.94473
0.151268	0.157787	43973	44870	0.115879	0.138814	0.978033	0.969429
0.135032	0.218981	40156	41053	0.0934064	0.212728	0.987092	0.963591
0.123894	0.146909	39930	40830	0.174895	0.1604	0.972481	0.972451
0.110496	0.104712	68916	69811	0.0817294	0.0687483	0.992277	0.993393
0.198635	0.276816	44537	45473	0.154495	0.286361	0.961929	0.931423
0.104267	0.100098	55074	55973	0.0882093	0.0978945	0.976201	0.977241
0.184381	0.202617	61498	62414	0.232456	0.302685	0.93454	0.907658
0.152242	0.176438	58261	59160	0.143917	0.231012	0.962632	0.944175
0.160895	0.19849	36769	37690	0.1863	0.180317	0.955498	0.950816
0.406905	0.324627	38318	39223	0.271672	0.283578	0.934267	0.930281
0.184741	0.182127	43016	43915	0.176669	0.197972	0.961243	0.959033
0.155624	0.143384	60033	60930	0.172517	0.181684	0.973858	0.968822
0.242361	0.23072	35098	36002	0.203663	0.21292	0.944194	0.950684
0.177176	0.123889	30424	31360	0.125893	0.128461	0.980623	0.97849
0.102763	0.117278	43754	44664	0.150827	0.117977	0.974417	0.979458
0.17942	0.130471	38443	39351	0.189561	0.211226	0.93468	0.92062
0.307374	0.243987	31835	32772	0.242469	0.163463	0.949645	0.96264
0.210895	0.199285	46909	47821	0.109005	0.0953404	0.979209	0.982621
0.208663	0.31889	36112	37028	0.164723	0.390275	0.91476	0.827416
0.269515	0.26117	43774	44673	0.179009	0.182956	0.953436	0.951479
0.181828	0.197477	60823	61739	0.100702	0.303092	0.972402	0.867783
0.114269	0.13038	39638	40539	0.0760081	0.102009	0.989223	0.985475
0.159388	0.162755	55318	56222	0.143689	0.196624	0.97008	0.951855
0.154474	0.139626	68050	68949	0.0977297	0.0934999	0.981628	0.984105
0.171136	0.211981	59529	60427	0.144283	0.240763	0.949643	0.936565
0.239399	0.201221	42008	42915	0.315199	0.400924	0.908566	0.841252
0.149233	0.119534	70501	71390	0.1499	0.133068	0.964394	0.972231
0.149105	0.145594	43792	44688	0.184921	0.280213	0.924192	0.892693
0.121701	0.147594	39518	40432	0.184665	0.14552	0.94103	0.951366
0.171996	0.128347	67655	68559	0.10954	0.129316	0.982366	0.979639
0.161511	0.303869	39414	40365	0.167108	0.277187	0.961577	0.931515
0.121426	0.138958	72170	73068	0.188215	0.151891	0.947381	0.956694
0.423832	0.356962	45843	46746	0.174307	0.129918	0.958989	0.967332
0.234899	0.303609	44660	45557	0.295276	0.347727	0.882966	0.898093
0.174785	0.329818	35646	36544	0.246047	0.355188	0.919638	0.896481
0.384471	0.42093	39833	40741	0.232336	0.267951	0.941353	0.93061
0.112544	0.113061	72469	73364	0.240997	0.155314	0.906597	0.925412
0.106456	0.153748	47064	47980	0.101282	0.151277	0.977074	0.961
0.246307	0.122185	47743	48640	0.275807	0.138402	0.935716	0.972255
0.161447	0.186995	47958	48862	0.300471	0.331326	0.913972	0.904744
0.250405	0.18225	42082	43000	0.311335	0.300023	0.933841	0.935469
0.113228	0.142856	54123	55013	0.145236	0.287817	0.972219	0.923419
0.142622	0.136236	39231	40125	0.136905	0.219912	0.965067	0.937433
0.155051	0.200359	42531	43430	0.0870259	0.127939	0.988639	0.975178
0.291902	0.220517	45882	46788	0.175249	0.162033	0.965275	0.965317
0.20181	0.146671	38984	39878	0.154449	0.163967	0.942576	0.936713
0.128418	0.162701	45880	46819	0.15845	0.199631	0.947362	0.945697
0.219632	0.297327	34907	35810	0.127262	0.161836	0.968069	0.953796
0.158249	0.120601	62268	63166	0.151649	0.0874228	0.964523	0.976169
0.167887	0.16625	36614	37525	0.131178	0.139237	0.972111	0.977275
0.153395	0.186893	55921	56843	0.21356	0.32643	0.940302	0.900789
0.233826	0.294751	56256	57169	0.144613	0.235191	0.96314	0.935558
0.283186	0.272416	41571	42474	0.0910585	0.155453	0.983209	0.971071
0.243111	0.274954	44875	45779	0.19739	0.252569	0.966888	0.952077
0.194209	0.17431	43625	44520	0.178077	0.165345	0.974549	0.977305
0.174758	0.196374	42125	43043	0.160354	0.158559	0.932334	0.944704
0.128719	0.179613	42882	43801	0.133249	0.181703	0.958259	0.946655
0.365339	0.350766	40224	41122	0.164906	0.224241	0.963756	0.947275
0.116231	0.137721	36266	37173	0.149259	0.259126	0.970746	0.942414
0.10631	0.100882	56878	57783	0.0880754	0.121335	0.973267	0.935822
0.17244	0.172694	58542	59447	0.117283	0.113523	0.972944	0.960963
0.160921	0.159787	62287	63182	0.134572	0.180713	0.971639	0.963221
0.125241	0.133383	59786	61401	0.144747	0.206277	0.974884	0.956427
0.202387	0.198591	56021	56929	0.270422	0.312662	0.921808	0.893285
0.199778	0.261646	41880	42882	0.319218	0.555286	0.920537	0.784096
0.16372	0.190932	57029	57930	0.0904834	0.131611	0.974528	0.968461
0.151693	0.138255	42471	43363	0.107554	0.0838987	0.97889	0.978052
0.24493	0.241558	36157	37133	0.244686	0.209344	0.954985	0.959392
0.309056	0.267171	48340	49259	0.283984	0.275384	0.933622	0.943996
0.126169	0.280189	44893	45790	0.142398	0.251753	0.974576	0.936144
0.411943	0.197328	53089	54012	0.246759	0.161236	0.953714	0.958747
0.110323	0.11121	56877	57795	0.13001	0.154126	0.97885	0.974892
0.320432	0.256088	41727	42632	0.221381	0.240353	0.958655	0.953323
0.182409	0.218827	47281	48179	0.156621	0.186441	0.960456	0.95694
0.241066	0.551415	32208	33105	0.223333	0.352277	0.96155	0.911148
0.114457	0.119507	39425	40330	0.105	0.143757	0.980449	0.972994
0.202687	0.280083	58141	59060	0.207949	0.27455	0.954357	0.933746
0.162711	0.246698	41595	42496	0.21559	0.484034	0.956121	0.815651
0.131417	0.129047	57871	58775	0.0906084	0.105012	0.978184	0.975458
0.079238	0.115085	46273	47172	0.112442	0.198778	0.976498	0.963712
0.157012	0.179025	57186	58080	0.116907	0.132442	0.970706	0.971646
0.11414	0.129641	47552	48445	0.154383	0.0812409	0.971612	0.983955
0.104542	0.106082	65973	66864	0.0825243	0.104417	0.946332	0.939907
0.178635	0.243114	45242	46132	0.159787	0.305231	0.962394	0.919641
0.16149	0.179845	35452	36355	0.122908	0.137256	0.968463	0.969598
0.264825	0.32744	40213	41121	0.317313	0.353205	0.909288	0.903718
0.147825	0.284283	43342	44261	0.117601	0.308691	0.985973	0.93553
0.139484	0.125235	58772	59683	0.139931	0.131157	0.968724	0.96993
0.223563	0.242972	40267	41169	0.192602	0.282517	0.970696	0.943705
0.192988	0.216811	44560	45489	0.147639	0.179801	0.975211	0.965532
0.409037	0.28511	39374	40295	0.137228	0.228399	0.96661	0.948546
0.23622	0.241238	52846	53770	0.162222	0.160299	0.962094	0.964053
0.202538	0.17531	63190	64092	0.220933	0.208216	0.943155	0.948469
0.334638	0.377265	39598	40502	0.280568	0.251818	0.918352	0.932668
0.159184	0.199632	44884	45797	0.160226	0.206846	0.95829	0.949545
0.12819	0.152254	73295	74200	0.126693	0.135009	0.974811	0.973162
0.141181	0.154916	45605	46499	0.100125	0.114484	0.96821	0.967604
0.163811	0.170859	40976	41881	0.190212	0.118289	0.926064	0.93964
0.141409	0.152475	42571	43464	0.118328	0.168019	0.97623	0.96318
0.11079	0.134373	56879	57781	0.0891018	0.111191	0.972248	0.967646
0.176532	0.143806	53020	53959	0.0998841	0.0890343	0.987624	0.987529
0.232582	0.363367	43908	44812	0.160251	0.115717	0.943855	0.937532
0.120561	0.117486	47402	48311	0.0929035	0.0873335	0.981597	0.984264
0.194519	0.164946	40282	41196	0.183814	0.180643	0.929983	0.937703
0.195247	0.355878	35530	36428	0.113949	0.13669	0.977155	0.968961
0.134356	0.145961	62734	63636	0.124047	0.127589	0.975171	0.97854
0.143738	0.17352	53475	54370	0.0926326	0.203734	0.985331	0.966179
0.150528	0.112997	36769	37662	0.135016	0.0906843	0.959694	0.974299
0.19346	0.321108	46109	47040	0.24042	0.399742	0.937281	0.87198
0.120756	0.113897	49615	50556	0.153155	0.123677	0.959153	0.974463
0.151721	0.170708	36304	37205	0.141082	0.194069	0.980354	0.963512
0.131851	0.129859	56858	57762	0.187868	0.196644	0.967621	0.964703
0.373118	0.342532	61297	62208	0.225445	0.269425	0.952528	0.937438
0.138473	0.137908	69273	70178	0.101124	0.251681	0.980114	0.939264
0.244215	0.214295	39807	40723	0.237134	0.274289	0.949347	0.939584
0.3039	0.3119	35127	36123	0.22109	0.213266	0.953911	0.945231
0.152549	0.182595	37840	38733	0.186922	0.259582	0.959804	0.937636
0.343397	0.324373	56976	57878	0.261519	0.187417	0.921922	0.942045
0.206231	0.446237	55451	56346	0.141034	0.312212	0.973206	0.923553
0.199669	0.190423	39925	40828	0.151787	0.173975	0.969926	0.958116
0.277371	0.16146	45395	46298	0.30528	0.227231	0.920502	0.950674
0.150027	0.181775	41105	42002	0.13508	0.232671	0.973917	0.953171
0.325399	0.352087	59135	60035	0.234635	0.211835	0.914251	0.913829
0.156886	0.136158	39273	40180	0.108613	0.114444	0.963983	0.960755
0.258512	0.212678	31584	32555	0.208794	0.174776	0.960012	0.966619
0.170355	0.232581	47986	48882	0.112517	0.179745	0.984007	0.970361
0.121672	0.184441	56040	56951	0.167613	0.159213	0.958993	0.949951
0.132903	0.191913	34761	35658	0.0868521	0.116599	0.959537	0.949223
0.144256	0.158972	65382	66299	0.13976	0.180827	0.961287	0.952624
0.167067	0.159936	40863	41757	0.207889	0.262505	0.953659	0.939203
0.208637	0.340772	40765	41665	0.162762	0.322104	0.960528	0.884085
0.161895	0.147123	37896	38796	0.127649	0.137178	0.972405	0.971131
0.119933	0.147165	72123	73028	0.0962843	0.144625	0.975668	0.969601
0.127777	0.141166	57501	58406	0.124079	0.147279	0.975621	0.969395
0.18938	0.163116	39512	40447	0.136043	0.142098	0.968888	0.941887
0.20772	0.348716	50285	51193	0.179507	0.325198	0.971171	0.926579
0.114693	0.14149	34811	35717	0.0983152	0.136724	0.980091	0.972249
0.38705	0.187457	40402	41315	0.201472	0.13193	0.946991	0.965655
0.234005	0.22341	43266	44174	0.350731	0.360907	0.895751	0.893724
0.152231	0.17052	55416	56314	0.151261	0.202392	0.974472	0.958047
0.105706	0.102757	60227	61127	0.0719914	0.0912359	0.978911	0.976782
0.236539	0.280758	40116	41029	0.259292	0.269262	0.930672	0.914369
0.156363	0.116102	58300	59197	0.164094	0.141031	0.962897	0.965317
0.128018	0.173908	35621	36530	0.0985393	0.132026	0.972778	0.973097
0.0855862	0.0954042	60371	61274	0.0993795	0.109328	0.972743	0.975766
0.388677	0.312635	34464	35411	0.307689	0.201815	0.915277	0.955775
0.214794	0.317728	45915	46850	0.265813	0.35482	0.94042	0.908218
0.149655	0.232915	62531	63431	0.138873	0.216264	0.967587	0.944485
0.254968	0.27605	62608	63504	0.111068	0.126907	0.969091	0.959057
0.316056	0.400391	52241	53141	0.296507	0.303119	0.93371	0.92553
0.0869806	0.152881	64331	65238	0.0882062	0.153948	0.983622	0.970208
0.121942	0.0947198	38027	38933	0.1658	0.146622	0.966334	0.966951
0.128556	0.124864	64203	65102	0.119879	0.152075	0.932758	0.906749
0.17789	0.159803	44291	45208	0.187387	0.128924	0.953806	0.965188
0.15971	0.172831	41930	42861	0.174218	0.177701	0.954998	0.953542
0.216299	0.24129	44975	45872	0.140509	0.267135	0.980219	0.95064
0.326337	0.334783	45447	46406	0.270551	0.215755	0.933259	0.939033
0.273243	0.258067	56072	56974	0.127237	0.201445	0.977909	0.963172
0.392287	0.381771	47601	48517	0.236905	0.290849	0.924371	0.905938
0.116242	0.125974	36800	37712	0.10161	0.143888	0.972003	0.967991
0.360023	0.294681	60341	61241	0.4402	0.419347	0.787418	0.835294
0.13753	0.135232	39996	40898	0.0915442	0.0981986	0.982516	0.965609
0.168622	0.162868	44870	45811	0.187559	0.238365	0.957411	0.946491
0.334945	0.37839	40331	41231	0.229472	0.235706	0.955985	0.951018
0.13762	0.13711	54686	55585	0.0900529	0.159606	0.980652	0.970435
0.199509	0.361599	60379	61289	0.143202	0.170936	0.964334	0.959107
0.151672	0.150449	38901	39803	0.0780249	0.0978282	0.97602	0.9748
0.0969236	0.090544	46714	47607	0.141533	0.0952546	0.955599	0.954139
0.169947	0.363072	35553	36458	0.12436	0.252964	0.977566	0.942639
0.161911	0.156176	75410	76341	0.212851	0.271243	0.94722	0.925989
0.140165	0.161818	49517	50418	0.100626	0.155592	0.96973	0.964269
0.283995	0.183228	66940	67857	0.259838	0.211291	0.923371	0.948333
0.105399	0.134816	45285	46182	0.124343	0.129495	0.962148	0.961763
0.25213	0.264519	46823	47745	0.283528	0.257862	0.940771	0.947162
0.144648	0.11602	63331	64228	0.0975336	0.0989591	0.981352	0.981708
0.285692	0.310462	55767	56675	0.143779	0.184162	0.969776	0.965182
0.192282	0.208556	55963	56866	0.269505	0.302827	0.921347	0.90476
0.170656	0.124584	67458	68357	0.149678	0.0979704	0.949674	0.955595
0.302588	0.35337	43025	43942	0.245351	0.263376	0.944522	0.941688
0.155604	0.107267	36736	37643	0.182002	0.122834	0.964136	0.975325
0.102563	0.117087	41116	42012	0.102155	0.11578	0.980095	0.977037
0.173455	0.189826	47743	48636	0.134184	0.171598	0.972729	0.964027
0.20129	0.191515	50261	51170	0.128847	0.157375	0.877025	0.883339
0.222491	0.27538	44627	45527	0.105762	0.205839	0.984357	0.960393
0.120165	0.199403	53372	54270	0.0885445	0.155905	0.982884	0.971069
0.346507	0.322926	35644	36545	0.121838	0.220871	0.982443	0.960202
0.133322	0.130323	40290	41190	0.11328	0.119971	0.963394	0.964154
0.144122	0.169338	45111	46018	0.113394	0.12235	0.978641	0.966161
0.140928	0.172753	63806	64708	0.223077	0.261443	0.956788	0.936168
0.097146	0.117101	41491	42395	0.11486	0.134781	0.97028	0.966788
0.108099	0.152559	48165	49063	0.107219	0.184301	0.983351	0.963366
0.215375	0.253722	68827	69724	0.225164	0.272363	0.946369	0.938257
0.166882	0.182199	67980	68877	0.161173	0.186609	0.960514	0.95519
0.228737	0.330469	36494	37401	0.168617	0.313808	0.966371	0.9285
0.232723	0.172282	65941	66837	0.149182	0.123694	0.969134	0.974117
0.13487	0.219547	35721	36621	0.14274	0.161413	0.953544	0.910323
0.20383	0.223876	42992	43886	0.154346	0.334634	0.925531	0.907391
0.426228	0.405644	39752	40656	0.160253	0.138814	0.96618	0.966088
0.113748	0.124842	58074	59000	0.219241	0.14922	0.959311	0.973056
0.344928	0.258319	54249	55241	0.219024	0.173394	0.944967	0.960552
0.224219	0.22647	55002	55903	0.167124	0.184763	0.963366	0.956481
0.370652	0.269743	65366	66267	0.16777	0.123609	0.954017	0.965108
0.135494	0.246085	30268	31167	0.179747	0.124184	0.945468	0.956107
0.225329	0.186844	59100	60016	0.100026	0.103838	0.977128	0.975427
0.182162	0.193595	66765	67657	0.189465	0.202384	0.943295	0.941386
0.133126	0.179838	41986	42890	0.0984373	0.118029	0.977556	0.974718
0.209398	0.170644	41187	42094	0.154032	0.342597	0.969064	0.896345
0.138401	0.156548	62977	63873	0.15574	0.183723	0.96579	0.962388
0.147908	0.250925	61440	62342	0.150602	0.332071	0.965888	0.902427
0.223991	0.194496	60195	61096	0.243913	0.235338	0.931595	0.939105
0.15853	0.23775	41680	42584	0.133093	0.233353	0.978505	0.955991
0.143567	0.152267	70144	71046	0.127456	0.139872	0.96602	0.967299
0.144875	0.144117	49208	50112	0.15244	0.224918	0.962217	0.940395
0.132462	0.175361	38688	39590	0.145107	0.137689	0.830867	0.934987
0.24661	0.231225	45806	46708	0.480255	0.191342	0.833236	0.959685
0.124916	0.119091	48711	49620	0.0803356	0.0866542	0.984536	0.988067
0.113075	0.168545	42485	43387	0.125569	0.218487	0.970028	0.952541
0.0983786	0.105263	64091	64992	0.0849444	0.126967	0.980009	0.9653
0.115203	0.134949	36681	37574	0.122156	0.129233	0.966403	0.966306
0.199263	0.180511	57465	58374	0.235729	0.242487	0.937399	0.941733
0.128626	0.119207	61974	62878	0.0835352	0.0769107	0.98032	0.974431
0.12767	0.154802	67507	68495	0.305294	0.482835	0.925512	0.827307
0.268355	0.307703	40415	41346	0.293447	0.227278	0.92632	0.941237
0.263833	0.270565	36860	37761	0.203005	0.205186	0.94761	0.948543
0.247363	0.241949	36978	37908	0.173184	0.581028	0.951041	0.769431
0.25401	0.307012	36277	37404	0.232612	0.210599	0.924388	0.927812
0.288479	0.247503	46580	47475	0.116638	0.139768	0.979829	0.975131
0.172773	0.197286	36118	37012	0.246213	0.309629	0.957834	0.932026
0.115335	0.12941	62592	63488	0.104448	0.144363	0.986882	0.978477
0.160306	0.199825	56580	57505	0.135081	0.201024	0.977675	0.961242
0.178174	0.167675	52891	53805	0.135759	0.162991	0.963404	0.951785
0.46623	0.36308	58687	59609	0.167593	0.137747	0.943503	0.952633
0.107752	0.104396	45190	46088	0.119095	0.113071	0.970834	0.967361
0.207404	0.209099	67402	68323	0.157214	0.133249	0.960497	0.962178
0.121615	0.107927	42624	43582	0.0801488	0.11197	0.982899	0.976924
0.100169	0.111273	64674	65574	0.0779435	0.0993925	0.970649	0.968095
0.261193	0.417438	32443	33357	0.258813	0.438235	0.923579	0.85957
0.0998805	0.144792	63866	64774	0.10353	0.125707	0.967188	0.96381
0.118724	0.136226	50034	50947	0.121839	0.14677	0.982609	0.979459
0.145545	0.16501	35517	36481	0.0939331	0.106913	0.973863	0.965281
0.275894	0.349476	62288	63213	0.264529	0.346499	0.911305	0.868336
0.209741	0.413776	39712	40623	0.173136	0.169015	0.962798	0.957674
0.227659	0.207971	44693	45600	0.18959	0.171026	0.937919	0.947246
0.199549	0.245849	35117	36036	0.134176	0.244415	0.980813	0.959553
0.258531	0.27342	39890	40886	0.166588	0.237187	0.956584	0.939654
0.227006	0.203695	38554	39457	0.288198	0.280399	0.926783	0.934178
0.212177	0.203443	49017	49923	0.146659	0.162126	0.964091	0.960366
0.108811	0.120205	48758	49655	0.0851384	0.0797253	0.988283	0.98866
0.132939	0.115475	40948	41870	0.169968	0.158577	0.970937	0.973437
0.223814	0.286838	57500	58432	0.218139	0.264221	0.954335	0.938822
0.104121	0.136725	58081	58979	0.100264	0.138823	0.977368	0.976378
0.249117	0.364704	45026	45951	0.22801	0.274299	0.951557	0.938491
0.313064	0.2918	50757	51649	0.247186	0.18911	0.912031	0.94208
0.32787	0.361544	35523	36431	0.150964	0.183312	0.962255	0.932003
0.26352	0.307571	58765	59663	0.2003	0.24585	0.952924	0.941264
0.104595	0.131352	40934	41846	0.19093	0.413549	0.932661	0.832888
0.111583	0.124348	63432	64325	0.127135	0.162833	0.97983	0.97523
0.113254	0.124148	65604	66502	0.110734	0.126013	0.975403	0.95458
0.175282	0.146016	59497	60397	0.22681	0.17355	0.935017	0.944002
0.220966	0.22579	49797	50695	0.0982136	0.122275	0.988047	0.983924
0.139482	0.169321	56256	57161	0.128138	0.144082	0.958512	0.95538
0.139066	0.130557	63936	64834	0.164655	0.101978	0.950438	0.959357
0.152226	0.199365	49999	50930	0.144683	0.11768	0.966917	0.969675
0.204269	0.12126	62371	63285	0.15254	0.119065	0.960738	0.960381
0.152921	0.193335	66839	67742	0.112094	0.17829	0.969669	0.957409
0.292335	0.286476	55953	56867	0.1127	0.135875	0.97955	0.978148
0.210177	0.15017	64650	65560	0.141261	0.145852	0.972199	0.9705
0.259837	0.192504	39265	40173	0.0657009	0.13624	0.989221	0.974603
0.103965	0.138037	48742	49642	0.108599	0.152416	0.971099	0.963598
0.133914	0.195978	65542	66441	0.125749	0.111673	0.96256	0.965801
0.138663	0.182177	39592	40513	0.153276	0.199533	0.9475	0.940861
0.1146	0.120055	67684	68576	0.0917121	0.0941554	0.984746	0.98046
0.12614	0.102202	64407	65313	0.133914	0.126109	0.969219	0.968953
0.15374	0.198204	34777	35701	0.14717	0.106567	0.956535	0.964838
0.179424	0.187737	54314	55224	0.172984	0.181987	0.960709	0.957083
0.224641	0.231338	67340	68236	0.205754	0.267771	0.955805	0.927863
0.153165	0.126573	45217	46117	0.184133	0.142497	0.95762	0.964784
0.230051	0.163039	43002	43903	0.242682	0.187361	0.942192	0.95339
0.181225	0.299586	50954	51887	0.102839	0.128364	0.966861	0.961824
0.208473	0.249148	57930	58826	0.232945	0.209971	0.952085	0.962507
0.274466	0.14547	39418	40347	0.295734	0.220759	0.914701	0.941415
0.150738	0.15535	47134	48036	0.0820172	0.0721711	0.972772	0.989052
0.167924	0.146768	70470	71362	0.148903	0.12642	0.972092	0.975755
0.110906	0.134906	34230	35159	0.10872	0.453644	0.954187	0.872589
0.209006	0.321436	35909	36819	0.165109	0.19348	0.95823	0.953995
0.22322	0.209675	35550	36466	0.247474	0.348531	0.93579	0.898173
0.13808	0.147388	39939	40844	0.117213	0.123101	0.951477	0.962392
0.180756	0.375068	53347	54249	0.142135	0.290366	0.976218	0.928645
0.126858	0.179112	64037	64939	0.134611	0.241166	0.966512	0.942042
0.204493	0.16401	44537	45441	0.228676	0.163534	0.943148	0.957325
0.124651	0.135245	35072	35982	0.149953	0.173288	0.951121	0.952616
0.146248	0.216078	40638	41541	0.122335	0.262471	0.974835	0.953205
0.251759	0.222956	56741	57651	0.228439	0.242545	0.948326	0.946296
0.149814	0.157726	36087	37015	0.112028	0.259158	0.965865	0.916659
0.224338	0.274886	40003	40908	0.16724	0.165659	0.956373	0.952728
0.123904	0.127106	65865	66756	0.12183	0.168783	0.964268	0.955854
0.274495	0.234306	45402	46358	0.246133	0.173333	0.947082	0.963611
0.229538	0.29565	39235	40135	0.157896	0.186383	0.973354	0.96541
0.233138	0.259765	57055	57965	0.243398	0.370348	0.928412	0.864947
0.139974	0.120033	40819	41719	0.114961	0.0912102	0.967969	0.971851
0.108578	0.168636	44879	45803	0.0878939	0.109263	0.972564	0.969342
0.0903879	0.0924576	55153	56059	0.100065	0.0866913	0.977106	0.977796
0.18754	0.202978	55288	56220	0.114332	0.196589	0.978985	0.961045
0.147257	0.132539	66408	67308	0.207461	0.196961	0.949844	0.955754
0.197852	0.157953	69294	70191	0.352732	0.420588	0.895508	0.861812
0.32552	0.380495	56963	57863	0.220418	0.349962	0.947837	0.881732
0.156917	0.244708	35072	35972	0.178744	0.27263	0.956891	0.925824
0.13139	0.109958	41738	42639	0.0865689	0.0919115	0.9827	0.980559
0.227571	0.219604	47083	48073	0.246035	0.283498	0.945039	0.93413
0.134548	0.202417	44744	45644	0.0967707	0.140114	0.979827	0.971279
0.101389	0.129124	40586	41489	0.110049	0.143239	0.973418	0.972441
0.142542	0.133284	57082	58064	0.145881	0.157407	0.96418	0.967615
0.100071	0.215067	48602	49514	0.085108	0.129931	0.960149	0.951834
0.343971	0.138141	47782	48694	0.146814	0.100013	0.968555	0.97753
0.211225	0.281231	61398	62300	0.145252	0.188365	0.974535	0.951661
0.238846	0.181231	43596	44508	0.132837	0.0926458	0.967232	0.977891
0.127139	0.179213	51830	52720	0.168806	0.168648	0.963406	0.960557
0.247938	0.274043	45884	46788	0.228816	0.295982	0.945237	0.925419
0.126508	0.147646	57635	58534	0.0902939	0.0824155	0.985266	0.986759
0.221174	0.282589	35641	36543	0.276881	0.387462	0.942659	0.894398
0.163782	0.267724	44300	45209	0.153824	0.214634	0.946071	0.926122
0.254992	0.30662	56401	57313	0.254066	0.286724	0.941008	0.933554
0.120308	0.167327	40351	41243	0.137699	0.190372	0.892228	0.90332
0.120258	0.229222	59878	60784	0.103448	0.14649	0.982548	0.972965
0.159567	0.199454	39297	40203	0.154797	0.210383	0.964772	0.952936
0.144261	0.264164	39225	40135	0.105931	0.186746	0.970643	0.958675
0.25097	0.241516	37910	38802	0.203403	0.260532	0.941249	0.891622
0.228331	0.23902	71913	72815	0.228182	0.244768	0.953682	0.945637
0.143319	0.137447	42095	42990	0.154134	0.202595	0.977186	0.967682
0.372901	0.183472	36660	37602	0.190397	0.135661	0.962858	0.962774
0.185742	0.161128	65565	66481	0.125578	0.272802	0.975613	0.930149
0.134055	0.334936	66663	67578	0.154912	0.253116	0.955899	0.92478
0.142431	0.198497	63348	64291	0.0756783	0.217801	0.991384	0.956867
0.131022	0.145967	31568	32476	0.160022	0.133136	0.963355	0.971157
0.260505	0.338316	47303	48232	0.222615	0.336831	0.912467	0.852018
0.148776	0.140421	57245	58140	0.0999238	0.117347	0.978923	0.974383
0.111769	0.153629	45442	46371	0.120959	0.129344	0.962924	0.959101
0.183979	0.357381	47711	48623	0.108268	0.310172	0.982165	0.930473
0.125015	0.114366	41204	42115	0.106253	0.114627	0.945371	0.939121
0.182868	0.161689	59149	60052	0.128455	0.120805	0.976373	0.980095
0.119083	0.123172	59447	60363	0.122629	0.164569	0.975456	0.974236
0.232842	0.220751	44333	45234	0.301727	0.316849	0.927997	0.90584
0.162218	0.18563	57057	57961	0.151491	0.17563	0.959668	0.9506
0.16081	0.237911	47841	48737	0.146686	0.200768	0.926317	0.904308
0.300314	0.258761	40024	40929	0.2916	0.250575	0.920888	0.939692
0.274025	0.142265	35935	36841	0.336533	0.177525	0.912465	0.959327
0.102134	0.14369	46040	46953	0.111106	0.157094	0.946693	0.944965
0.0835379	0.0906993	41667	42563	0.101336	0.102413	0.973221	0.976348
0.425456	0.372917	47179	48081	0.167564	0.193268	0.93831	0.931826
0.10609	0.121827	58220	59114	0.213558	0.228366	0.934321	0.934482
0.182899	0.157878	70987	71894	0.130667	0.120868	0.962674	0.965983
0.12417	0.142365	68402	69296	0.137883	0.099265	0.941993	0.950301
0.196561	0.220817	37702	38610	0.140232	0.169236	0.962048	0.950075
0.201404	0.184364	55768	56713	0.137788	0.187267	0.970938	0.954098
0.12838	0.112133	72546	73444	0.104958	0.109436	0.974381	0.973065
0.19544	0.236528	45016	45918	0.173214	0.218583	0.965366	0.956668
0.136581	0.144268	67697	68605	0.121236	0.136078	0.96409	0.961419
0.12732	0.153327	39337	40274	0.138394	0.109866	0.950971	0.960251
0.406419	0.314889	42743	43645	0.136175	0.162295	0.9802	0.970882
0.234453	0.302093	41078	41983	0.187552	0.20482	0.972147	0.956948
0.210949	0.290949	63305	64202	0.0970029	0.152585	0.981252	0.965524
0.332744	0.254197	40208	41112	0.264179	0.234157	0.943164	0.936309
0.425728	0.318882	35043	35945	0.289881	0.268101	0.79535	0.922406
0.109814	0.137991	71228	72126	0.114019	0.177661	0.968189	0.960186
0.168589	0.215067	47808	48742	0.10413	0.254485	0.975875	0.928475
0.0951214	0.139345	48072	48968	0.0793466	0.115934	0.979734	0.972412
0.369986	0.306494	67489	68402	0.275404	0.233604	0.929427	0.94676
0.154045	0.166737	58820	59729	0.115226	0.175552	0.982668	0.971889
0.166451	0.155395	55023	55918	0.134493	0.157459	0.956387	0.956949
0.181799	0.198016	32383	33284	0.104477	0.137779	0.984054	0.973281
0.25715	0.255813	41316	42222	0.18029	0.191318	0.944979	0.94584
0.138956	0.129675	55872	56778	0.147505	0.155369	0.968858	0.966633
0.190088	0.216545	40384	41287	0.134569	0.183815	0.963116	0.946055
0.197524	0.370568	63523	64418	0.154288	0.252012	0.976145	0.941074
0.197202	0.269992	49452	50353	0.190046	0.250171	0.956077	0.942583
0.37893	0.304756	64617	65518	0.257032	0.247784	0.947462	0.937955
0.133914	0.132515	34869	35765	0.0728349	0.0804669	0.988448	0.984863
0.0976691	0.115792	52462	53359	0.0659507	0.102619	0.980197	0.97681
0.114354	0.120106	35640	36538	0.159041	0.214507	0.896671	0.955297
0.210025	0.290071	57729	58685	0.146782	0.201427	0.966459	0.949973
0.149747	0.18006	37777	38690	0.140367	0.239943	0.971639	0.949656
0.137094	0.121371	65807	66705	0.118926	0.138849	0.97121	0.97142
0.131487	0.137806	67209	68122	0.140982	0.149351	0.971755	0.971168
0.106726	0.13061	39746	40658	0.108437	0.110032	0.975985	0.973797
0.116515	0.136938	46137	47037	0.0736509	0.134871	0.969466	0.966227
0.180132	0.173891	60493	61399	0.189886	0.212973	0.964556	0.953789
0.185175	0.284368	49107	50022	0.232416	0.379724	0.921856	0.863673
0.198038	0.200786	53921	54840	0.107871	0.120511	0.971231	0.978952
0.327597	0.358677	41227	42117	0.162826	0.129689	0.896897	0.9215
0.264888	0.303283	54223	55127	0.113804	0.145518	0.971948	0.965803
0.323897	0.208335	45989	46888	0.156257	0.0935307	0.961039	0.970769
0.234921	0.293357	39149	40067	0.206387	0.374093	0.961313	0.903652
0.223097	0.247851	36076	36975	0.227234	0.231991	0.9419	0.932289
0.132871	0.123103	35714	36622	0.0487498	0.0839104	0.982002	0.978474
0.229335	0.37882	32402	33308	0.175029	0.260504	0.962732	0.91741
0.15495	0.199417	39678	40592	0.12259	0.143677	0.966933	0.957321
0.199851	0.234899	44723	45669	0.204167	0.294636	0.937073	0.923093
0.321399	0.267986	36007	36921	0.182259	0.225741	0.961782	0.945751
0.181837	0.215328	56690	57600	0.19989	0.164203	0.96306	0.97449
0.322566	0.248582	58894	59788	0.237088	0.215652	0.937597	0.946792
0.184569	0.169619	42356	43267	0.181051	0.214543	0.968938	0.96238
0.220597	0.258693	39623	40554	0.110735	0.121865	0.974509	0.97147
0.240266	0.227924	31402	32300	0.174611	0.17908	0.961115	0.96333
0.103379	0.121057	67350	68267	0.14462	0.130529	0.972992	0.977686
0.179059	0.183253	45174	46081	0.163421	0.214836	0.967252	0.953771
0.10962	0.10118	62087	63011	0.0998832	0.0625052	0.968721	0.978428
0.115549	0.137079	56569	57469	0.136791	0.169833	0.973476	0.963397
0.111182	0.122216	56952	57861	0.125418	0.18583	0.98333	0.951341
0.231156	0.245565	41099	41991	0.294332	0.273742	0.913923	0.928467
0.157321	0.236034	39742	40642	0.111837	0.2076	0.975575	0.952166
0.195942	0.254539	57422	58332	0.150604	0.17393	0.958458	0.960075
0.21692	0.246157	68958	69853	0.136802	0.179002	0.952682	0.954273
0.197901	0.220468	42611	43519	0.248193	0.225532	0.943578	0.939721
0.140491	0.15216	56758	57664	0.133251	0.168956	0.969366	0.957619
0.123219	0.15709	52413	53385	0.107795	0.11793	0.971486	0.965791
0.0924578	0.109051	60907	61805	0.122862	0.109168	0.956916	0.959345
0.138382	0.246609	53868	54766	0.118368	0.191236	0.970662	0.954623
0.133584	0.131345	65555	66450	0.0970956	0.180687	0.977198	0.963578
0.102896	0.0942466	64861	65756	0.123833	0.11968	0.964871	0.973697
0.177034	0.289643	52590	53504	0.146101	0.251242	0.958138	0.928317
0.120545	0.137677	59021	59963	0.0969936	0.111024	0.982974	0.982954
0.272885	0.220719	56409	57347	0.249987	0.261238	0.942624	0.940774
0.134093	0.131994	66464	67372	0.125007	0.149381	0.95771	0.955913
0.216736	0.395324	48364	49275	0.307521	0.468692	0.931028	0.859622
0.369097	0.370092	44985	45889	0.136059	0.196853	0.965802	0.955568
0.129968	0.143896	34097	34998	0.0898024	0.109967	0.987612	0.986362
0.150017	0.217112	59090	59992	0.105468	0.129484	0.980854	0.966792
0.12646	0.191761	63149	64044	0.136122	0.168061	0.958657	0.953916
0.201539	0.177341	44135	45041	0.14509	0.125276	0.958901	0.963938
0.249351	0.213231	47865	48765	0.214018	0.180987	0.952274	0.961192
0.127269	0.132347	59374	60280	0.115482	0.147257	0.973542	0.942119
0.163041	0.1751	39997	40928	0.111457	0.118795	0.970397	0.970723
0.196615	0.160424	60486	61378	0.417944	0.239356	0.802729	0.942276
0.137972	0.149668	35907	36869	0.0913512	0.115214	0.970195	0.966082
0.127037	0.131815	39418	40327	0.120542	0.166827	0.969544	0.961902
0.247668	0.184334	42230	43149	0.158456	0.197217	0.963305	0.958394
0.211347	0.247915	39648	40550	0.157778	0.116397	0.941946	0.94606
0.183265	0.28589	37259	38174	0.128148	0.13451	0.966194	0.962646
0.174156	0.23986	43913	44817	0.212791	0.36213	0.951519	0.895591
0.265177	0.338577	68904	69837	0.19538	0.238277	0.95298	0.928176
0.170179	0.236074	39556	40477	0.153053	0.248597	0.949823	0.921018
0.108027	0.100441	40696	41613	0.0835133	0.0747768	0.986889	0.990288
0.204644	0.141523	58518	59426	0.190187	0.184487	0.962806	0.970747
0.0997064	0.160371	38912	39814	0.0751716	0.0996471	0.990506	0.986552
0.128183	0.182934	56773	57674	0.120829	0.157663	0.973876	0.969923
0.273543	0.114414	46348	47271	0.166443	0.113016	0.967679	0.976435
0.139797	0.161456	40128	41025	0.134673	0.199811	0.965037	0.949703
0.100353	0.0865009	65879	66777	0.0603507	0.0831635	0.984512	0.983848
0.194922	0.233303	38923	39824	0.1151	0.175238	0.985562	0.971998
0.205045	0.25487	60552	61449	0.245602	0.210521	0.929251	0.94952
0.138024	0.187146	68268	69166	0.0964391	0.122643	0.977274	0.971778
0.175149	0.15542	44357	45255	0.12659	0.108483	0.976126	0.978932
0.219925	0.205328	33104	34012	0.132672	0.172368	0.982208	0.966049
0.178001	0.165212	64220	65114	0.103397	0.0971308	0.983111	0.983222
0.130465	0.239274	62238	63132	0.0837162	0.170073	0.982631	0.969791
0.122076	0.146047	61111	62027	0.0844679	0.0880595	0.971592	0.970066
[truncated: 76 more rows]

## Sheet: 5
GS_fluctuation_run1	GS_fluctuation_run2	time_of_day_in_seconds_run1	time_of_day_in_seconds_run2	HR_mean_run1	HR_mean_run2	HR_SD_run1	HR_SD_run2	HR_RMSSD_run1	HR_RMSSD_run2
[truncated: 273 more rows]

[truncated: 1 more sheets: 6]
